# Supplementary material for: Long-term lymphoid progenitors independently sustain naïve T and NK cell production in humans
Source: Nat Commun. 2021 Mar 12;12:1622. doi: 10.1038/s41467-021-21834-9 (PMC7954865; doi:10.1038/s41467-021-21834-9)
Supplement: Supplementary file 4 — Supplementary Data 1 [file 41467_2021_21834_MOESM4_ESM.zip]

Archive with 3 entries (2 files):
- TCRs_datasheeet.csv
- __MACOSX/
- __MACOSX/._TCRs_datasheeet.csv
