# Supplementary material for: Long-term lymphoid progenitors independently sustain naïve T and NK cell production in humans
Source: Nat Commun. 2021 Mar 12;12:1622. doi: 10.1038/s41467-021-21834-9 (PMC7954865; doi:10.1038/s41467-021-21834-9)
Supplement: Supplementary file 5 — Supplementary Data 2 [file 41467_2021_21834_MOESM5_ESM.zip]

Archive with 24 entries (21 files):
- IS_datasheets/
- IS_datasheets/P5_IS.csv
- __MACOSX/
- __MACOSX/IS_datasheets/
- __MACOSX/IS_datasheets/._P5_IS.csv
- IS_datasheets/P8_IS_NKvsT_sameTmp.csv
- __MACOSX/IS_datasheets/._P8_IS_NKvsT_sameTmp.csv
- IS_datasheets/P1_IS.csv
- __MACOSX/IS_datasheets/._P1_IS.csv
- IS_datasheets/P8_IS_Leukemia.csv
- __MACOSX/IS_datasheets/._P8_IS_Leukemia.csv
- IS_datasheets/P10_IS.csv
- __MACOSX/IS_datasheets/._P10_IS.csv
- IS_datasheets/P10_IS_NKvsT_sameTmp.csv
- __MACOSX/IS_datasheets/._P10_IS_NKvsT_sameTmp.csv
- IS_datasheets/P6_IS.csv
- __MACOSX/IS_datasheets/._P6_IS.csv
- IS_datasheets/P5_IS_NKvsT_sameTmp.csv
- __MACOSX/IS_datasheets/._P5_IS_NKvsT_sameTmp.csv
- IS_datasheets/P8_IS.csv
- __MACOSX/IS_datasheets/._P8_IS.csv
- IS_datasheets/P1_IS_NKvsT_sameTmp.csv
- __MACOSX/IS_datasheets/._P1_IS_NKvsT_sameTmp.csv
- __MACOSX/._IS_datasheets
