# Supplementary material for: Long-term lymphoid progenitors independently sustain naïve T and NK cell production in humans
Source: Nat Commun. 2021 Mar 12;12:1622. doi: 10.1038/s41467-021-21834-9 (PMC7954865; doi:10.1038/s41467-021-21834-9)
Supplement: Supplementary file 5 — Supplementary Data 2 [file 41467_2021_21834_MOESM5_ESM.zip › IS_datasheets/P5_IS.csv]

chr	pos	strand	ClosestGene	ID	TN_PB_35	TSCM_PB_35	TCM_PB_35	TEM_PB_35	NK_PB_81	T_PB_81	TN_PB_95	TCM_PB_95	TEM_PB_95	TN_PB_139	TSCM_PB_139	TCM_PB_139	TEM_PB_139
chr10	100909907	-	HPSE2	chr10_100909907_-_HPSE2	0	0	0	0	0	0	0	0	0	2	0	0	0
chr10	100910392	-	HPSE2	chr10_100910392_-_HPSE2	0	0	0	0	0	0	0	0	0	1	0	0	0
chr10	100910587	-	HPSE2	chr10_100910587_-_HPSE2	0	0	0	0	0	0	0	0	0	0	0	1	0
chr10	101639791	+	DNMBP	chr10_101639791_+_DNMBP	0	0	0	0	0	0	0	0	0	0	1	0	0
chr10	101639872	-	DNMBP	chr10_101639872_-_DNMBP	0	0	0	0	0	0	0	0	0	0	0	0	1
chr10	101639914	-	DNMBP	chr10_101639914_-_DNMBP	0	0	0	0	0	0	0	0	0	1	1	0	1
chr10	101639957	-	DNMBP	chr10_101639957_-_DNMBP	0	0	0	0	0	0	0	0	0	0	0	0	1
chr10	101788790	-	CPN1	chr10_101788790_-_CPN1	0	0	0	0	0	0	0	0	0	0	2	0	0
chr10	101876416	+	CPN1	chr10_101876416_+_CPN1	0	0	0	0	0	0	0	0	0	0	1	0	0
chr10	101924899	-	ERLIN1	chr10_101924899_-_ERLIN1	0	0	0	0	0	0	0	0	0	3	0	0	0
chr10	102000854	-	CWF19L1	chr10_102000854_-_CWF19L1	0	0	0	0	0	54	0	0	0	0	0	0	0
chr10	103295547	+	BTRC	chr10_103295547_+_BTRC	0	0	0	0	0	0	0	0	0	0	0	0	1
chr10	103651512	-	C10orf76	chr10_103651512_-_C10orf76	0	0	0	0	0	0	0	0	0	1	0	0	0
chr10	104209849	+	C10orf95	chr10_104209849_+_C10orf95	0	0	0	0	0	0	0	0	0	1	0	0	0
chr10	104362305	+	SUFU	chr10_104362305_+_SUFU	0	0	0	0	0	477	0	0	0	0	105	1	0
chr10	105668511	-	OBFC1	chr10_105668511_-_OBFC1	0	0	0	0	0	6	0	0	0	0	0	0	0
chr10	105670407	-	OBFC1	chr10_105670407_-_OBFC1	0	0	0	1	0	0	0	0	0	0	0	0	0
chr10	108491077	+	SORCS1	chr10_108491077_+_SORCS1	0	0	0	0	0	0	0	0	0	1	0	0	0
chr10	109586119	+	RNA5SP326	chr10_109586119_+_RNA5SP326	0	0	0	0	0	3	0	0	0	0	0	0	0
chr10	110119582	-	RN7SKP278	chr10_110119582_-_RN7SKP278	0	0	0	0	0	0	0	1	0	0	0	0	0
chr10	11180854	-	CELF2	chr10_11180854_-_CELF2	0	0	0	0	0	21	0	0	0	0	3	0	0
chr10	11186017	+	CELF2	chr10_11186017_+_CELF2	0	0	0	0	0	0	0	0	0	1	0	0	0
chr10	11186025	+	CELF2	chr10_11186025_+_CELF2	0	0	0	0	0	0	0	0	0	1	0	0	0
chr10	11186096	-	CELF2	chr10_11186096_-_CELF2	0	0	0	0	0	0	0	0	0	132	0	0	0
chr10	112612012	+	RBM20	chr10_112612012_+_RBM20	0	0	0	0	0	0	0	0	0	1	0	0	0
chr10	113019472	-	ADRA2A	chr10_113019472_-_ADRA2A	0	0	0	0	0	0	0	0	0	0	2	0	0
chr10	115031734	-	RNU7-165P	chr10_115031734_-_RNU7-165P	0	0	0	0	0	0	0	0	0	0	0	0	1
chr10	115183770	+	RNU7-165P	chr10_115183770_+_RNU7-165P	0	0	0	0	0	0	0	0	2	0	0	0	0
chr10	115897317	-	C10orf118	chr10_115897317_-_C10orf118	0	0	0	0	0	0	0	0	0	1	0	0	0
chr10	116298385	+	ABLIM1	chr10_116298385_+_ABLIM1	0	0	0	0	0	0	0	0	0	0	3	0	0
chr10	116766056	+	TRUB1	chr10_116766056_+_TRUB1	0	0	0	0	0	0	0	0	0	1	0	0	0
chr10	11708991	+	USP6NL	chr10_11708991_+_USP6NL	0	0	0	0	0	0	0	3	0	0	0	0	0
chr10	11709151	-	USP6NL	chr10_11709151_-_USP6NL	0	0	0	0	0	0	0	136	0	0	0	0	0
chr10	121490285	+	INPP5F	chr10_121490285_+_INPP5F	0	0	0	0	0	0	0	0	0	0	0	1	0
chr10	123622992	-	ATE1	chr10_123622992_-_ATE1	0	0	0	0	0	0	0	0	0	1	0	0	0
chr10	12381739	-	CAMK1D	chr10_12381739_-_CAMK1D	0	0	0	0	0	222	0	0	0	3	3	0	0
chr10	123886601	-	TACC2	chr10_123886601_-_TACC2	0	0	0	0	0	0	0	0	0	1	0	0	0
chr10	124932725	+	BUB3	chr10_124932725_+_BUB3	0	0	0	0	0	0	0	0	0	1	0	0	0
chr10	128580337	+	DOCK1	chr10_128580337_+_DOCK1	0	0	0	0	0	0	0	0	0	0	0	1	0
chr10	130430468	-	MKI67	chr10_130430468_-_MKI67	0	0	0	0	0	0	0	0	0	0	0	0	2
chr10	132951305	+	TCERG1L	chr10_132951305_+_TCERG1L	0	0	0	0	0	0	0	0	0	1	0	0	0
chr10	13733196	+	FRMD4A	chr10_13733196_+_FRMD4A	0	0	0	0	0	0	0	0	0	0	2	0	0
chr10	13788493	+	FRMD4A	chr10_13788493_+_FRMD4A	0	0	0	0	0	0	0	0	0	4	0	0	0
chr10	13788565	+	FRMD4A	chr10_13788565_+_FRMD4A	0	0	0	0	0	0	0	0	0	1	0	0	0
chr10	14809404	-	FAM107B	chr10_14809404_-_FAM107B	0	0	0	0	0	0	0	0	0	1	0	0	0
chr10	16059343	+	FAM188A	chr10_16059343_+_FAM188A	21	0	0	0	0	0	0	0	0	0	0	0	0
chr10	1611301	-	ADARB2	chr10_1611301_-_ADARB2	0	0	0	0	0	0	0	0	0	0	3	0	0
chr10	16513189	+	RNU2-18P	chr10_16513189_+_RNU2-18P	0	0	0	0	0	0	0	0	0	4	0	0	0
chr10	16875270	-	CUBN	chr10_16875270_-_CUBN	0	0	0	0	0	6	0	0	0	0	0	0	0
chr10	17448230	+	ST8SIA6	chr10_17448230_+_ST8SIA6	0	0	0	0	0	0	0	0	0	0	0	1	0
chr10	17468603	-	ST8SIA6	chr10_17468603_-_ST8SIA6	0	0	0	0	0	33	0	0	0	0	0	1	0
chr10	18699238	+	CACNB2	chr10_18699238_+_CACNB2	0	0	0	0	0	0	0	0	0	2	0	0	0
chr10	18699596	+	CACNB2	chr10_18699596_+_CACNB2	0	0	0	0	0	0	0	0	0	0	1	0	0
chr10	20423126	+	PLXDC2	chr10_20423126_+_PLXDC2	0	0	0	0	0	0	0	0	0	1	0	0	0
chr10	20892789	+	MIR4675	chr10_20892789_+_MIR4675	0	0	0	0	0	0	0	0	0	0	0	2	0
chr10	20925663	+	MIR4675	chr10_20925663_+_MIR4675	0	0	0	0	0	0	0	0	0	26	0	0	0
chr10	21114477	+	NEBL	chr10_21114477_+_NEBL	0	0	0	0	0	0	0	1	0	0	0	0	0
chr10	21822100	-	MLLT10	chr10_21822100_-_MLLT10	0	0	0	0	0	15	0	0	0	0	0	0	0
chr10	22624960	-	BMI1	chr10_22624960_-_BMI1	0	0	0	0	0	12	0	0	0	0	0	0	0
chr10	22659357	+	SPAG6	chr10_22659357_+_SPAG6	0	0	0	0	0	24	0	0	0	0	0	0	0
chr10	22737087	+	SPAG6	chr10_22737087_+_SPAG6	0	0	0	0	0	27	0	0	0	0	0	0	0
chr10	22906204	-	PIP4K2A	chr10_22906204_-_PIP4K2A	0	0	0	0	0	0	0	0	0	1	0	0	0
chr10	23105493	+	RNU6-413P	chr10_23105493_+_RNU6-413P	0	0	0	0	0	9	0	0	0	17	5	0	1
chr10	24035659	+	KIAA1217	chr10_24035659_+_KIAA1217	0	0	0	0	0	0	0	0	0	0	1	0	0
chr10	24035669	-	KIAA1217	chr10_24035669_-_KIAA1217	0	0	0	0	0	0	0	0	0	0	1	0	0
chr10	24036007	+	KIAA1217	chr10_24036007_+_KIAA1217	0	0	0	0	0	0	0	0	0	1	0	0	0
chr10	24036401	+	KIAA1217	chr10_24036401_+_KIAA1217	0	0	0	0	0	0	0	0	0	0	1	0	0
chr10	24552922	-	KIAA1217	chr10_24552922_-_KIAA1217	0	0	0	0	0	0	0	1	0	0	0	0	0
chr10	25240783	+	PRTFDC1	chr10_25240783_+_PRTFDC1	0	0	0	0	0	9	0	0	0	0	0	0	0
chr10	25241416	-	PRTFDC1	chr10_25241416_-_PRTFDC1	0	0	0	0	0	204	0	0	0	0	0	4	1
chr10	26629960	+	GAD2	chr10_26629960_+_GAD2	0	0	0	0	0	0	0	0	0	1	0	0	0
chr10	26630001	+	GAD2	chr10_26630001_+_GAD2	0	0	0	0	0	0	0	0	0	1	0	0	0
chr10	26630028	+	GAD2	chr10_26630028_+_GAD2	0	0	0	0	0	0	0	0	0	5	0	0	0
chr10	26630137	-	GAD2	chr10_26630137_-_GAD2	0	0	0	0	0	0	0	0	0	1	0	0	0
chr10	26630147	-	GAD2	chr10_26630147_-_GAD2	0	0	0	0	0	0	0	0	0	1	0	0	0
chr10	26630156	-	GAD2	chr10_26630156_-_GAD2	0	0	0	0	0	0	0	0	0	7	0	0	0
chr10	26630175	+	GAD2	chr10_26630175_+_GAD2	0	0	0	0	0	0	0	0	0	4	0	0	0
chr10	26630204	-	GAD2	chr10_26630204_-_GAD2	0	0	0	0	0	0	0	0	0	7	0	0	0
chr10	26630220	-	GAD2	chr10_26630220_-_GAD2	0	0	0	0	0	0	0	0	0	1	0	0	0
chr10	26630350	+	GAD2	chr10_26630350_+_GAD2	0	0	0	0	0	0	0	0	0	1	0	0	0
chr10	26630362	-	GAD2	chr10_26630362_-_GAD2	0	0	0	0	0	0	0	0	0	1	0	0	0
chr10	26630411	+	GAD2	chr10_26630411_+_GAD2	0	0	0	0	0	0	0	0	0	2	0	0	0
chr10	26630427	+	GAD2	chr10_26630427_+_GAD2	0	0	0	0	0	0	0	0	0	1	0	0	0
chr10	26630450	+	GAD2	chr10_26630450_+_GAD2	0	0	0	0	0	0	0	0	0	1	0	0	0
chr10	26630459	+	GAD2	chr10_26630459_+_GAD2	0	0	0	0	0	0	0	0	0	1	0	0	0
chr10	26630479	-	GAD2	chr10_26630479_-_GAD2	0	0	0	0	0	0	0	0	0	1	0	0	0
chr10	26630499	+	GAD2	chr10_26630499_+_GAD2	0	0	0	0	0	0	0	0	0	1	0	0	0
chr10	26630505	-	GAD2	chr10_26630505_-_GAD2	0	0	0	0	0	0	0	0	0	2	0	0	0
chr10	26630519	-	GAD2	chr10_26630519_-_GAD2	0	0	0	0	0	0	0	0	0	1	0	0	0
chr10	26630555	-	GAD2	chr10_26630555_-_GAD2	0	0	0	0	0	0	0	0	0	2	0	0	0
chr10	26630565	-	GAD2	chr10_26630565_-_GAD2	0	0	0	0	0	0	0	0	0	1	0	0	0
chr10	26630573	-	GAD2	chr10_26630573_-_GAD2	0	0	0	0	0	0	0	0	0	4	0	0	0
chr10	26630591	-	GAD2	chr10_26630591_-_GAD2	0	0	0	0	0	0	0	0	0	2	0	0	0
chr10	26630605	-	GAD2	chr10_26630605_-_GAD2	0	0	0	0	0	0	0	0	0	1	0	0	0
chr10	26630625	-	GAD2	chr10_26630625_-_GAD2	0	0	0	0	0	0	0	0	0	1	0	0	0
chr10	26630649	-	GAD2	chr10_26630649_-_GAD2	0	0	0	0	0	0	0	0	0	1	0	0	0
chr10	27531563	-	ACBD5	chr10_27531563_-_ACBD5	0	0	0	0	0	75	0	0	0	0	0	2	1
chr10	27770641	+	RAB18	chr10_27770641_+_RAB18	0	0	0	143	0	0	0	0	0	0	0	0	0
chr10	28616206	+	MPP7	chr10_28616206_+_MPP7	0	0	0	0	0	0	0	0	0	0	1	0	0
chr10	28619563	+	MPP7	chr10_28619563_+_MPP7	0	0	0	0	0	15	0	0	0	0	0	0	0
chr7	29340712	+	CHN2	chr7_29340712_+_CHN2	10	9	14	22161	0	0	0	6	0	6529	10	7	26
chr10	28911017	+	WAC	chr10_28911017_+_WAC	0	0	0	0	0	0	0	0	0	0	1	0	0
chr10	29277433	+	C10orf126	chr10_29277433_+_C10orf126	0	0	0	0	0	0	0	0	0	0	0	1	0
chr10	30209818	-	KIAA1462	chr10_30209818_-_KIAA1462	0	0	0	0	0	0	0	0	0	1	0	0	0
chr10	30788093	-	MAP3K8	chr10_30788093_-_MAP3K8	0	0	0	0	0	15	0	0	0	0	0	0	0
chr10	30791426	+	MAP3K8	chr10_30791426_+_MAP3K8	0	0	0	0	0	87	0	0	0	0	0	0	0
chr10	3139017	-	PFKP	chr10_3139017_-_PFKP	0	0	0	0	0	18	0	0	0	0	0	0	0
chr10	32241375	+	RN7SL825P	chr10_32241375_+_RN7SL825P	0	0	0	0	0	0	0	0	0	1	2	0	0
chr10	32241466	-	RN7SL825P	chr10_32241466_-_RN7SL825P	0	0	0	0	0	0	0	0	0	3	0	0	0
chr10	32241560	-	RN7SL825P	chr10_32241560_-_RN7SL825P	0	0	0	0	0	0	0	0	0	2	2	0	0
chr10	32518439	-	EPC1	chr10_32518439_-_EPC1	0	0	0	0	0	0	0	0	0	0	0	1	0
chr10	32518673	+	EPC1	chr10_32518673_+_EPC1	0	0	0	0	0	0	0	0	0	0	0	1	0
chr10	33990192	+	NRP1	chr10_33990192_+_NRP1	0	0	0	0	0	0	0	0	0	1	0	0	0
chr10	34302107	-	PARD3	chr10_34302107_-_PARD3	0	0	0	0	0	0	0	0	0	0	0	0	1
chr10	34531744	+	PARD3	chr10_34531744_+_PARD3	0	0	0	0	0	0	0	7	0	0	0	0	0
chr10	3477126	+	PITRM1	chr10_3477126_+_PITRM1	0	0	0	0	0	0	0	0	0	0	1	0	0
chr10	36303779	+	FZD8	chr10_36303779_+_FZD8	0	0	0	0	0	0	0	0	0	0	0	0	1
chr10	37493004	-	ANKRD30A	chr10_37493004_-_ANKRD30A	0	0	0	0	0	0	0	0	0	0	0	0	1
chr10	37493426	+	ANKRD30A	chr10_37493426_+_ANKRD30A	0	0	0	0	0	0	0	0	0	0	0	0	1
chr10	3792540	+	KLF6	chr10_3792540_+_KLF6	0	0	0	0	0	3	0	0	0	0	0	0	0
chr10	3852907	-	KLF6	chr10_3852907_-_KLF6	0	0	0	0	0	45	0	0	0	0	0	1	0
chr10	3893416	-	KLF6	chr10_3893416_-_KLF6	0	0	0	0	0	0	0	0	0	0	1	0	0
chr10	4022660	+	KLF6	chr10_4022660_+_KLF6	0	0	0	0	0	9	0	0	0	0	0	0	0
chr10	4022725	-	KLF6	chr10_4022725_-_KLF6	0	0	0	0	0	3	0	0	0	0	0	0	0
chr10	4022836	-	KLF6	chr10_4022836_-_KLF6	0	0	0	0	0	6	3	0	0	0	0	0	0
chr10	4085418	-	KLF6	chr10_4085418_-_KLF6	0	0	0	0	0	6	0	0	0	0	0	0	0
chr10	43344449	+	RNU6-885P	chr10_43344449_+_RNU6-885P	0	0	0	0	0	0	0	0	0	0	0	3	0
chr10	43803937	+	RNU6ATAC11P	chr10_43803937_+_RNU6ATAC11P	0	0	0	0	0	0	0	0	0	0	0	1	0
chr10	44057716	-	ZNF239	chr10_44057716_-_ZNF239	0	0	0	0	0	30	0	0	0	0	0	1	0
chr10	44128742	-	ZNF32	chr10_44128742_-_ZNF32	0	0	0	0	0	0	0	1	0	0	0	0	0
chr10	44476505	-	LINC00619	chr10_44476505_-_LINC00619	0	0	0	0	0	12	0	0	0	0	0	0	0
chr10	45927789	-	ALOX5	chr10_45927789_-_ALOX5	0	0	0	0	0	0	0	0	0	0	0	0	1
chr10	50532654	-	C10orf71	chr10_50532654_-_C10orf71	0	0	0	0	0	0	0	0	0	1	0	0	0
chr10	50535785	+	C10orf71	chr10_50535785_+_C10orf71	0	0	0	0	0	0	0	0	0	0	1	0	0
chr10	50535852	-	C10orf71	chr10_50535852_-_C10orf71	0	0	0	0	0	0	0	0	0	0	1	0	0
chr10	50535860	-	C10orf71	chr10_50535860_-_C10orf71	0	0	0	0	0	0	0	0	0	1	0	0	0
chr10	50535898	+	C10orf71	chr10_50535898_+_C10orf71	0	0	0	0	0	0	0	0	0	2	2	1	0
chr10	50535946	-	C10orf71	chr10_50535946_-_C10orf71	0	0	0	0	0	0	0	0	0	2	2	0	0
chr10	50535962	-	C10orf71	chr10_50535962_-_C10orf71	0	0	0	0	0	0	0	0	0	1	0	0	0
chr10	50535977	+	C10orf71	chr10_50535977_+_C10orf71	0	0	0	0	0	0	0	0	0	1	0	0	0
chr10	50535987	+	C10orf71	chr10_50535987_+_C10orf71	0	0	0	0	0	0	0	0	0	2	11	0	0
chr10	50536012	+	C10orf71	chr10_50536012_+_C10orf71	0	0	0	0	0	0	0	0	0	0	4	0	0
chr10	50536031	-	C10orf71	chr10_50536031_-_C10orf71	0	0	0	0	0	0	0	0	0	2	1	0	0
chr10	50536071	-	C10orf71	chr10_50536071_-_C10orf71	0	0	0	0	0	0	0	0	0	1	4	0	0
chr10	50536091	-	C10orf71	chr10_50536091_-_C10orf71	0	0	0	0	0	0	0	0	0	0	1	0	0
chr10	54852884	-	MBL2	chr10_54852884_-_MBL2	0	0	0	0	0	0	0	0	0	1	0	0	0
chr10	55447817	-	PCDH15	chr10_55447817_-_PCDH15	0	0	0	0	0	0	0	0	0	0	0	0	2
chr10	5708853	+	ASB13	chr10_5708853_+_ASB13	0	0	0	0	0	0	0	0	0	0	0	1	0
chr10	59562242	+	IPMK	chr10_59562242_+_IPMK	0	0	0	0	0	0	0	0	0	1	1	0	0
chr10	59562455	+	IPMK	chr10_59562455_+_IPMK	0	0	0	0	0	0	0	0	0	0	1	0	0
chr10	59563277	+	IPMK	chr10_59563277_+_IPMK	0	0	0	0	0	0	0	0	0	1	0	0	0
chr10	61556188	-	CCDC6	chr10_61556188_-_CCDC6	0	0	0	0	0	0	0	0	0	0	1	0	0
chr10	61556287	-	CCDC6	chr10_61556287_-_CCDC6	0	0	0	0	0	0	0	0	0	0	0	0	1
chr10	61556288	+	CCDC6	chr10_61556288_+_CCDC6	0	0	0	0	0	0	0	0	0	0	0	0	2
chr10	61556304	+	CCDC6	chr10_61556304_+_CCDC6	0	0	0	0	0	0	0	0	0	0	0	0	8
chr10	61556358	-	CCDC6	chr10_61556358_-_CCDC6	0	0	0	0	0	0	0	0	0	0	0	0	1
chr10	61556403	+	CCDC6	chr10_61556403_+_CCDC6	0	0	0	0	0	0	0	0	0	0	0	0	1
chr10	61556423	+	CCDC6	chr10_61556423_+_CCDC6	0	0	0	0	0	0	0	0	0	0	2	0	0
chr10	61556435	+	CCDC6	chr10_61556435_+_CCDC6	0	0	0	0	0	0	0	0	0	1	0	0	0
chr10	63658508	+	ARID5B	chr10_63658508_+_ARID5B	0	0	0	0	0	12	0	0	0	0	0	0	0
chr10	63658804	+	ARID5B	chr10_63658804_+_ARID5B	0	0	0	0	0	0	0	0	0	0	0	0	5
chr10	63658868	-	ARID5B	chr10_63658868_-_ARID5B	0	0	0	0	0	0	0	0	0	0	0	0	2
chr10	63659053	+	ARID5B	chr10_63659053_+_ARID5B	0	0	0	0	0	0	0	0	0	0	0	0	1
chr10	63659191	+	ARID5B	chr10_63659191_+_ARID5B	0	0	0	0	0	0	0	0	0	0	0	0	1
chr10	63659212	+	ARID5B	chr10_63659212_+_ARID5B	0	0	0	0	0	0	0	0	0	0	0	0	5
chr10	63659319	+	ARID5B	chr10_63659319_+_ARID5B	0	0	0	0	0	0	0	0	0	0	0	0	1
chr10	63659332	+	ARID5B	chr10_63659332_+_ARID5B	0	0	0	0	0	0	0	0	0	0	0	0	2
chr10	63659334	-	ARID5B	chr10_63659334_-_ARID5B	0	0	0	0	0	0	0	0	0	0	0	0	1
chr10	63659403	-	ARID5B	chr10_63659403_-_ARID5B	0	0	0	0	0	348	0	0	0	18	35	44	21185
chr10	64199737	-	ZNF365	chr10_64199737_-_ZNF365	0	0	0	0	0	0	0	0	0	1	0	0	0
chr10	64704542	-	EGR2	chr10_64704542_-_EGR2	0	0	0	0	0	0	0	0	0	1	0	0	0
chr10	65162179	+	JMJD1C	chr10_65162179_+_JMJD1C	0	0	0	0	0	0	0	0	0	0	0	0	1
chr10	65849511	+	REEP3	chr10_65849511_+_REEP3	0	0	0	0	0	0	0	0	0	2	0	0	0
chr10	66680654	-	CTNNA3	chr10_66680654_-_CTNNA3	0	0	0	0	0	0	0	0	0	2	0	0	0
chr10	70529258	+	CCAR1	chr10_70529258_+_CCAR1	0	0	0	0	0	0	0	1	0	0	0	0	0
chr10	70737403	-	DDX21	chr10_70737403_-_DDX21	0	0	0	0	0	0	0	0	0	2	0	0	0
chr10	72376247	-	PRF1	chr10_72376247_-_PRF1	0	0	0	0	0	6	0	0	0	0	0	0	0
chr10	72943656	-	UNC5B	chr10_72943656_-_UNC5B	0	0	0	0	0	0	0	0	0	1	0	0	0
chr10	73188582	+	CDH23	chr10_73188582_+_CDH23	0	0	0	0	0	0	0	0	0	0	0	4	0
chr10	73188703	-	CDH23	chr10_73188703_-_CDH23	0	0	0	0	0	0	0	0	0	0	0	1	0
chr10	73188726	+	CDH23	chr10_73188726_+_CDH23	0	0	0	0	0	0	0	0	0	0	0	12	0
chr10	73188813	-	CDH23	chr10_73188813_-_CDH23	0	0	0	0	0	0	0	0	0	0	0	1	0
chr10	73188896	-	CDH23	chr10_73188896_-_CDH23	0	0	0	0	0	0	0	0	0	0	0	1	0
chr10	73194401	+	CDH23	chr10_73194401_+_CDH23	0	0	0	0	0	0	0	0	0	0	1	0	0
chr10	73195057	-	CDH23	chr10_73195057_-_CDH23	0	0	0	0	0	0	0	0	0	0	2	0	0
chr10	73235838	+	CDH23	chr10_73235838_+_CDH23	0	0	0	0	0	0	0	0	0	1	201	0	0
chr10	73507658	-	CDH23	chr10_73507658_-_CDH23	0	0	0	0	0	0	0	0	0	1	0	0	0
chr10	73535703	+	CDH23	chr10_73535703_+_CDH23	0	0	0	0	0	93	0	0	0	17	2	2	0
chr10	74067899	-	DNAJB12	chr10_74067899_-_DNAJB12	0	0	0	0	0	54	0	0	0	0	0	1	0
chr10	74068884	-	DNAJB12	chr10_74068884_-_DNAJB12	0	0	0	0	0	96	0	0	0	0	0	1	0
chr10	74137160	+	MICU1	chr10_74137160_+_MICU1	0	0	2	0	0	0	0	0	0	0	0	0	0
chr10	7519022	-	RNU6-535P	chr10_7519022_-_RNU6-535P	0	0	0	0	0	0	0	0	0	1	0	0	0
chr10	75796993	-	VCL	chr10_75796993_-_VCL	0	0	0	0	0	0	0	0	0	2	0	0	0
chr10	75797147	+	VCL	chr10_75797147_+_VCL	0	0	0	0	0	0	0	0	0	1	0	0	0
chr10	75797162	-	VCL	chr10_75797162_-_VCL	0	0	0	0	0	0	0	0	0	1	0	0	0
chr10	75797198	+	VCL	chr10_75797198_+_VCL	0	0	0	0	0	0	0	0	0	1	0	0	0
chr10	75797229	-	VCL	chr10_75797229_-_VCL	0	0	0	0	0	0	0	0	0	1	0	0	0
chr10	75797253	-	VCL	chr10_75797253_-_VCL	0	0	0	0	0	0	0	0	0	1	0	0	0
chr10	76499970	-	ADK	chr10_76499970_-_ADK	0	0	0	0	0	3	0	0	0	0	1	2	0
chr10	76633059	-	KAT6B	chr10_76633059_-_KAT6B	0	0	0	0	0	0	0	0	0	1	0	0	0
chr10	78040790	-	C10orf11	chr10_78040790_-_C10orf11	0	0	0	0	0	12	0	0	0	0	0	0	0
chr10	78870554	+	KCNMA1	chr10_78870554_+_KCNMA1	0	0	0	0	0	0	0	0	0	0	0	1	0
chr10	78870787	+	KCNMA1	chr10_78870787_+_KCNMA1	0	0	0	0	0	0	0	0	0	0	1	0	0
chr10	78870963	+	KCNMA1	chr10_78870963_+_KCNMA1	0	0	0	0	0	0	0	0	0	0	2	1	0
chr10	78871435	-	KCNMA1	chr10_78871435_-_KCNMA1	0	0	0	0	0	0	0	0	0	0	0	1	0
chr10	78871621	+	KCNMA1	chr10_78871621_+_KCNMA1	0	0	0	0	0	0	0	0	0	1	0	0	0
chr10	78871635	+	KCNMA1	chr10_78871635_+_KCNMA1	0	0	0	0	0	0	0	0	0	1	1	1	0
chr10	78871663	-	KCNMA1	chr10_78871663_-_KCNMA1	0	0	0	0	0	0	0	0	0	1	0	0	0
chr10	78871681	+	KCNMA1	chr10_78871681_+_KCNMA1	0	0	0	0	0	0	0	0	0	1	1	0	0
chr10	78871972	-	KCNMA1	chr10_78871972_-_KCNMA1	0	0	0	0	0	0	0	0	0	0	0	3	0
chr10	78872049	+	KCNMA1	chr10_78872049_+_KCNMA1	0	0	0	0	0	0	0	0	0	4	0	0	0
chr10	78872103	+	KCNMA1	chr10_78872103_+_KCNMA1	0	0	0	0	0	0	0	0	0	2	0	0	0
chr10	78872203	-	KCNMA1	chr10_78872203_-_KCNMA1	0	0	0	0	0	0	0	0	0	0	0	1	0
chr10	78872225	+	KCNMA1	chr10_78872225_+_KCNMA1	0	0	0	0	0	0	0	0	0	0	0	1	0
chr10	78872324	-	KCNMA1	chr10_78872324_-_KCNMA1	0	0	0	0	0	0	0	0	0	0	0	1	0
chr10	7940018	+	TAF3	chr10_7940018_+_TAF3	0	0	0	0	0	0	0	0	0	1	0	0	0
chr10	81909633	+	PLAC9	chr10_81909633_+_PLAC9	0	0	0	0	0	0	0	0	0	0	0	2	0
chr10	81909810	+	PLAC9	chr10_81909810_+_PLAC9	0	0	0	0	0	0	0	0	0	0	1	0	0
chr10	81909874	+	PLAC9	chr10_81909874_+_PLAC9	0	0	0	0	0	0	0	0	0	2	0	0	0
chr10	82272890	+	TSPAN14	chr10_82272890_+_TSPAN14	0	0	0	0	0	0	0	0	0	0	0	1	0
chr10	82364898	-	SH2D4B	chr10_82364898_-_SH2D4B	0	0	0	0	0	0	0	0	0	0	0	1	0
chr10	82890361	-	SH2D4B	chr10_82890361_-_SH2D4B	0	0	0	0	0	0	0	2	0	0	0	0	0
chr10	8494785	+	RNA5SP299	chr10_8494785_+_RNA5SP299	0	0	0	0	0	0	0	0	0	0	0	1	0
chr10	86931284	-	RNU6-325P	chr10_86931284_-_RNU6-325P	0	0	0	0	0	0	0	0	0	0	1	0	0
chr10	87005363	-	RNU6-325P	chr10_87005363_-_RNU6-325P	0	0	0	0	0	0	0	0	0	0	0	1	0
chr10	87122834	-	RNU6-325P	chr10_87122834_-_RNU6-325P	0	0	0	0	0	0	0	0	0	0	0	1	1
chr10	89593382	+	RN7SL78P	chr10_89593382_+_RN7SL78P	0	0	0	0	0	0	0	0	0	1	0	0	0
chr10	91088719	+	IFIT3	chr10_91088719_+_IFIT3	0	0	0	0	0	0	0	0	0	19	338	1	0
chr10	91088819	-	IFIT3	chr10_91088819_-_IFIT3	0	0	0	0	0	0	0	0	0	0	4	0	0
chr10	91088901	-	IFIT3	chr10_91088901_-_IFIT3	0	0	0	0	0	0	0	0	0	0	1	0	0
chr10	91089052	-	IFIT3	chr10_91089052_-_IFIT3	0	0	0	0	0	0	0	0	0	0	1	0	0
chr10	92957117	+	PCGF5	chr10_92957117_+_PCGF5	0	0	0	0	0	0	0	0	0	0	2	0	0
chr10	93237221	+	HECTD2	chr10_93237221_+_HECTD2	0	0	0	0	0	0	0	0	0	1	0	0	0
chr10	96243740	+	TBC1D12	chr10_96243740_+_TBC1D12	0	0	0	0	0	0	0	0	0	0	0	1	0
chr10	96976986	+	C10orf129	chr10_96976986_+_C10orf129	0	0	0	0	0	0	0	1	0	0	0	0	0
chr10	98480869	+	PIK3AP1	chr10_98480869_+_PIK3AP1	0	0	0	0	0	36	0	0	0	0	0	0	0
chr10	98558688	-	MIR607	chr10_98558688_-_MIR607	0	0	0	0	0	0	0	0	0	2	0	0	0
chr10	98792207	+	SLIT1	chr10_98792207_+_SLIT1	0	0	0	0	0	0	0	2	0	0	0	0	0
chr10	99257675	+	MMS19	chr10_99257675_+_MMS19	0	0	0	0	0	6	0	0	0	0	0	0	0
chr10	99257904	-	MMS19	chr10_99257904_-_MMS19	0	0	0	27	0	81	0	0	0	2	0	6	2
chr10	99362559	-	PI4K2A	chr10_99362559_-_PI4K2A	0	0	0	0	0	0	0	0	0	1	0	0	0
chr1	100298676	+	AGL	chr1_100298676_+_AGL	0	0	0	0	0	0	0	0	0	1	0	0	0
chr1	102267394	-	OLFM3	chr1_102267394_-_OLFM3	0	0	0	0	0	3	0	0	0	0	0	0	0
chr1	10410817	-	KIF1B	chr1_10410817_-_KIF1B	0	0	0	0	0	0	0	0	0	0	1	0	0
chr1	104428738	-	AMY1C	chr1_104428738_-_AMY1C	0	0	0	0	0	0	0	0	0	0	0	1	0
chr1	104428931	-	AMY1C	chr1_104428931_-_AMY1C	0	0	0	0	0	0	0	0	0	0	0	1	0
chr1	104429066	-	AMY1C	chr1_104429066_-_AMY1C	0	0	0	0	0	0	0	0	0	0	0	1	0
chr1	10754456	-	CASZ1	chr1_10754456_-_CASZ1	0	0	0	0	0	0	0	0	0	0	0	1	0
chr1	108347838	+	VAV3	chr1_108347838_+_VAV3	0	0	0	0	0	0	0	0	0	0	0	0	1
chr1	108347914	-	VAV3	chr1_108347914_-_VAV3	0	0	0	0	0	0	0	0	0	0	0	0	1
chr1	108348366	+	VAV3	chr1_108348366_+_VAV3	0	0	0	0	0	0	0	0	0	0	0	0	1
chr1	108348559	-	VAV3	chr1_108348559_-_VAV3	0	0	0	0	0	0	0	0	0	0	0	0	1
chr1	108353761	-	VAV3	chr1_108353761_-_VAV3	0	0	0	1	0	45	0	0	0	0	1	0	0
chr1	108442577	+	VAV3	chr1_108442577_+_VAV3	0	0	0	0	0	21	0	0	0	0	0	0	0
chr11	100185800	+	CNTN5	chr11_100185800_+_CNTN5	0	0	0	0	0	0	0	0	0	0	1	0	0
chr11	100185821	+	CNTN5	chr11_100185821_+_CNTN5	0	0	0	0	0	0	0	0	0	0	9	4	0
chr11	100185831	+	CNTN5	chr11_100185831_+_CNTN5	0	0	0	0	0	0	0	0	0	0	1	0	0
chr11	100185845	+	CNTN5	chr11_100185845_+_CNTN5	0	0	0	0	0	0	0	0	0	0	0	2	0
chr11	100185874	+	CNTN5	chr11_100185874_+_CNTN5	0	0	0	0	0	0	0	0	0	0	1	0	0
chr11	100185898	+	CNTN5	chr11_100185898_+_CNTN5	0	0	0	0	0	0	0	0	0	0	0	1	0
chr11	100185910	+	CNTN5	chr11_100185910_+_CNTN5	0	0	0	0	0	0	0	0	0	0	7	0	0
chr11	100185954	+	CNTN5	chr11_100185954_+_CNTN5	0	0	0	0	0	0	0	0	0	1	2	0	0
chr11	100185959	-	CNTN5	chr11_100185959_-_CNTN5	0	0	0	0	0	0	0	0	0	1	0	1	0
chr11	100185974	+	CNTN5	chr11_100185974_+_CNTN5	0	0	0	0	0	0	0	0	0	1	26	3	0
chr11	100186025	-	CNTN5	chr11_100186025_-_CNTN5	0	0	0	0	0	0	0	0	0	0	0	1	0
chr11	100186045	+	CNTN5	chr11_100186045_+_CNTN5	0	0	0	0	0	0	0	0	0	0	14	0	0
chr11	100186069	+	CNTN5	chr11_100186069_+_CNTN5	0	0	0	0	0	0	0	0	0	0	1	0	0
chr11	100186093	-	CNTN5	chr11_100186093_-_CNTN5	0	0	0	0	0	0	0	0	0	1	0	0	0
chr11	100186096	+	CNTN5	chr11_100186096_+_CNTN5	0	0	0	0	0	0	0	0	0	0	1	0	0
chr11	100186107	+	CNTN5	chr11_100186107_+_CNTN5	0	0	0	0	0	0	0	0	0	0	1	0	0
chr11	100186175	-	CNTN5	chr11_100186175_-_CNTN5	0	0	0	0	0	0	0	0	0	1	1	0	0
chr11	101216495	-	TRPC6	chr11_101216495_-_TRPC6	0	0	0	0	0	0	0	0	0	0	1	0	0
chr11	101216565	+	TRPC6	chr11_101216565_+_TRPC6	0	0	0	0	0	0	0	0	0	0	1	0	0
chr11	101216606	+	TRPC6	chr11_101216606_+_TRPC6	0	0	0	0	0	0	0	0	0	1	1	0	0
chr11	101216677	-	TRPC6	chr11_101216677_-_TRPC6	0	0	0	0	0	0	0	0	0	0	1	0	0
chr11	101216723	-	TRPC6	chr11_101216723_-_TRPC6	0	0	0	0	0	0	0	0	0	0	1	0	0
chr11	101216766	+	TRPC6	chr11_101216766_+_TRPC6	0	0	0	0	0	0	0	0	0	0	2	0	0
chr11	101216788	+	TRPC6	chr11_101216788_+_TRPC6	0	0	0	0	0	0	0	0	0	0	1	0	0
chr11	101216812	+	TRPC6	chr11_101216812_+_TRPC6	0	0	0	0	0	0	0	0	0	0	12	0	0
chr11	101216955	-	TRPC6	chr11_101216955_-_TRPC6	0	0	0	0	0	0	0	0	0	0	1	0	0
chr11	102181103	-	RNU6-952P	chr11_102181103_-_RNU6-952P	0	0	0	0	0	3	0	0	0	0	0	0	0
chr11	102347677	+	TMEM123	chr11_102347677_+_TMEM123	0	0	0	0	0	33	0	0	0	0	0	0	0
chr11	10471509	+	AMPD3	chr11_10471509_+_AMPD3	0	0	0	0	0	42	0	0	0	0	0	0	0
chr11	10634836	+	MRVI1	chr11_10634836_+_MRVI1	0	0	118	1	0	0	0	0	0	0	0	0	0
chr11	10680878	+	MRVI1	chr11_10680878_+_MRVI1	0	0	0	0	0	63	0	0	0	0	0	0	0
chr11	107001417	+	GUCY1A2	chr11_107001417_+_GUCY1A2	0	0	0	0	0	0	0	0	0	1	0	0	0
chr11	107139246	-	CWF19L2	chr11_107139246_-_CWF19L2	0	0	0	0	0	0	0	1	0	0	0	0	0
chr11	107158356	+	CWF19L2	chr11_107158356_+_CWF19L2	0	0	1	0	0	0	0	0	0	0	0	0	0
chr11	107819855	-	RAB39A	chr11_107819855_-_RAB39A	0	0	0	0	0	0	0	0	0	0	1	0	0
chr11	107943711	-	CUL5	chr11_107943711_-_CUL5	0	0	0	0	0	0	0	0	0	0	0	1	0
chr11	109354025	-	C11orf87	chr11_109354025_-_C11orf87	0	0	0	0	0	0	0	0	0	1	0	0	0
chr11	111562688	+	SIK2	chr11_111562688_+_SIK2	0	0	0	0	0	0	0	0	0	0	0	1	0
chr11	111676998	+	ALG9	chr11_111676998_+_ALG9	0	0	0	0	0	0	0	0	0	0	1	0	0
chr11	112037756	-	SDHD	chr11_112037756_-_SDHD	0	0	0	0	0	9	0	0	0	0	0	0	0
chr11	118085370	-	AMICA1	chr11_118085370_-_AMICA1	0	0	0	0	0	0	0	0	0	0	0	1	0
chr11	118112933	-	MPZL3	chr11_118112933_-_MPZL3	0	0	0	0	0	6	0	0	0	0	0	1	0
chr11	118157883	-	CD3E	chr11_118157883_-_CD3E	1	0	0	0	0	0	0	0	0	0	0	0	0
chr11	118766632	-	CXCR5	chr11_118766632_-_CXCR5	0	0	0	0	0	6	0	0	0	0	0	0	0
chr11	118783845	-	MIR4492	chr11_118783845_-_MIR4492	0	0	0	0	0	117	0	0	0	0	0	0	0
chr11	119029172	+	ABCG4	chr11_119029172_+_ABCG4	0	0	0	0	0	0	0	0	0	1	0	0	0
chr11	119634190	-	PVRL1	chr11_119634190_-_PVRL1	0	0	0	0	0	0	0	0	0	0	1	0	0
chr11	119634203	-	PVRL1	chr11_119634203_-_PVRL1	0	0	0	0	0	0	0	0	0	1	5	0	0
chr11	119634218	-	PVRL1	chr11_119634218_-_PVRL1	0	0	0	0	0	0	0	0	0	1	5	0	0
chr11	119634226	-	PVRL1	chr11_119634226_-_PVRL1	0	0	0	0	0	0	0	0	0	0	6	0	0
chr11	119634244	-	PVRL1	chr11_119634244_-_PVRL1	0	0	0	0	0	0	0	0	0	0	1	0	0
chr11	119634300	+	PVRL1	chr11_119634300_+_PVRL1	0	0	0	0	0	0	0	0	0	0	1	0	0
chr11	119634314	+	PVRL1	chr11_119634314_+_PVRL1	0	0	0	0	0	0	0	0	0	2	31	0	0
chr11	119634342	+	PVRL1	chr11_119634342_+_PVRL1	0	0	0	0	0	0	0	0	0	0	4	0	0
chr11	119634369	+	PVRL1	chr11_119634369_+_PVRL1	0	0	0	0	0	0	0	0	0	0	1	0	0
chr11	119634408	-	PVRL1	chr11_119634408_-_PVRL1	0	0	0	0	0	0	0	0	0	0	1	0	0
chr11	119634490	-	PVRL1	chr11_119634490_-_PVRL1	0	0	0	0	0	0	0	0	0	0	2	0	0
chr11	121380051	+	SORL1	chr11_121380051_+_SORL1	0	0	0	0	0	0	0	0	0	0	1	0	0
chr11	12147258	+	MICAL2	chr11_12147258_+_MICAL2	0	0	0	0	0	0	0	0	0	1	0	0	0
chr11	12147320	-	MICAL2	chr11_12147320_-_MICAL2	0	0	0	0	0	0	0	0	0	239	1	0	0
chr11	122546171	+	UBASH3B	chr11_122546171_+_UBASH3B	0	0	0	0	0	0	0	0	0	0	0	5	1
chr11	122686824	-	UBASH3B	chr11_122686824_-_UBASH3B	0	0	0	0	0	15	0	0	0	0	0	5	0
chr11	122702170	-	CRTAM	chr11_122702170_-_CRTAM	0	0	0	0	0	6	0	0	0	0	0	0	0
chr11	12402509	+	PARVA	chr11_12402509_+_PARVA	0	0	0	0	0	0	0	0	0	1	0	0	0
chr11	12511313	-	PARVA	chr11_12511313_-_PARVA	0	0	0	0	0	0	0	0	0	0	0	0	1
chr11	126829119	+	KIRREL3	chr11_126829119_+_KIRREL3	0	0	0	0	0	0	0	0	0	1	0	0	0
chr11	128185610	-	ETS1	chr11_128185610_-_ETS1	0	0	0	0	0	0	0	0	0	0	1	0	0
chr11	128506069	+	FLI1	chr11_128506069_+_FLI1	0	0	0	0	0	0	0	0	0	0	0	0	1
chr11	128542992	+	FLI1	chr11_128542992_+_FLI1	0	0	0	0	0	24	0	0	0	0	0	0	0
chr11	129465206	+	BARX2	chr11_129465206_+_BARX2	2	0	0	0	0	0	0	0	0	0	0	0	0
chr11	129509905	+	TMEM45B	chr11_129509905_+_TMEM45B	0	0	0	0	0	0	0	0	0	1	0	0	0
chr11	130047731	+	ST14	chr11_130047731_+_ST14	0	0	0	0	0	0	0	0	0	0	1	0	0
chr11	130145282	+	ZBTB44	chr11_130145282_+_ZBTB44	0	0	0	0	0	0	0	0	0	0	1	0	0
chr11	131885053	+	NTM	chr11_131885053_+_NTM	0	0	0	0	0	0	0	0	0	0	0	1	0
chr11	133794972	-	IGSF9B	chr11_133794972_-_IGSF9B	0	0	0	0	0	0	0	0	0	2	0	0	0
chr11	134668045	+	AP003062.1	chr11_134668045_+_AP003062.1	0	0	0	0	0	0	0	0	0	1	0	0	0
chr1	113767051	-	LRIG2	chr1_113767051_-_LRIG2	0	0	0	0	0	0	0	0	0	1	0	0	0
chr1	114303088	+	PHTF1	chr1_114303088_+_PHTF1	0	0	0	0	0	48	0	0	0	0	3	0	0
chr11	14372405	-	RRAS2	chr11_14372405_-_RRAS2	0	0	0	0	0	0	0	0	0	0	0	1	0
chr11	15882779	+	SOX6	chr11_15882779_+_SOX6	0	0	0	0	0	0	0	0	0	2	1	0	0
chr11	15882808	-	SOX6	chr11_15882808_-_SOX6	0	0	0	0	0	0	0	0	0	0	1	0	0
chr11	17059855	+	PLEKHA7	chr11_17059855_+_PLEKHA7	0	0	0	0	0	0	0	0	0	1	0	0	0
chr11	17059944	-	PLEKHA7	chr11_17059944_-_PLEKHA7	0	0	0	0	0	0	0	0	0	0	1	0	0
chr11	17059980	-	PLEKHA7	chr11_17059980_-_PLEKHA7	0	0	0	0	0	0	0	0	0	1	0	0	0
chr1	117594251	-	TTF2	chr1_117594251_-_TTF2	0	0	0	0	0	0	0	0	0	1	0	0	0
chr1	118278006	+	FAM46C	chr1_118278006_+_FAM46C	0	0	0	0	0	0	0	0	0	0	1	0	0
chr1	118278039	+	FAM46C	chr1_118278039_+_FAM46C	0	0	0	0	0	0	0	0	0	0	3	0	0
chr1	118278089	+	FAM46C	chr1_118278089_+_FAM46C	0	0	0	0	0	0	0	0	0	1	0	0	0
chr1	118278205	-	FAM46C	chr1_118278205_-_FAM46C	0	0	0	0	0	303	0	0	0	3557	1011	13	10
chr11	18389599	+	GTF2H1	chr11_18389599_+_GTF2H1	0	0	0	0	0	3	0	0	0	0	0	0	0
chr11	20088038	+	NAV2	chr11_20088038_+_NAV2	0	0	0	0	0	0	0	0	0	1	0	0	0
chr11	20088067	+	NAV2	chr11_20088067_+_NAV2	0	0	0	0	0	0	0	0	0	1	0	0	0
chr11	20088092	+	NAV2	chr11_20088092_+_NAV2	0	0	0	0	0	0	0	0	0	1	0	0	0
chr11	20088115	+	NAV2	chr11_20088115_+_NAV2	0	0	0	0	0	0	0	0	0	27	0	0	0
chr11	20088154	-	NAV2	chr11_20088154_-_NAV2	0	0	0	0	0	0	0	0	0	1	0	0	0
chr11	20088178	-	NAV2	chr11_20088178_-_NAV2	0	0	0	0	0	0	0	0	0	1	0	0	0
chr11	20088188	-	NAV2	chr11_20088188_-_NAV2	0	0	0	0	0	0	0	0	0	1	0	0	0
chr11	20088206	-	NAV2	chr11_20088206_-_NAV2	0	0	0	0	0	0	0	0	0	2	0	0	0
chr11	20088351	-	NAV2	chr11_20088351_-_NAV2	0	0	0	0	0	0	0	0	0	1	0	0	0
chr1	120537827	+	NOTCH2	chr1_120537827_+_NOTCH2	0	0	0	0	0	0	0	0	0	0	0	0	1
chr1	120537894	+	NOTCH2	chr1_120537894_+_NOTCH2	0	0	0	0	0	3	0	0	0	0	0	0	0
chr1	120538015	-	NOTCH2	chr1_120538015_-_NOTCH2	0	0	0	0	0	0	0	0	0	0	1	0	0
chr1	120538051	-	NOTCH2	chr1_120538051_-_NOTCH2	0	0	0	0	39	10098	0	0	0	88	608	7	913
chr11	20622395	+	SLC6A5	chr11_20622395_+_SLC6A5	0	0	0	0	0	0	0	0	0	0	0	1	0
chr11	20690538	-	NELL1	chr11_20690538_-_NELL1	0	0	0	0	0	0	0	0	0	0	1	0	0
chr1	121238831	-	RP11-344P13.4	chr1_121238831_-_RP11-344P13.4	0	0	0	0	0	0	0	0	0	0	1	0	0
chr11	21626088	-	NELL1	chr11_21626088_-_NELL1	0	0	0	0	0	0	0	0	0	1	0	0	0
chr1	12209754	-	TNFRSF8	chr1_12209754_-_TNFRSF8	0	0	0	0	0	21	0	0	0	0	0	0	0
chr11	22646926	+	FANCF	chr11_22646926_+_FANCF	0	0	0	0	0	0	0	0	0	0	0	0	5
chr11	22775819	+	GAS2	chr11_22775819_+_GAS2	0	0	0	1	0	0	0	0	0	0	0	0	0
chr11	23033637	-	CCDC179	chr11_23033637_-_CCDC179	0	0	0	0	0	0	0	0	0	2	0	0	0
chr11	27519790	+	LIN7C	chr11_27519790_+_LIN7C	0	0	0	0	0	63	0	0	0	0	0	0	0
chr11	2763452	-	KCNQ1	chr11_2763452_-_KCNQ1	0	0	0	0	0	0	0	0	0	0	6	0	0
chr11	2763487	-	KCNQ1	chr11_2763487_-_KCNQ1	0	0	0	0	0	0	0	0	0	0	1	0	0
chr11	28729606	-	METTL15	chr11_28729606_-_METTL15	0	0	0	0	0	3	0	0	0	0	0	0	10
chr11	2986895	-	NAP1L4	chr11_2986895_-_NAP1L4	0	0	0	0	0	0	0	1	0	0	0	0	0
chr11	31019216	-	DCDC1	chr11_31019216_-_DCDC1	0	0	0	0	0	0	0	0	0	0	1	0	0
chr11	31992114	-	RCN1	chr11_31992114_-_RCN1	0	0	0	0	0	0	0	0	0	7	0	2	0
chr11	31992180	-	RCN1	chr11_31992180_-_RCN1	0	0	0	0	0	0	0	0	0	5	0	0	0
chr11	31992342	-	RCN1	chr11_31992342_-_RCN1	0	0	0	0	0	0	0	0	0	4	0	0	0
chr11	31992368	-	RCN1	chr11_31992368_-_RCN1	0	0	0	0	0	0	0	0	0	2	0	0	0
chr11	31992440	+	RCN1	chr11_31992440_+_RCN1	0	0	0	0	0	0	0	0	0	1	1	3	0
chr11	326767	-	IFITM3	chr11_326767_-_IFITM3	0	0	0	0	0	6	0	0	0	0	0	0	0
chr11	33499000	-	KIAA1549L	chr11_33499000_-_KIAA1549L	0	0	0	0	0	0	0	0	0	0	0	2	0
chr11	33499049	-	KIAA1549L	chr11_33499049_-_KIAA1549L	0	0	0	0	0	0	0	0	0	0	1	0	0
chr11	33499095	+	KIAA1549L	chr11_33499095_+_KIAA1549L	0	0	0	0	0	0	0	0	0	0	0	1	0
chr11	33499172	-	KIAA1549L	chr11_33499172_-_KIAA1549L	0	0	0	0	0	0	0	0	0	2	0	0	0
chr11	33499240	+	KIAA1549L	chr11_33499240_+_KIAA1549L	0	0	0	0	0	0	0	0	0	0	1	1	0
chr11	33499282	+	KIAA1549L	chr11_33499282_+_KIAA1549L	0	0	0	0	0	0	0	0	0	1	0	0	1
chr11	33499330	+	KIAA1549L	chr11_33499330_+_KIAA1549L	0	0	0	0	0	0	0	0	0	3	0	0	1
chr11	33499363	-	KIAA1549L	chr11_33499363_-_KIAA1549L	0	0	0	0	0	0	0	0	0	0	0	0	1
chr11	33499463	-	KIAA1549L	chr11_33499463_-_KIAA1549L	0	0	0	0	0	0	0	0	0	0	0	1	0
chr11	33499497	-	KIAA1549L	chr11_33499497_-_KIAA1549L	0	0	0	0	0	0	0	0	0	0	0	0	2
chr11	33499506	-	KIAA1549L	chr11_33499506_-_KIAA1549L	0	0	0	0	0	0	0	0	0	0	0	0	1
chr11	33499606	-	KIAA1549L	chr11_33499606_-_KIAA1549L	0	0	0	0	0	0	0	0	0	3	0	0	0
chr11	33901457	+	LMO2	chr11_33901457_+_LMO2	0	0	0	0	0	138	0	0	0	0	0	7	0
chr11	343931	-	IFITM3	chr11_343931_-_IFITM3	0	0	0	0	0	0	0	0	0	0	1	0	0
chr11	34574566	+	ELF5	chr11_34574566_+_ELF5	0	0	0	0	0	0	0	0	0	0	0	1	0
chr11	34574597	+	ELF5	chr11_34574597_+_ELF5	0	0	0	0	0	0	0	0	0	0	0	9	0
chr11	34574609	+	ELF5	chr11_34574609_+_ELF5	0	0	0	0	0	0	0	0	0	0	0	1	0
chr11	34574700	-	ELF5	chr11_34574700_-_ELF5	0	0	0	0	0	0	0	0	0	0	0	5	0
chr11	34997194	-	PDHX	chr11_34997194_-_PDHX	0	0	0	0	0	0	0	0	0	0	1	0	0
chr11	34997641	+	PDHX	chr11_34997641_+_PDHX	0	0	0	0	0	0	0	0	0	0	1	0	0
chr11	34997651	+	PDHX	chr11_34997651_+_PDHX	0	0	0	0	0	0	0	0	0	0	4	0	0
chr11	34997695	+	PDHX	chr11_34997695_+_PDHX	0	0	0	0	0	0	0	0	0	0	1	0	0
chr11	34997770	-	PDHX	chr11_34997770_-_PDHX	0	0	0	0	0	0	0	0	0	0	1	0	0
chr11	34997781	+	PDHX	chr11_34997781_+_PDHX	0	0	0	0	0	0	0	0	0	6	1	0	0
chr11	34997872	-	PDHX	chr11_34997872_-_PDHX	0	0	0	0	0	0	0	0	0	1387	1768	10	6
chr11	35175107	-	CD44	chr11_35175107_-_CD44	0	0	0	0	0	0	0	0	0	1	0	0	0
chr11	35175272	+	CD44	chr11_35175272_+_CD44	0	0	0	0	0	0	0	0	0	1	0	0	0
chr11	35175315	-	CD44	chr11_35175315_-_CD44	0	0	0	0	0	0	0	0	0	1	0	0	0
chr11	3829567	-	PGAP2	chr11_3829567_-_PGAP2	0	0	0	0	0	15	0	0	0	0	0	0	0
chr11	3877724	+	STIM1	chr11_3877724_+_STIM1	0	0	0	0	0	0	0	0	0	0	0	1	0
chr11	40111187	-	LRRC4C	chr11_40111187_-_LRRC4C	0	0	0	0	0	3	0	0	0	0	0	0	0
chr11	43410991	+	TTC17	chr11_43410991_+_TTC17	0	0	0	0	0	0	0	1	0	0	0	0	0
chr11	43411055	-	TTC17	chr11_43411055_-_TTC17	17	7	6	5	0	9	0	35030	0	0	0	0	0
chr1	144202960	+	LINC00623	chr1_144202960_+_LINC00623	0	0	0	0	0	0	0	0	0	1	0	0	0
chr1	144223689	+	LINC00623	chr1_144223689_+_LINC00623	0	0	0	0	0	0	0	0	0	1	0	0	0
chr1	144828135	-	NBPF9	chr1_144828135_-_NBPF9	0	0	0	0	0	0	0	0	0	1	0	0	0
chr11	44889313	+	TSPAN18	chr11_44889313_+_TSPAN18	0	0	0	0	0	0	0	0	0	3	0	0	0
chr1	145139319	-	RNU6-1071P	chr1_145139319_-_RNU6-1071P	0	0	0	0	0	0	0	0	0	0	0	1	0
chr11	45172007	-	PRDM11	chr11_45172007_-_PRDM11	0	0	0	0	0	0	0	0	0	3	4	9	0
chr11	45172099	-	PRDM11	chr11_45172099_-_PRDM11	0	0	0	0	0	0	0	0	0	0	2	3	0
chr11	45172265	+	PRDM11	chr11_45172265_+_PRDM11	0	0	0	0	0	0	0	0	0	0	0	1	0
chr11	45172375	+	PRDM11	chr11_45172375_+_PRDM11	0	0	0	0	0	0	0	0	0	0	1	0	0
chr11	45172412	+	PRDM11	chr11_45172412_+_PRDM11	0	0	0	0	0	0	0	0	0	0	1	0	0
chr11	45172581	+	PRDM11	chr11_45172581_+_PRDM11	0	0	0	0	0	21	0	0	0	0	1	0	0
chr11	45172913	-	PRDM11	chr11_45172913_-_PRDM11	0	0	0	0	0	0	0	0	0	2	0	0	0
chr11	45173125	-	PRDM11	chr11_45173125_-_PRDM11	0	0	0	0	0	0	0	0	0	0	1	0	0
chr11	45173155	-	PRDM11	chr11_45173155_-_PRDM11	0	0	0	0	0	0	0	0	0	3	0	0	0
chr11	45173709	+	PRDM11	chr11_45173709_+_PRDM11	0	0	0	0	0	0	0	0	0	0	0	1	0
chr11	45173853	+	PRDM11	chr11_45173853_+_PRDM11	0	0	0	0	0	0	0	0	0	0	0	1	0
chr11	45173872	+	PRDM11	chr11_45173872_+_PRDM11	0	0	0	0	0	0	0	0	0	0	0	1	0
chr11	45173984	+	PRDM11	chr11_45173984_+_PRDM11	0	0	0	0	0	0	0	0	0	0	1	0	0
chr11	45174024	+	PRDM11	chr11_45174024_+_PRDM11	0	0	0	0	0	0	0	0	0	0	4	0	0
chr11	45174080	+	PRDM11	chr11_45174080_+_PRDM11	0	0	0	0	0	0	0	0	0	0	1	0	0
chr11	45174169	+	PRDM11	chr11_45174169_+_PRDM11	0	0	0	0	0	6	0	0	0	0	0	0	0
chr11	45174193	-	PRDM11	chr11_45174193_-_PRDM11	0	0	0	0	0	0	0	0	0	0	1	0	0
chr11	45174236	-	PRDM11	chr11_45174236_-_PRDM11	0	0	0	0	0	0	0	0	0	0	1	0	0
chr11	45174305	-	PRDM11	chr11_45174305_-_PRDM11	0	0	0	0	0	0	0	0	0	0	0	1	0
chr11	45174367	-	PRDM11	chr11_45174367_-_PRDM11	0	0	0	0	0	0	0	0	0	0	14	2	0
chr11	45174411	-	PRDM11	chr11_45174411_-_PRDM11	0	0	0	0	0	0	0	0	0	0	2	0	0
chr11	45174458	-	PRDM11	chr11_45174458_-_PRDM11	0	0	0	0	0	0	0	0	0	0	1	0	0
chr11	45174468	+	PRDM11	chr11_45174468_+_PRDM11	0	0	0	0	0	0	0	0	0	12	39	6	0
chr11	45174567	+	PRDM11	chr11_45174567_+_PRDM11	0	0	0	0	0	0	0	0	0	0	4	0	0
chr1	145262483	-	RP11-458D21.5	chr1_145262483_-_RP11-458D21.5	0	0	0	0	0	0	0	0	0	0	0	1	0
chr1	145264194	+	RP11-458D21.5	chr1_145264194_+_RP11-458D21.5	0	0	0	0	0	0	3	0	0	0	0	0	0
chr1	145264788	-	RP11-458D21.5	chr1_145264788_-_RP11-458D21.5	0	0	0	0	0	3	0	0	0	0	0	0	0
chr1	145283268	+	RP11-458D21.5	chr1_145283268_+_RP11-458D21.5	0	0	0	0	45	10236	0	0	0	107	633	4	974
chr1	145283425	-	RP11-458D21.5	chr1_145283425_-_RP11-458D21.5	0	0	0	0	0	3	0	0	0	0	0	0	0
chr1	145283729	-	RP11-458D21.5	chr1_145283729_-_RP11-458D21.5	0	0	0	0	0	0	0	0	0	0	0	0	1
chr1	145286278	-	RP11-458D21.5	chr1_145286278_-_RP11-458D21.5	0	0	0	0	0	0	0	0	0	0	0	0	1
chr1	145354114	+	NBPF10	chr1_145354114_+_NBPF10	0	0	0	0	0	0	0	0	0	1	0	0	0
chr1	145581271	-	PIAS3	chr1_145581271_-_PIAS3	0	0	0	0	0	0	0	0	0	2	0	0	0
chr1	145581676	+	PIAS3	chr1_145581676_+_PIAS3	0	0	0	0	0	0	0	0	0	1	0	0	0
chr1	145581727	+	PIAS3	chr1_145581727_+_PIAS3	0	0	0	0	0	0	0	0	0	1	0	0	0
chr1	145581742	+	PIAS3	chr1_145581742_+_PIAS3	0	0	0	0	0	0	0	0	0	1	0	0	0
chr11	46435176	-	AMBRA1	chr11_46435176_-_AMBRA1	0	0	0	0	0	0	0	2	0	0	0	0	0
chr11	46692923	-	ATG13	chr11_46692923_-_ATG13	0	0	0	186	0	42	0	0	0	0	0	1	0
chr11	47613062	+	C1QTNF4	chr11_47613062_+_C1QTNF4	0	0	0	0	0	33	0	0	0	0	1	3	0
chr11	47667528	+	MTCH2	chr11_47667528_+_MTCH2	0	0	0	0	0	0	0	0	0	1	0	0	0
chr1	148272968	-	NBPF20	chr1_148272968_-_NBPF20	0	0	0	0	0	0	0	0	0	1	0	0	0
chr1	148276348	+	NBPF20	chr1_148276348_+_NBPF20	0	0	0	0	0	0	0	0	0	1	0	0	0
chr1	148299895	-	NBPF20	chr1_148299895_-_NBPF20	0	0	0	0	0	0	0	0	0	1	0	0	0
chr1	148527229	-	NBPF15	chr1_148527229_-_NBPF15	0	0	0	0	0	0	0	0	0	0	0	1	0
chr1	148794720	+	RNVU1-16	chr1_148794720_+_RNVU1-16	0	0	0	0	0	0	0	0	0	1	0	0	0
chr1	148896770	+	RNA5SP59	chr1_148896770_+_RNA5SP59	0	0	0	0	0	0	0	0	0	0	1	0	0
chr1	150031178	-	VPS45	chr1_150031178_-_VPS45	0	0	0	0	0	0	0	1	0	0	0	0	0
chr1	150586874	-	ENSA	chr1_150586874_-_ENSA	0	0	0	0	0	6	0	0	0	0	0	0	0
chr1	151100547	+	SEMA6C	chr1_151100547_+_SEMA6C	0	0	0	0	0	0	0	0	0	0	0	1	0
chr1	151890826	-	THEM4	chr1_151890826_-_THEM4	0	0	0	0	0	0	0	0	0	1	0	0	0
chr1	153539818	+	S100A2	chr1_153539818_+_S100A2	0	0	0	0	0	0	0	0	0	0	0	1	0
chr1	153540186	-	S100A2	chr1_153540186_-_S100A2	0	0	0	0	0	150	0	0	0	0	0	2	0
chr1	153939202	+	CREB3L4	chr1_153939202_+_CREB3L4	0	0	0	0	0	18	0	0	0	0	0	0	0
chr1	154189126	-	C1orf43	chr1_154189126_-_C1orf43	0	0	0	0	0	0	0	1	0	0	0	0	0
chr1	154793503	+	KCNN3	chr1_154793503_+_KCNN3	0	0	0	0	0	0	0	0	0	0	1	0	0
chr1	154913676	+	PBXIP1	chr1_154913676_+_PBXIP1	0	0	0	0	0	36	0	0	0	0	0	0	0
chr1	154919005	-	PBXIP1	chr1_154919005_-_PBXIP1	0	0	0	0	0	0	0	0	0	0	1	0	0
chr7	44679561	-	OGDH	chr7_44679561_-_OGDH	2	0	0	0	0	219	0	1	1	3902	109020	1244	48
chr1	154952834	+	CKS1B	chr1_154952834_+_CKS1B	0	0	0	0	0	0	0	0	0	0	1	0	0
chr1	155102068	+	EFNA1	chr1_155102068_+_EFNA1	0	0	0	0	0	0	0	0	0	0	0	4	0
chr1	156117997	+	SEMA4A	chr1_156117997_+_SEMA4A	0	0	0	0	0	24	0	0	0	0	0	0	0
chr1	156474173	+	MEF2D	chr1_156474173_+_MEF2D	0	0	0	0	0	0	0	0	0	0	0	0	1
chr1	156474213	+	MEF2D	chr1_156474213_+_MEF2D	0	0	0	0	0	0	0	0	0	0	0	0	1
chr1	156474246	-	MEF2D	chr1_156474246_-_MEF2D	0	0	0	0	0	0	0	0	0	0	0	0	1
chr1	156474310	-	MEF2D	chr1_156474310_-_MEF2D	0	0	0	0	0	0	0	0	0	3	3	7	1430
chr1	156746863	+	PRCC	chr1_156746863_+_PRCC	0	0	0	0	0	0	0	0	0	0	0	0	1
chr11	5711363	+	TRIM22	chr11_5711363_+_TRIM22	0	0	0	0	0	81	0	0	0	0	0	0	0
chr1	159476251	+	OR10J5	chr1_159476251_+_OR10J5	0	0	0	0	0	0	0	0	0	0	0	4	0
chr1	159476325	+	OR10J5	chr1_159476325_+_OR10J5	0	0	0	0	0	0	0	0	0	0	0	3	1
chr1	159881109	+	AL590560.1	chr1_159881109_+_AL590560.1	0	0	0	1	0	0	0	0	0	0	0	0	0
chr1	160228902	+	DCAF8	chr1_160228902_+_DCAF8	0	0	0	0	0	0	0	0	0	0	0	1	0
chr11	60848584	+	CD5	chr11_60848584_+_CD5	0	0	0	0	0	0	0	0	0	0	0	1	0
chr11	60951546	-	PGA3	chr11_60951546_-_PGA3	0	0	0	0	0	0	0	1	0	0	0	0	0
chr11	61418820	-	RPLP0P2	chr11_61418820_-_RPLP0P2	0	0	0	0	0	0	0	0	0	0	4	0	1
chr11	61595028	+	FADS2	chr11_61595028_+_FADS2	0	0	0	0	0	27	0	0	0	0	0	0	0
chr11	62321502	+	EEF1G	chr11_62321502_+_EEF1G	0	0	0	0	0	87	0	0	0	0	0	0	0
chr11	62563772	+	NXF1	chr11_62563772_+_NXF1	0	0	0	0	0	0	0	0	0	1	0	0	0
chr11	63585285	-	C11orf84	chr11_63585285_-_C11orf84	0	0	0	0	0	0	0	0	0	1	0	0	0
chr11	6362894	-	PRKCDBP	chr11_6362894_-_PRKCDBP	0	0	0	0	0	0	0	0	0	0	0	1	0
chr11	63781913	+	MACROD1	chr11_63781913_+_MACROD1	0	0	0	0	0	0	0	0	0	1	1	1	0
chr11	64260540	+	AP003774.4	chr11_64260540_+_AP003774.4	0	0	0	0	0	3	0	0	0	0	0	0	0
chr1	164349753	-	RNU5F-6P	chr1_164349753_-_RNU5F-6P	0	0	0	0	0	0	0	0	0	1	0	0	0
chr11	65186911	+	FRMD8	chr11_65186911_+_FRMD8	0	0	0	0	0	6	0	0	0	0	1	1	0
chr11	65357858	+	EHBP1L1	chr11_65357858_+_EHBP1L1	0	0	0	0	0	0	0	0	0	0	1	0	0
chr11	65358159	+	EHBP1L1	chr11_65358159_+_EHBP1L1	0	0	0	0	0	0	0	0	0	0	1	0	0
chr11	65358270	+	EHBP1L1	chr11_65358270_+_EHBP1L1	0	0	0	0	0	0	0	0	0	0	0	1	0
chr11	65358417	-	EHBP1L1	chr11_65358417_-_EHBP1L1	0	0	0	0	0	0	0	0	0	0	0	2	0
chr11	65431593	-	RELA	chr11_65431593_-_RELA	0	0	0	0	0	108	0	0	0	1	3	1	0
chr11	65802327	-	GAL3ST3	chr11_65802327_-_GAL3ST3	0	0	0	0	0	0	0	0	0	0	0	1	0
chr11	66134869	-	SLC29A2	chr11_66134869_-_SLC29A2	0	0	0	0	0	0	0	0	0	0	1	0	0
chr1	166284735	+	FAM78B	chr1_166284735_+_FAM78B	0	0	0	0	0	0	0	0	0	0	0	1	0
chr11	66482234	-	SPTBN2	chr11_66482234_-_SPTBN2	0	0	0	0	0	0	0	0	0	0	0	2	0
chr11	66548880	+	C11orf80	chr11_66548880_+_C11orf80	0	0	0	0	0	0	0	0	0	0	1	0	0
chr1	166815425	+	POGK	chr1_166815425_+_POGK	0	0	0	0	0	0	0	0	0	1	0	0	0
chr1	166841614	+	TADA1	chr1_166841614_+_TADA1	0	0	0	0	0	0	0	0	0	0	1	0	0
chr1	166842080	-	TADA1	chr1_166842080_-_TADA1	0	0	0	0	0	0	0	0	0	0	1	0	0
chr11	67324726	+	RN7SL59P	chr11_67324726_+_RN7SL59P	0	0	0	0	0	0	0	3	0	0	0	0	0
chr11	6820124	-	OR6A2	chr11_6820124_-_OR6A2	0	0	0	0	0	0	0	0	0	1	0	0	0
chr1	168438115	-	XCL2	chr1_168438115_-_XCL2	0	0	0	0	0	3	0	0	0	0	0	0	0
chr11	68623418	-	MRPL21	chr11_68623418_-_MRPL21	0	0	0	0	0	18	0	0	0	0	0	1	1
chr1	170055587	+	KIFAP3	chr1_170055587_+_KIFAP3	0	0	0	0	0	0	0	0	0	3	0	0	0
chr11	70160915	+	PPFIA1	chr11_70160915_+_PPFIA1	0	0	0	0	0	3	0	0	0	0	0	1	0
chr1	17016152	-	ESPNP	chr1_17016152_-_ESPNP	0	0	0	0	0	0	0	65	0	0	0	0	0
chr1	17025399	+	ESPNP	chr1_17025399_+_ESPNP	0	0	0	0	0	0	0	0	0	1	0	0	0
chr1	170426344	+	GORAB	chr1_170426344_+_GORAB	0	0	0	0	0	0	0	0	0	0	0	0	1
chr1	170482484	+	GORAB	chr1_170482484_+_GORAB	0	0	0	0	0	3	0	0	0	0	0	0	0
chr11	70487433	+	SHANK2	chr11_70487433_+_SHANK2	0	0	0	0	0	0	0	0	0	0	0	4	0
chr11	70487534	+	SHANK2	chr11_70487534_+_SHANK2	0	0	0	0	0	0	0	0	0	0	0	1	0
chr11	70487638	-	SHANK2	chr11_70487638_-_SHANK2	0	0	0	0	0	0	0	0	0	0	0	1	0
chr11	70487800	+	SHANK2	chr11_70487800_+_SHANK2	0	0	0	0	0	0	0	0	0	0	0	1	0
chr11	70487835	-	SHANK2	chr11_70487835_-_SHANK2	0	0	0	0	0	0	0	0	0	0	0	1	0
chr11	70487869	+	SHANK2	chr11_70487869_+_SHANK2	0	0	0	0	0	0	0	0	0	0	0	2	0
chr11	70488069	-	SHANK2	chr11_70488069_-_SHANK2	0	0	0	0	0	0	0	0	0	0	0	2	0
chr11	70488143	-	SHANK2	chr11_70488143_-_SHANK2	0	0	0	0	0	0	0	0	0	0	0	2	0
chr11	7073171	+	NLRP14	chr11_7073171_+_NLRP14	0	0	0	0	0	0	0	0	0	0	1	0	0
chr11	72865183	+	FCHSD2	chr11_72865183_+_FCHSD2	0	0	0	0	0	144	0	0	0	0	0	0	0
chr1	17304292	-	MFAP2	chr1_17304292_-_MFAP2	0	0	0	0	0	0	0	0	0	0	0	0	1
chr1	173197897	-	TNFSF4	chr1_173197897_-_TNFSF4	0	0	0	0	0	0	0	0	0	0	0	0	1
chr11	73516582	+	MRPL48	chr11_73516582_+_MRPL48	0	0	0	0	0	0	0	0	0	0	1	0	0
chr11	73947025	+	PPME1	chr11_73947025_+_PPME1	0	0	0	0	0	0	0	0	0	1	0	0	0
chr11	74178399	-	KCNE3	chr11_74178399_-_KCNE3	0	0	0	0	0	357	0	0	0	0	6	1	0
chr11	7485776	+	SYT9	chr11_7485776_+_SYT9	0	0	0	0	0	0	0	0	0	0	0	2	0
chr11	7485913	+	SYT9	chr11_7485913_+_SYT9	0	0	0	0	0	0	0	0	0	0	0	1	0
chr11	7485964	-	SYT9	chr11_7485964_-_SYT9	0	0	0	0	0	0	0	0	0	0	0	1	0
chr11	7486010	-	SYT9	chr11_7486010_-_SYT9	0	0	0	0	0	0	0	0	0	0	0	2	0
chr1	175472727	+	TNR	chr1_175472727_+_TNR	0	0	0	0	0	12	0	0	0	0	0	0	0
chr11	75526400	+	UVRAG	chr11_75526400_+_UVRAG	0	0	0	0	0	18	0	0	0	0	0	0	0
chr1	17573152	+	PADI1	chr1_17573152_+_PADI1	1	0	2	2511	0	0	0	1	0	0	0	0	0
chr1	176083724	-	RFWD2	chr1_176083724_-_RFWD2	0	0	0	0	0	6	0	0	0	0	0	0	0
chr11	7626656	+	PPFIBP2	chr11_7626656_+_PPFIBP2	0	0	0	0	0	0	0	0	0	0	0	0	1
chr11	7626787	+	PPFIBP2	chr11_7626787_+_PPFIBP2	0	0	0	0	0	0	0	0	0	0	0	0	1
chr11	7627001	-	PPFIBP2	chr11_7627001_-_PPFIBP2	0	0	0	0	0	0	0	0	0	0	0	0	2
chr1	176338731	-	RNU2-12P	chr1_176338731_-_RNU2-12P	0	0	0	0	0	0	0	0	0	1	0	0	0
chr11	77988145	+	GAB2	chr11_77988145_+_GAB2	0	0	0	0	0	0	0	0	0	0	1	0	0
chr11	77988327	+	GAB2	chr11_77988327_+_GAB2	0	0	0	0	0	0	0	0	0	0	1	0	0
chr11	77988497	-	GAB2	chr11_77988497_-_GAB2	0	0	0	0	0	0	0	0	0	0	1	0	0
chr1	178696504	+	RALGPS2	chr1_178696504_+_RALGPS2	0	0	0	0	0	0	0	0	0	1	0	0	0
chr11	79109995	+	MIR708	chr11_79109995_+_MIR708	0	0	0	0	0	0	0	0	0	1	0	0	0
chr11	79165353	-	MIR5579	chr11_79165353_-_MIR5579	0	0	0	0	0	0	0	0	0	1	0	0	0
chr1	179185908	-	ABL2	chr1_179185908_-_ABL2	0	0	0	0	0	3	0	0	0	0	0	0	0
chr1	179471602	-	AXDND1	chr1_179471602_-_AXDND1	0	0	0	0	0	0	0	1	0	0	0	0	0
chr11	80783338	-	RNU6-544P	chr11_80783338_-_RNU6-544P	0	0	0	0	0	0	0	0	0	0	0	1	0
chr1	182230936	+	RNU6-152P	chr1_182230936_+_RNU6-152P	0	0	0	0	0	3	0	0	0	0	0	0	0
chr1	182529269	+	RGSL1	chr1_182529269_+_RGSL1	0	0	0	0	0	0	0	0	0	0	1	0	0
chr1	182529408	+	RGSL1	chr1_182529408_+_RGSL1	0	0	0	0	0	0	0	0	0	1	0	0	0
chr1	182529436	+	RGSL1	chr1_182529436_+_RGSL1	0	0	0	0	0	0	0	0	0	3	0	0	0
chr1	182529522	+	RGSL1	chr1_182529522_+_RGSL1	0	0	0	0	0	0	0	0	0	3	0	0	0
chr1	182529540	+	RGSL1	chr1_182529540_+_RGSL1	0	0	0	0	0	0	0	0	0	2	0	0	0
chr1	182529588	-	RGSL1	chr1_182529588_-_RGSL1	0	0	0	0	0	0	0	0	0	15	0	1	0
chr1	182529626	+	RGSL1	chr1_182529626_+_RGSL1	0	0	0	0	0	0	0	0	0	2	0	0	0
chr1	182529659	-	RGSL1	chr1_182529659_-_RGSL1	0	0	0	0	0	0	0	0	0	6	1	0	0
chr1	182529704	-	RGSL1	chr1_182529704_-_RGSL1	0	0	0	0	0	0	0	0	0	1	0	0	0
chr1	182529758	-	RGSL1	chr1_182529758_-_RGSL1	0	0	0	0	0	0	0	0	0	3	0	0	0
chr1	182529797	+	RGSL1	chr1_182529797_+_RGSL1	0	0	0	0	0	0	0	0	0	7	2	0	0
chr1	182529852	+	RGSL1	chr1_182529852_+_RGSL1	0	0	0	0	0	0	0	0	0	2	0	0	0
chr1	182529922	+	RGSL1	chr1_182529922_+_RGSL1	0	0	0	0	0	0	0	0	0	1	0	0	0
chr1	182529931	-	RGSL1	chr1_182529931_-_RGSL1	0	0	0	0	0	0	0	0	0	4	0	0	0
chr1	182529951	-	RGSL1	chr1_182529951_-_RGSL1	0	0	0	0	0	0	0	0	0	93	2	3	0
chr1	182530010	-	RGSL1	chr1_182530010_-_RGSL1	0	0	0	0	0	0	0	0	0	0	0	1	0
chr1	182530044	-	RGSL1	chr1_182530044_-_RGSL1	0	0	0	0	0	0	0	0	0	13	0	0	0
chr1	182530064	-	RGSL1	chr1_182530064_-_RGSL1	0	0	0	0	0	0	0	0	0	1	0	0	0
chr1	18277721	+	ACTL8	chr1_18277721_+_ACTL8	0	0	0	0	0	0	0	0	0	0	1	0	0
chr11	82891018	-	PCF11	chr11_82891018_-_PCF11	0	0	0	0	0	0	0	0	0	0	1	0	0
chr11	83052978	+	CCDC90B	chr11_83052978_+_CCDC90B	0	0	0	0	0	0	0	0	0	3	0	0	0
chr1	183401445	-	NMNAT2	chr1_183401445_-_NMNAT2	0	0	0	0	0	0	0	0	0	0	0	1	0
chr4	38860600	+	MIR574	chr4_38860600_+_MIR574	12	2	18323	3	0	465	23	3	0	99	137	224	112737
chr11	85394040	-	CREBZF	chr11_85394040_-_CREBZF	0	0	0	0	0	0	0	0	0	0	0	0	1
chr11	86790636	+	TMEM135	chr11_86790636_+_TMEM135	0	0	0	0	0	0	0	0	0	1	0	0	0
chr11	86811430	+	TMEM135	chr11_86811430_+_TMEM135	0	0	0	0	0	0	0	0	0	3	0	0	0
chr11	86811440	-	TMEM135	chr11_86811440_-_TMEM135	0	0	0	0	0	0	0	0	0	1	0	0	0
chr11	86811660	-	TMEM135	chr11_86811660_-_TMEM135	0	0	0	0	0	0	0	0	0	1	0	0	0
chr11	8879930	-	RNA5SP330	chr11_8879930_-_RNA5SP330	0	0	0	0	0	0	0	0	0	0	0	1	0
chr11	8879948	-	RNA5SP330	chr11_8879948_-_RNA5SP330	0	0	0	0	0	0	0	0	0	0	0	1	0
chr1	189375581	-	RNA5SP73	chr1_189375581_-_RNA5SP73	0	0	0	0	0	0	0	0	0	1	0	0	0
chr1	189867430	-	BRINP3	chr1_189867430_-_BRINP3	0	0	0	0	0	0	0	1	0	0	0	0	0
chr11	90345474	-	MIR4490	chr11_90345474_-_MIR4490	0	0	0	0	0	0	0	0	0	1	0	0	0
chr1	192371299	+	RGS21	chr1_192371299_+_RGS21	0	0	0	0	0	0	0	0	0	0	0	1	0
chr1	192851800	-	RN7SKP126	chr1_192851800_-_RN7SKP126	0	0	0	0	0	0	0	0	0	0	2	0	0
chr11	9591222	-	WEE1	chr11_9591222_-_WEE1	0	0	0	0	0	30	0	0	0	0	0	0	0
chr1	196763881	+	CFHR3	chr1_196763881_+_CFHR3	0	0	0	0	0	0	0	0	0	1	0	0	0
chr1	196979185	+	CFHR5	chr1_196979185_+_CFHR5	0	0	0	0	0	0	0	0	0	1	0	0	0
chr11	9738057	+	SWAP70	chr11_9738057_+_SWAP70	0	0	0	0	0	0	0	85	0	0	0	0	0
chr1	197729561	-	DENND1B	chr1_197729561_-_DENND1B	0	0	0	0	0	0	0	0	0	0	0	1	0
chr1	19794675	+	CAPZB	chr1_19794675_+_CAPZB	0	0	0	0	0	60	0	0	0	0	0	0	0
chr1	198158062	-	NEK7	chr1_198158062_-_NEK7	0	0	0	0	0	0	0	0	0	0	0	1	0
chr3	114799707	+	MIR4796	chr3_114799707_+_MIR4796	0	0	0	0	0	33	21	0	0	32	21	27	9149
chr1	199009723	-	MIR181A1	chr1_199009723_-_MIR181A1	0	0	0	0	0	0	0	0	0	0	0	1	0
chr1	199392553	+	RNU6-778P	chr1_199392553_+_RNU6-778P	0	0	0	0	0	0	0	0	0	1	0	0	0
chr1	199392619	+	RNU6-778P	chr1_199392619_+_RNU6-778P	0	0	0	0	0	0	0	0	0	1	0	0	0
chr1	199392674	-	RNU6-778P	chr1_199392674_-_RNU6-778P	0	0	0	0	0	0	0	0	0	1	0	0	0
chr1	199392703	+	RNU6-778P	chr1_199392703_+_RNU6-778P	0	0	0	0	0	0	0	0	0	1	0	0	0
chr1	199392709	-	RNU6-778P	chr1_199392709_-_RNU6-778P	0	0	0	0	0	0	0	0	0	1	0	0	0
chr1	199392730	-	RNU6-778P	chr1_199392730_-_RNU6-778P	0	0	0	0	0	0	0	0	0	1	0	0	0
chr1	199392830	-	RNU6-778P	chr1_199392830_-_RNU6-778P	0	0	0	0	0	0	0	0	0	1	0	0	0
chr1	199392962	-	RNU6-778P	chr1_199392962_-_RNU6-778P	0	0	0	0	0	0	0	0	0	1	0	0	0
chr1	199393122	-	RNU6-778P	chr1_199393122_-_RNU6-778P	0	0	0	0	0	0	0	0	0	3	0	0	0
chr11	99974962	-	CNTN5	chr11_99974962_-_CNTN5	0	0	0	0	0	0	0	1	0	0	0	0	0
chr1	200197677	-	NR5A2	chr1_200197677_-_NR5A2	0	0	0	0	0	0	0	0	0	0	1	0	0
chr1	200197712	+	NR5A2	chr1_200197712_+_NR5A2	0	0	0	0	0	0	0	0	0	0	1	0	0
chr1	200197718	-	NR5A2	chr1_200197718_-_NR5A2	0	0	0	0	0	0	0	0	0	0	1	0	0
chr1	200197784	+	NR5A2	chr1_200197784_+_NR5A2	0	0	0	0	0	0	0	0	0	0	1	0	0
chr1	200197888	-	NR5A2	chr1_200197888_-_NR5A2	0	0	0	0	0	0	0	0	0	0	1	0	0
chr1	20110908	+	TMCO4	chr1_20110908_+_TMCO4	0	0	0	0	0	0	0	1	0	0	0	0	0
chr1	201365531	-	LAD1	chr1_201365531_-_LAD1	0	0	0	0	0	0	0	0	0	1	0	0	0
chr1	20141630	+	RNF186	chr1_20141630_+_RNF186	0	0	0	0	0	0	0	0	0	0	0	1	0
chr1	202162919	-	LGR6	chr1_202162919_-_LGR6	0	0	0	0	0	3	0	0	0	0	0	0	0
chr1	20232816	-	OTUD3	chr1_20232816_-_OTUD3	0	0	0	0	0	0	0	0	0	1	0	0	0
chr1	202856078	+	RABIF	chr1_202856078_+_RABIF	0	0	0	0	0	3	0	0	0	0	0	0	0
chr1	203079323	-	ADORA1	chr1_203079323_-_ADORA1	0	0	0	0	0	0	0	0	0	1	0	0	0
chr1	203524075	-	OPTC	chr1_203524075_-_OPTC	0	0	0	0	0	0	0	1	0	0	0	0	0
chr1	204435316	-	PIK3C2B	chr1_204435316_-_PIK3C2B	0	0	0	0	0	93	0	0	0	0	0	0	0
chr1	205181652	-	DSTYK	chr1_205181652_-_DSTYK	0	0	0	0	0	183	0	0	0	3	0	2	0
chr1	2052507	+	PRKCZ	chr1_2052507_+_PRKCZ	0	0	0	0	0	0	0	0	0	0	1	0	0
chr1	2052531	+	PRKCZ	chr1_2052531_+_PRKCZ	0	0	0	0	0	0	0	0	0	6	1	0	0
chr1	2052566	+	PRKCZ	chr1_2052566_+_PRKCZ	0	0	0	0	0	0	0	0	0	2	0	0	0
chr1	2052634	-	PRKCZ	chr1_2052634_-_PRKCZ	0	0	0	0	0	0	0	0	0	3	0	0	0
chr1	2052652	-	PRKCZ	chr1_2052652_-_PRKCZ	0	0	0	0	0	0	0	0	0	1	0	0	0
chr1	2052661	-	PRKCZ	chr1_2052661_-_PRKCZ	0	0	0	0	0	0	0	0	0	1	0	0	0
chr1	2052697	-	PRKCZ	chr1_2052697_-_PRKCZ	0	0	0	0	0	0	0	0	0	0	1	0	0
chr1	2052714	-	PRKCZ	chr1_2052714_-_PRKCZ	0	0	0	0	0	0	0	0	0	13	5	0	0
chr1	2052732	-	PRKCZ	chr1_2052732_-_PRKCZ	0	0	0	0	0	0	0	0	0	0	1	0	0
chr1	2052771	-	PRKCZ	chr1_2052771_-_PRKCZ	0	0	0	0	0	0	0	0	0	1	1	0	0
chr1	2052833	-	PRKCZ	chr1_2052833_-_PRKCZ	0	0	0	0	0	0	0	0	0	2	0	0	0
chr1	2052854	+	PRKCZ	chr1_2052854_+_PRKCZ	0	0	0	0	0	0	0	0	0	0	6	0	0
chr1	205485841	-	CDK18	chr1_205485841_-_CDK18	0	0	0	0	0	0	0	0	0	1	0	0	0
chr1	206226590	-	AVPR1B	chr1_206226590_-_AVPR1B	0	0	0	0	0	0	0	0	0	1	1	0	0
chr1	206887821	+	MAPKAPK2	chr1_206887821_+_MAPKAPK2	0	0	0	0	0	0	0	0	0	1	0	0	0
chr1	207097150	-	FAIM3	chr1_207097150_-_FAIM3	0	0	0	0	0	0	0	0	0	1	0	0	0
chr1	207242490	-	PFKFB2	chr1_207242490_-_PFKFB2	0	0	0	0	0	0	0	0	0	1	0	0	0
chr1	207242635	-	PFKFB2	chr1_207242635_-_PFKFB2	0	0	0	0	0	0	0	0	0	2	0	0	0
chr1	209561263	+	MIR205HG	chr1_209561263_+_MIR205HG	0	0	0	0	0	0	0	0	0	1	0	0	0
chr1	209585325	+	MIR205HG	chr1_209585325_+_MIR205HG	0	0	0	0	156	49494	0	0	0	37626	65	63	154
chr1	209585366	-	MIR205HG	chr1_209585366_-_MIR205HG	0	0	0	0	0	0	0	0	0	10	0	0	0
chr1	209585384	-	MIR205HG	chr1_209585384_-_MIR205HG	0	0	0	0	0	0	0	0	0	1	0	0	0
chr1	209585409	-	MIR205HG	chr1_209585409_-_MIR205HG	0	0	0	0	0	0	0	0	0	1	0	0	0
chr1	209585473	-	MIR205HG	chr1_209585473_-_MIR205HG	0	0	0	0	0	0	0	0	0	8	0	0	0
chr1	209585508	+	MIR205HG	chr1_209585508_+_MIR205HG	0	0	0	0	0	18	0	0	0	0	0	0	0
chr1	209586106	-	MIR205HG	chr1_209586106_-_MIR205HG	0	0	0	0	0	60	0	0	0	0	0	0	0
chr1	209586160	-	MIR205HG	chr1_209586160_-_MIR205HG	0	0	0	0	0	6	0	0	0	0	0	0	0
chr12	101087978	+	ANO4	chr12_101087978_+_ANO4	0	0	0	0	0	0	0	0	0	0	0	1	0
chr12	101640018	+	UTP20	chr12_101640018_+_UTP20	0	0	0	0	0	0	0	0	0	1	0	0	0
chr1	21023164	-	KIF17	chr1_21023164_-_KIF17	0	0	0	0	0	0	0	0	0	0	1	0	0
chr12	102351310	-	DRAM1	chr12_102351310_-_DRAM1	0	0	0	0	0	0	0	0	0	0	0	0	1
chr12	102620193	-	RN7SL793P	chr12_102620193_-_RN7SL793P	0	0	0	0	0	0	0	0	0	1	0	0	0
chr12	103186460	+	PAH	chr12_103186460_+_PAH	0	0	0	0	0	0	0	0	0	1	9	0	0
chr12	103186520	-	PAH	chr12_103186520_-_PAH	0	0	0	0	0	0	0	0	0	3	0	0	0
chr12	103186538	+	PAH	chr12_103186538_+_PAH	0	0	0	0	0	0	0	0	0	0	1	0	0
chr12	103186540	-	PAH	chr12_103186540_-_PAH	0	0	0	0	0	0	0	0	0	1	0	0	0
chr12	103186548	-	PAH	chr12_103186548_-_PAH	0	0	0	0	0	0	0	0	0	8	0	0	0
chr12	103186576	-	PAH	chr12_103186576_-_PAH	0	0	0	0	0	0	0	0	0	3	1	0	0
chr12	103186590	-	PAH	chr12_103186590_-_PAH	0	0	0	0	0	0	0	0	0	3	0	0	0
chr12	103186603	-	PAH	chr12_103186603_-_PAH	0	0	0	0	0	0	0	0	0	3	0	0	0
chr12	103186617	-	PAH	chr12_103186617_-_PAH	0	0	0	0	0	0	0	0	0	66	20	0	0
chr12	103186649	-	PAH	chr12_103186649_-_PAH	0	0	0	0	0	0	0	0	0	14	5	0	0
chr12	103186758	+	PAH	chr12_103186758_+_PAH	0	0	0	0	0	0	0	0	0	0	3	0	0
chr12	103186772	+	PAH	chr12_103186772_+_PAH	0	0	0	0	0	0	0	0	0	0	1	0	0
chr12	103186817	-	PAH	chr12_103186817_-_PAH	0	0	0	0	0	0	0	0	0	0	4	0	0
chr12	10517427	+	KLRK1	chr12_10517427_+_KLRK1	0	0	0	0	0	45	0	0	0	0	0	0	0
chr12	10517703	-	KLRK1	chr12_10517703_-_KLRK1	0	0	0	0	0	12	0	0	0	0	0	0	0
chr12	105749283	-	C12orf75	chr12_105749283_-_C12orf75	0	0	0	0	0	0	0	0	0	0	1	0	0
chr12	105749381	-	C12orf75	chr12_105749381_-_C12orf75	0	0	0	0	0	0	0	0	0	4	0	0	0
chr12	106007574	-	C12orf75	chr12_106007574_-_C12orf75	0	0	0	0	0	0	0	0	0	5	0	0	0
chr12	106383856	+	NUAK1	chr12_106383856_+_NUAK1	0	0	0	0	0	0	0	0	0	0	1	0	0
chr12	106383935	+	NUAK1	chr12_106383935_+_NUAK1	0	0	0	0	0	0	0	0	0	0	5	0	0
chr12	106383961	+	NUAK1	chr12_106383961_+_NUAK1	0	0	0	0	0	0	0	0	0	1	0	0	0
chr12	106384045	-	NUAK1	chr12_106384045_-_NUAK1	0	0	0	0	0	0	0	0	0	6	50	0	0
chr12	106384311	+	NUAK1	chr12_106384311_+_NUAK1	0	0	0	0	0	0	0	0	0	0	1	0	0
chr12	106384373	-	NUAK1	chr12_106384373_-_NUAK1	0	0	0	0	0	0	0	0	0	0	1	0	0
chr12	106384740	-	NUAK1	chr12_106384740_-_NUAK1	0	0	0	0	0	0	0	0	0	0	2	0	0
chr12	106385089	+	NUAK1	chr12_106385089_+_NUAK1	0	0	0	0	0	0	0	0	0	0	2	0	0
chr12	106385294	+	NUAK1	chr12_106385294_+_NUAK1	0	0	0	0	0	0	0	0	0	3	0	0	0
chr12	107351902	+	C12orf23	chr12_107351902_+_C12orf23	0	0	0	0	0	0	0	0	0	0	0	1	0
chr12	108785362	+	CMKLR1	chr12_108785362_+_CMKLR1	0	0	0	0	0	0	0	0	0	1	0	0	0
chr12	108785392	+	CMKLR1	chr12_108785392_+_CMKLR1	0	0	0	0	0	0	0	0	0	0	1	2	1
chr12	108785410	+	CMKLR1	chr12_108785410_+_CMKLR1	0	0	0	0	0	0	0	0	0	9	19	2	0
chr12	108785429	-	CMKLR1	chr12_108785429_-_CMKLR1	0	0	0	0	0	0	0	0	0	16	2	0	1
chr12	108785433	+	CMKLR1	chr12_108785433_+_CMKLR1	0	0	0	0	0	0	0	0	0	1	1	0	0
chr12	108785447	+	CMKLR1	chr12_108785447_+_CMKLR1	0	0	0	0	0	0	0	0	0	0	0	0	3
chr12	108785455	-	CMKLR1	chr12_108785455_-_CMKLR1	0	0	0	0	0	0	0	0	0	6	0	0	0
chr12	108785466	+	CMKLR1	chr12_108785466_+_CMKLR1	0	0	0	0	0	0	0	0	0	0	1	0	0
chr12	108785507	-	CMKLR1	chr12_108785507_-_CMKLR1	0	0	0	0	0	0	0	0	0	1	0	0	0
chr12	108785515	-	CMKLR1	chr12_108785515_-_CMKLR1	0	0	0	0	0	0	0	0	0	6	39	0	0
chr12	108785568	-	CMKLR1	chr12_108785568_-_CMKLR1	0	0	0	0	0	0	0	0	0	0	0	0	1
chr12	108785603	-	CMKLR1	chr12_108785603_-_CMKLR1	0	0	0	0	0	0	0	0	0	1	1	0	0
chr12	109038058	-	CORO1C	chr12_109038058_-_CORO1C	0	0	0	0	0	0	0	0	0	0	1	0	0
chr12	109302661	-	SVOP	chr12_109302661_-_SVOP	0	0	0	0	0	0	0	0	0	0	0	1	0
chr12	109662554	-	ACACB	chr12_109662554_-_ACACB	0	0	0	0	0	3	0	0	0	0	0	0	0
chr12	109694209	-	ACACB	chr12_109694209_-_ACACB	0	0	0	0	0	0	0	0	0	0	0	4	0
chr12	110018373	+	MVK	chr12_110018373_+_MVK	0	0	0	0	0	0	0	0	0	1	0	0	0
chr12	110526630	-	C12orf76	chr12_110526630_-_C12orf76	0	0	0	0	0	0	0	0	0	0	0	0	1
chr12	111867294	-	SH2B3	chr12_111867294_-_SH2B3	0	0	0	0	0	0	0	0	0	0	3	1	0
chr12	111872428	-	SH2B3	chr12_111872428_-_SH2B3	0	0	0	0	0	3	0	0	0	0	0	0	0
chr12	11303277	+	RNU6-676P	chr12_11303277_+_RNU6-676P	0	0	0	0	0	9	0	0	0	0	0	0	0
chr12	11304835	-	RNU6-676P	chr12_11304835_-_RNU6-676P	0	0	0	0	0	18	0	0	0	0	0	1	0
chr1	211421009	-	RCOR3	chr1_211421009_-_RCOR3	0	0	0	0	0	0	0	0	0	1	0	0	0
chr12	116582002	+	MED13L	chr12_116582002_+_MED13L	0	0	0	0	0	6	0	0	0	0	3	2	0
chr12	116763180	+	MED13L	chr12_116763180_+_MED13L	0	0	0	0	0	3	0	0	0	0	0	0	0
chr12	117096889	+	C12orf49	chr12_117096889_+_C12orf49	0	0	0	0	0	0	0	0	0	1	0	0	0
chr1	21171576	+	EIF4G3	chr1_21171576_+_EIF4G3	0	0	0	0	0	0	0	0	0	0	0	1	0
chr1	21171626	+	EIF4G3	chr1_21171626_+_EIF4G3	0	0	0	0	0	0	0	0	0	0	0	1	0
chr1	21171713	+	EIF4G3	chr1_21171713_+_EIF4G3	0	0	0	0	0	0	0	0	0	0	0	2	0
chr1	21171781	+	EIF4G3	chr1_21171781_+_EIF4G3	0	0	0	0	0	0	0	0	0	0	0	2	0
chr1	21171791	+	EIF4G3	chr1_21171791_+_EIF4G3	0	0	0	0	0	0	0	0	0	0	0	2	0
chr1	21171821	+	EIF4G3	chr1_21171821_+_EIF4G3	0	0	0	0	0	0	0	0	0	0	0	1	0
chr12	118110978	-	KSR2	chr12_118110978_-_KSR2	0	0	0	0	0	0	0	0	0	0	0	1	0
chr12	118370721	-	KSR2	chr12_118370721_-_KSR2	0	0	0	0	0	0	0	1	0	0	0	0	0
chr12	118646750	+	TAOK3	chr12_118646750_+_TAOK3	0	0	0	0	0	0	0	0	0	0	0	1	0
chr12	118766740	-	SUDS3	chr12_118766740_-_SUDS3	0	0	0	0	0	18	0	0	0	0	0	0	0
chr1	211969892	+	LPGAT1	chr1_211969892_+_LPGAT1	0	0	0	0	0	0	0	0	0	0	1	0	0
chr12	120201268	+	CIT	chr12_120201268_+_CIT	0	0	0	0	0	0	0	0	0	0	0	15	0
chr12	121250276	-	SPPL3	chr12_121250276_-_SPPL3	0	0	0	0	0	0	0	0	0	0	1	0	0
chr12	122017766	-	KDM2B	chr12_122017766_-_KDM2B	0	0	0	0	3	81	0	0	0	0	1	2	0
chr12	122018493	-	KDM2B	chr12_122018493_-_KDM2B	0	0	0	0	0	0	0	0	0	0	1	0	0
chr12	122637615	+	MLXIP	chr12_122637615_+_MLXIP	0	0	0	0	0	0	0	0	0	1	0	0	0
chr12	122678019	+	LRRC43	chr12_122678019_+_LRRC43	0	0	0	0	0	0	0	0	0	3	0	0	0
chr12	126325501	+	TMEM132B	chr12_126325501_+_TMEM132B	0	0	0	0	0	0	0	0	0	1	0	0	0
chr1	212809677	-	FAM71A	chr1_212809677_-_FAM71A	0	0	0	0	0	3	0	0	0	0	0	0	0
chr12	128385995	+	MIR4419B	chr12_128385995_+_MIR4419B	0	0	0	0	0	0	0	0	0	0	0	0	1
chr12	128386069	-	MIR4419B	chr12_128386069_-_MIR4419B	0	0	0	0	0	0	0	0	0	0	0	0	2
chr12	128386072	+	MIR4419B	chr12_128386072_+_MIR4419B	0	0	0	0	0	0	0	0	0	0	0	0	15
chr12	128386089	+	MIR4419B	chr12_128386089_+_MIR4419B	0	0	0	0	0	0	0	0	0	0	0	0	7
chr12	128386114	-	MIR4419B	chr12_128386114_-_MIR4419B	0	0	0	0	0	0	0	0	0	0	0	0	1
chr12	128386141	-	MIR4419B	chr12_128386141_-_MIR4419B	0	0	0	0	0	0	0	0	0	0	0	0	1
chr12	128386162	-	MIR4419B	chr12_128386162_-_MIR4419B	0	0	0	0	0	0	0	0	0	0	0	0	1
chr12	128386205	+	MIR4419B	chr12_128386205_+_MIR4419B	0	0	0	0	0	0	0	0	0	0	0	0	9
chr12	128386216	-	MIR4419B	chr12_128386216_-_MIR4419B	0	0	0	0	0	0	0	0	0	0	0	0	4
chr12	128386239	-	MIR4419B	chr12_128386239_-_MIR4419B	0	0	0	0	0	0	0	0	0	0	0	0	28
chr12	128386254	-	MIR4419B	chr12_128386254_-_MIR4419B	0	0	0	0	0	0	0	0	0	0	0	0	3
chr12	128386281	-	MIR4419B	chr12_128386281_-_MIR4419B	0	0	0	0	0	0	0	0	0	0	0	0	2
chr12	128386357	+	MIR4419B	chr12_128386357_+_MIR4419B	0	0	0	0	0	0	0	0	0	0	0	0	2
chr12	128386399	+	MIR4419B	chr12_128386399_+_MIR4419B	0	0	0	0	0	0	0	0	0	0	0	0	2
chr12	128386410	+	MIR4419B	chr12_128386410_+_MIR4419B	0	0	0	0	0	0	0	0	0	0	0	0	1
chr12	128386459	-	MIR4419B	chr12_128386459_-_MIR4419B	0	0	0	0	0	141	0	0	1280	238	143	174	78968
chr12	128482615	-	MIR4419B	chr12_128482615_-_MIR4419B	0	0	0	0	0	0	0	0	0	0	1	0	0
chr12	128482636	+	MIR4419B	chr12_128482636_+_MIR4419B	0	0	0	0	0	0	0	0	0	0	2	0	0
chr12	128482651	+	MIR4419B	chr12_128482651_+_MIR4419B	0	0	0	0	0	0	0	0	0	0	1	0	0
chr12	128482672	+	MIR4419B	chr12_128482672_+_MIR4419B	0	0	0	0	0	0	0	0	0	2	0	0	0
chr12	128482699	-	MIR4419B	chr12_128482699_-_MIR4419B	0	0	0	0	0	0	0	0	0	0	5	0	0
chr12	128482813	-	MIR4419B	chr12_128482813_-_MIR4419B	0	0	0	0	0	0	0	0	0	0	1	0	0
chr12	129219399	-	TMEM132C	chr12_129219399_-_TMEM132C	0	0	0	0	0	12	0	0	0	0	0	0	0
chr12	129282063	-	SLC15A4	chr12_129282063_-_SLC15A4	0	0	0	0	0	78	0	0	0	0	0	1	0
chr12	130835565	+	PIWIL1	chr12_130835565_+_PIWIL1	0	0	0	0	0	0	0	0	0	2	0	0	0
chr12	131703849	+	AC092850.1	chr12_131703849_+_AC092850.1	0	0	0	0	0	462	0	0	0	0	0	0	0
chr12	131707779	+	AC092850.1	chr12_131707779_+_AC092850.1	0	0	0	0	0	132	0	0	0	0	0	1	0
chr1	213190848	+	ANGEL2	chr1_213190848_+_ANGEL2	0	0	0	0	0	9	0	0	0	0	0	0	0
chr12	132338157	-	MMP17	chr12_132338157_-_MMP17	0	0	0	0	0	0	0	17	0	0	0	0	0
chr12	133178834	-	P2RX2	chr12_133178834_-_P2RX2	0	0	0	0	0	0	0	0	0	1	0	0	0
chr12	133519422	+	ZNF605	chr12_133519422_+_ZNF605	0	0	0	0	0	0	0	0	0	0	0	1	0
chr1	213699358	+	RPS6KC1	chr1_213699358_+_RPS6KC1	0	0	0	0	0	0	0	0	0	0	0	1	0
chr12	1432459	-	ERC1	chr12_1432459_-_ERC1	0	0	0	0	0	6	0	0	0	0	0	0	0
chr12	14803675	+	GUCY2C	chr12_14803675_+_GUCY2C	0	0	0	0	0	0	0	0	0	0	1	0	0
chr1	214854993	-	CENPF	chr1_214854993_-_CENPF	0	0	0	0	0	0	0	0	0	0	0	1	0
chr1	214855522	+	CENPF	chr1_214855522_+_CENPF	0	0	0	0	0	0	0	0	0	0	0	2	0
chr1	21532184	+	ECE1	chr1_21532184_+_ECE1	0	0	0	0	0	0	0	0	0	0	1	0	0
chr1	217823417	-	SPATA17	chr1_217823417_-_SPATA17	0	0	0	0	0	0	0	1	0	0	0	0	0
chr1	218400839	+	RRP15	chr1_218400839_+_RRP15	0	0	0	0	0	0	0	0	0	0	0	1	0
chr1	218675128	+	C1orf143	chr1_218675128_+_C1orf143	0	0	0	0	0	0	0	0	0	1	0	0	0
chr1	218675152	+	C1orf143	chr1_218675152_+_C1orf143	0	0	0	0	0	0	0	0	0	1	0	0	0
chr1	218675272	+	C1orf143	chr1_218675272_+_C1orf143	0	0	0	0	0	0	0	0	0	3	1	0	0
chr1	218675435	+	C1orf143	chr1_218675435_+_C1orf143	0	0	0	0	0	0	0	0	0	0	1	0	0
chr1	218675441	-	C1orf143	chr1_218675441_-_C1orf143	0	0	0	0	0	0	0	0	0	0	1	0	0
chr1	218675460	+	C1orf143	chr1_218675460_+_C1orf143	0	0	0	0	0	0	0	0	0	0	3	0	0
chr1	21957361	+	RAP1GAP	chr1_21957361_+_RAP1GAP	0	0	0	0	0	0	0	0	0	1	0	0	0
chr12	19699718	-	AEBP2	chr12_19699718_-_AEBP2	0	0	0	0	0	0	0	0	0	0	0	0	1
chr1	220154016	-	EPRS	chr1_220154016_-_EPRS	0	0	0	0	0	12	0	0	0	0	0	0	0
chr12	21980228	+	ABCC9	chr12_21980228_+_ABCC9	0	0	0	0	0	0	0	0	0	0	0	0	1
chr1	222451662	+	RNU6-791P	chr1_222451662_+_RNU6-791P	0	0	0	0	0	0	0	0	0	0	0	0	1
chr1	222492147	-	RNU6-791P	chr1_222492147_-_RNU6-791P	0	0	0	0	0	0	0	0	0	0	0	3	0
chr12	2282034	+	CACNA1C	chr12_2282034_+_CACNA1C	0	0	0	0	0	0	0	0	0	0	0	0	1
chr1	222829184	+	MIA3	chr1_222829184_+_MIA3	0	0	0	0	0	0	0	0	0	0	0	1	0
chr1	223548341	-	RNU4-57P	chr1_223548341_-_RNU4-57P	0	0	0	0	0	0	0	0	0	1	0	0	0
chr1	223548526	-	RNU4-57P	chr1_223548526_-_RNU4-57P	0	0	0	0	0	0	0	0	0	1	0	0	0
chr12	23626406	-	SOX5	chr12_23626406_-_SOX5	0	0	0	0	0	0	0	0	0	0	0	2	0
chr12	2369425	+	CACNA1C	chr12_2369425_+_CACNA1C	0	0	0	0	0	0	0	0	0	0	0	1	0
chr1	225039921	-	DNAH14	chr1_225039921_-_DNAH14	0	0	0	0	0	0	0	0	0	1	0	0	0
chr1	225145336	-	DNAH14	chr1_225145336_-_DNAH14	0	0	0	0	0	0	0	0	0	0	0	1	0
chr1	22601148	-	MIR4418	chr1_22601148_-_MIR4418	0	0	0	0	0	0	0	0	0	2	0	0	0
chr1	226025587	-	EPHX1	chr1_226025587_-_EPHX1	0	0	0	0	0	0	0	0	0	1	0	0	0
chr1	226114272	-	PYCR2	chr1_226114272_-_PYCR2	0	0	0	0	0	6	0	0	0	0	0	0	0
chr1	226832235	+	ITPKB	chr1_226832235_+_ITPKB	0	0	0	0	0	69	0	0	0	0	0	0	0
chr1	226832459	-	ITPKB	chr1_226832459_-_ITPKB	0	0	0	0	0	153	0	0	0	1	1	0	0
chr1	227194519	+	CDC42BPA	chr1_227194519_+_CDC42BPA	0	0	0	0	0	0	0	1	0	0	0	0	0
chr1	227979718	-	SNAP47	chr1_227979718_-_SNAP47	0	0	0	0	0	0	0	0	0	0	0	1	0
chr12	28772748	-	CCDC91	chr12_28772748_-_CCDC91	0	0	0	0	0	0	0	0	0	0	1	0	0
chr12	2922826	+	ITFG2	chr12_2922826_+_ITFG2	0	0	0	0	0	30	0	0	0	2	0	9	14
chr12	29725619	+	TMTC1	chr12_29725619_+_TMTC1	0	0	0	0	0	0	0	0	0	0	0	1	0
chr1	230281211	-	GALNT2	chr1_230281211_-_GALNT2	0	0	0	0	0	3	0	0	0	0	0	0	0
chr1	230602598	+	PGBD5	chr1_230602598_+_PGBD5	0	0	0	0	0	0	0	0	0	0	0	1	0
chr1	230602873	+	PGBD5	chr1_230602873_+_PGBD5	0	0	0	0	0	0	0	0	0	0	0	2	0
chr1	230602881	+	PGBD5	chr1_230602881_+_PGBD5	0	0	0	0	0	0	0	0	0	0	0	1	0
chr1	231150842	+	FAM89A	chr1_231150842_+_FAM89A	0	0	0	0	0	0	0	0	0	0	1	0	0
chr12	31269804	-	RP11-551L14.1	chr12_31269804_-_RP11-551L14.1	0	0	0	0	0	0	0	0	0	1	0	0	0
chr12	31868508	+	AMN1	chr12_31868508_+_AMN1	0	0	0	0	0	12	0	0	0	0	0	0	0
chr12	32609326	-	FGD4	chr12_32609326_-_FGD4	0	0	0	0	0	0	0	0	0	0	0	1	0
chr12	32637798	+	FGD4	chr12_32637798_+_FGD4	0	0	0	0	0	3	0	0	0	0	0	0	0
chr1	234455258	-	SLC35F3	chr1_234455258_-_SLC35F3	0	0	0	1	0	0	0	0	0	0	0	0	0
chr1	234907262	+	RNY4P16	chr1_234907262_+_RNY4P16	0	0	0	0	0	9	0	0	0	0	0	0	0
chr1	235064646	-	RN7SL668P	chr1_235064646_-_RN7SL668P	0	0	0	0	0	0	0	0	0	0	0	7	0
chr1	235093880	+	RN7SL668P	chr1_235093880_+_RN7SL668P	0	0	0	0	0	0	0	0	0	0	0	1	0
chr1	235151751	+	RN7SL668P	chr1_235151751_+_RN7SL668P	0	0	0	0	0	24	0	0	0	0	9	10	4258
chr1	235151778	+	RN7SL668P	chr1_235151778_+_RN7SL668P	0	0	0	0	0	0	0	0	0	0	0	0	1
chr1	235151802	-	RN7SL668P	chr1_235151802_-_RN7SL668P	0	0	0	0	0	0	0	0	0	0	0	0	2
chr1	235151813	+	RN7SL668P	chr1_235151813_+_RN7SL668P	0	0	0	0	0	0	0	0	0	0	0	0	1
chr1	235151820	-	RN7SL668P	chr1_235151820_-_RN7SL668P	0	0	0	0	0	0	0	0	0	0	0	0	1
chr1	235151839	-	RN7SL668P	chr1_235151839_-_RN7SL668P	0	0	0	0	0	0	0	0	0	0	0	0	1
chr1	235151848	-	RN7SL668P	chr1_235151848_-_RN7SL668P	0	0	0	0	0	0	0	0	0	0	0	0	1
chr1	235151884	-	RN7SL668P	chr1_235151884_-_RN7SL668P	0	0	0	0	0	0	0	0	0	0	0	0	3
chr1	235151893	-	RN7SL668P	chr1_235151893_-_RN7SL668P	0	0	0	0	0	0	0	0	0	0	0	0	32
chr1	236252386	+	NID1	chr1_236252386_+_NID1	0	0	0	0	0	0	0	0	0	0	1	0	0
chr1	236252409	+	NID1	chr1_236252409_+_NID1	0	0	0	0	0	0	0	0	0	2	3	0	0
chr1	236252458	+	NID1	chr1_236252458_+_NID1	0	0	0	0	0	0	0	0	0	1	0	0	0
chr1	236252526	+	NID1	chr1_236252526_+_NID1	0	0	0	0	0	0	0	0	0	0	1	0	0
chr1	236252590	-	NID1	chr1_236252590_-_NID1	0	0	0	0	0	0	0	0	0	1	0	0	0
chr1	237721893	-	RYR2	chr1_237721893_-_RYR2	0	0	0	0	0	0	0	0	0	1	0	0	0
chr12	37907577	-	RNA5SP358	chr12_37907577_-_RNA5SP358	0	0	0	0	0	0	0	0	0	4	1	0	0
chr12	38550131	-	RNA5SP358	chr12_38550131_-_RNA5SP358	0	0	0	0	0	0	0	0	0	1	0	0	0
chr12	3876924	+	PARP11	chr12_3876924_+_PARP11	0	0	0	0	0	0	0	0	0	0	1	0	0
chr12	3877097	-	PARP11	chr12_3877097_-_PARP11	0	0	0	0	0	0	0	0	0	0	1	1	0
chr1	239634636	+	CHRM3	chr1_239634636_+_CHRM3	0	0	0	0	0	21	0	0	0	0	0	0	0
chr1	242777692	+	PLD5	chr1_242777692_+_PLD5	0	0	0	0	0	0	0	0	0	0	1	0	0
chr1	242905262	-	PLD5	chr1_242905262_-_PLD5	0	0	0	0	0	0	0	0	0	0	0	0	1
chr1	243025235	-	RNU6-747P	chr1_243025235_-_RNU6-747P	0	0	0	0	0	0	0	0	0	0	1	0	0
chr1	243025263	+	RNU6-747P	chr1_243025263_+_RNU6-747P	0	0	0	0	0	0	0	0	0	0	0	1	0
chr1	243025406	+	RNU6-747P	chr1_243025406_+_RNU6-747P	0	0	0	0	0	0	0	0	0	0	0	1	0
chr1	243025436	+	RNU6-747P	chr1_243025436_+_RNU6-747P	0	0	0	0	0	0	0	0	0	0	1	21	0
chr1	243025450	+	RNU6-747P	chr1_243025450_+_RNU6-747P	0	0	0	0	0	0	0	0	0	0	0	4	0
chr1	243025478	+	RNU6-747P	chr1_243025478_+_RNU6-747P	0	0	0	0	0	0	0	0	0	0	0	5	0
chr1	243025483	-	RNU6-747P	chr1_243025483_-_RNU6-747P	0	0	0	0	0	0	0	0	0	0	0	1	0
chr1	243025493	-	RNU6-747P	chr1_243025493_-_RNU6-747P	0	0	0	0	0	0	0	0	0	0	0	1	0
chr1	243025520	-	RNU6-747P	chr1_243025520_-_RNU6-747P	0	0	0	0	0	0	0	0	0	0	0	1	0
chr1	243025535	-	RNU6-747P	chr1_243025535_-_RNU6-747P	0	0	0	0	0	0	0	0	0	0	0	1	0
chr1	243025553	-	RNU6-747P	chr1_243025553_-_RNU6-747P	0	0	0	0	0	0	0	0	0	0	0	3	0
chr1	243025564	-	RNU6-747P	chr1_243025564_-_RNU6-747P	0	0	0	0	0	0	0	0	0	0	0	2	0
chr1	243025596	-	RNU6-747P	chr1_243025596_-_RNU6-747P	0	0	0	0	0	0	0	0	0	0	0	5	0
chr1	243451485	+	SDCCAG8	chr1_243451485_+_SDCCAG8	0	0	0	0	0	0	0	0	0	0	0	4	0
chr1	243451724	-	SDCCAG8	chr1_243451724_-_SDCCAG8	0	0	0	0	0	0	0	0	0	0	0	333	0
chr1	243500305	+	SDCCAG8	chr1_243500305_+_SDCCAG8	0	0	0	0	0	0	0	0	0	0	0	1	0
chr12	4384116	+	CCND2	chr12_4384116_+_CCND2	0	0	0	0	0	6	0	0	0	0	0	0	0
chr12	43957271	+	ADAMTS20	chr12_43957271_+_ADAMTS20	0	0	0	0	0	0	0	0	0	0	1	0	0
chr12	44039815	+	PUS7L	chr12_44039815_+_PUS7L	0	0	0	0	0	0	0	0	0	1	0	0	0
chr12	4462694	-	C12orf5	chr12_4462694_-_C12orf5	0	0	0	0	0	0	0	0	0	0	0	1	0
chr1	244868062	+	DESI2	chr1_244868062_+_DESI2	0	0	0	0	0	0	0	0	0	0	0	0	1
chr1	245506169	-	KIF26B	chr1_245506169_-_KIF26B	0	0	0	0	0	0	0	0	0	0	0	1	0
chr1	245649247	-	KIF26B	chr1_245649247_-_KIF26B	0	0	0	0	0	0	0	0	0	1	0	0	0
chr12	46661214	+	SLC38A1	chr12_46661214_+_SLC38A1	0	0	0	0	0	0	0	0	0	83	66	40407	51
chr12	46661257	-	SLC38A1	chr12_46661257_-_SLC38A1	0	0	0	0	0	0	0	0	0	0	2	791	0
chr12	46661266	-	SLC38A1	chr12_46661266_-_SLC38A1	0	0	0	0	0	0	0	0	0	0	0	8	0
chr12	46661277	-	SLC38A1	chr12_46661277_-_SLC38A1	0	0	0	0	0	0	0	0	0	0	0	27	0
chr12	46661301	-	SLC38A1	chr12_46661301_-_SLC38A1	0	0	0	0	0	0	0	0	0	0	0	1	0
chr12	46661314	+	SLC38A1	chr12_46661314_+_SLC38A1	0	0	0	0	0	0	0	0	0	0	0	1	0
chr12	46661325	+	SLC38A1	chr12_46661325_+_SLC38A1	0	0	0	0	0	0	0	0	0	0	0	1	0
chr12	46661332	-	SLC38A1	chr12_46661332_-_SLC38A1	0	0	0	0	0	0	0	0	0	0	0	340	0
chr12	46661333	+	SLC38A1	chr12_46661333_+_SLC38A1	0	0	0	0	0	0	0	0	0	0	0	2	0
chr12	46661341	-	SLC38A1	chr12_46661341_-_SLC38A1	0	0	0	0	0	0	0	0	0	0	0	2	0
chr12	46661349	-	SLC38A1	chr12_46661349_-_SLC38A1	0	0	0	0	0	0	0	0	0	0	0	1	0
chr12	46661359	-	SLC38A1	chr12_46661359_-_SLC38A1	0	0	0	0	0	0	0	0	0	0	2	332	0
chr12	46661390	-	SLC38A1	chr12_46661390_-_SLC38A1	0	0	0	0	0	0	0	0	0	0	0	2	0
chr12	46661420	-	SLC38A1	chr12_46661420_-_SLC38A1	0	0	0	0	0	0	0	0	0	0	0	8	0
chr12	46661423	+	SLC38A1	chr12_46661423_+_SLC38A1	0	0	0	0	0	0	0	0	0	0	0	1	0
chr12	46661447	-	SLC38A1	chr12_46661447_-_SLC38A1	0	0	0	0	0	0	0	0	0	0	0	11	0
chr12	46661501	-	SLC38A1	chr12_46661501_-_SLC38A1	0	0	0	0	0	0	0	0	0	0	0	2	0
chr12	46661529	-	SLC38A1	chr12_46661529_-_SLC38A1	0	0	0	0	0	0	0	0	0	0	0	3	0
chr12	46661532	+	SLC38A1	chr12_46661532_+_SLC38A1	0	0	0	0	0	0	0	0	0	0	0	12	0
chr12	46661550	-	SLC38A1	chr12_46661550_-_SLC38A1	0	0	0	0	0	0	0	0	0	0	0	83	1
chr12	46661593	-	SLC38A1	chr12_46661593_-_SLC38A1	0	0	0	0	0	0	0	0	0	0	0	3	0
chr12	46661607	-	SLC38A1	chr12_46661607_-_SLC38A1	0	0	0	0	0	0	0	0	0	0	0	26	0
chr12	46661680	-	SLC38A1	chr12_46661680_-_SLC38A1	0	0	0	0	0	0	0	0	0	0	0	2	0
chr12	46778233	-	SLC38A2	chr12_46778233_-_SLC38A2	0	0	0	0	0	6	0	7	0	0	1	0	0
chr12	46868127	-	SLC38A2	chr12_46868127_-_SLC38A2	0	0	0	0	0	351	0	0	0	3	32	0	0
chr1	246996674	+	AHCTF1	chr1_246996674_+_AHCTF1	0	0	0	0	0	0	0	0	0	0	0	2	0
chr1	246996759	-	AHCTF1	chr1_246996759_-_AHCTF1	0	0	0	0	0	0	0	0	0	0	0	2	0
chr1	246996820	-	AHCTF1	chr1_246996820_-_AHCTF1	0	0	0	0	0	0	0	0	0	0	0	1	0
chr1	246996828	-	AHCTF1	chr1_246996828_-_AHCTF1	0	0	0	0	0	0	0	0	0	0	0	1	0
chr1	246996836	+	AHCTF1	chr1_246996836_+_AHCTF1	0	0	0	0	0	0	0	0	0	0	0	2	0
chr1	246996947	-	AHCTF1	chr1_246996947_-_AHCTF1	0	0	0	0	0	0	0	0	0	0	0	1	0
chr1	247265086	+	ZNF669	chr1_247265086_+_ZNF669	0	0	0	0	0	0	0	0	0	0	0	1	0
chr1	24776234	-	NIPAL3	chr1_24776234_-_NIPAL3	0	0	0	0	0	0	0	0	0	0	0	0	1
chr1	248067895	+	OR2W3	chr1_248067895_+_OR2W3	0	0	0	0	0	3	0	0	0	0	0	0	0
chr12	48308170	-	VDR	chr12_48308170_-_VDR	0	0	0	0	0	0	0	0	0	0	1	0	0
chr12	48308262	-	VDR	chr12_48308262_-_VDR	0	0	0	0	0	0	0	0	0	0	0	2	0
chr12	49753255	-	DNAJC22	chr12_49753255_-_DNAJC22	0	0	0	0	0	0	0	0	0	1	0	0	0
chr12	50389560	+	RACGAP1	chr12_50389560_+_RACGAP1	0	0	1	0	0	0	0	0	0	0	0	0	0
chr1	25076198	+	CLIC4	chr1_25076198_+_CLIC4	0	0	0	0	0	21	0	0	0	0	0	0	0
chr12	51442850	+	LETMD1	chr12_51442850_+_LETMD1	0	0	0	0	0	39	0	0	0	0	0	3	0
chr12	51722179	-	CELA1	chr12_51722179_-_CELA1	0	0	0	0	0	9	0	0	0	0	0	0	0
chr12	52264143	-	ANKRD33	chr12_52264143_-_ANKRD33	0	0	0	0	0	6	0	0	0	0	0	0	0
chr12	52328033	-	ACVRL1	chr12_52328033_-_ACVRL1	0	0	0	0	0	0	0	0	0	0	1	0	0
chr12	52593072	+	KRT80	chr12_52593072_+_KRT80	0	0	0	0	0	12	0	0	0	0	0	0	0
chr12	53268763	-	KRT8	chr12_53268763_-_KRT8	0	0	0	0	0	48	0	0	0	0	0	0	0
chr12	53289856	-	KRT8	chr12_53289856_-_KRT8	0	3	0	0	0	0	0	0	0	0	0	0	0
chr1	25354818	-	MIR4425	chr1_25354818_-_MIR4425	0	0	0	0	0	6	0	0	0	0	0	0	0
chr12	53611539	-	RARG	chr12_53611539_-_RARG	0	0	0	0	0	6	0	0	0	0	0	7	0
chr12	54452509	-	HOXC4	chr12_54452509_-_HOXC4	0	0	0	0	0	0	0	0	0	1	0	0	0
chr12	54548461	-	SMUG1	chr12_54548461_-_SMUG1	0	0	0	0	0	0	0	0	0	0	0	0	1
chr12	54693969	+	NFE2	chr12_54693969_+_NFE2	0	0	0	0	0	0	0	0	0	1	0	0	0
chr12	54694017	-	NFE2	chr12_54694017_-_NFE2	0	0	0	0	0	0	0	0	0	171	0	0	0
chr12	54700785	-	RNU6-950P	chr12_54700785_-_RNU6-950P	0	0	0	0	0	123	0	0	0	984	13	3	5
chr12	55359637	+	TESPA1	chr12_55359637_+_TESPA1	0	0	0	0	0	0	0	0	0	0	0	1	0
chr12	55361977	+	TESPA1	chr12_55361977_+_TESPA1	0	0	0	0	0	3	0	0	0	0	0	0	0
chr12	56414070	+	IKZF4	chr12_56414070_+_IKZF4	0	0	0	0	0	0	0	0	0	0	0	1	0
chr12	56526236	+	ESYT1	chr12_56526236_+_ESYT1	0	0	0	0	0	0	0	0	0	1	0	0	0
chr12	56526416	+	ESYT1	chr12_56526416_+_ESYT1	0	0	0	0	0	0	0	0	0	1	0	0	0
chr12	56526581	+	ESYT1	chr12_56526581_+_ESYT1	0	0	0	0	0	0	0	0	0	0	1	0	0
chr12	56727028	-	PAN2	chr12_56727028_-_PAN2	0	0	0	0	0	27	0	0	0	0	0	0	0
chr12	5720160	+	ANO2	chr12_5720160_+_ANO2	0	0	0	0	0	3	0	0	0	0	0	0	0
chr12	58329170	-	XRCC6BP1	chr12_58329170_-_XRCC6BP1	0	0	0	0	0	0	0	0	0	0	1	0	1
chr12	60767787	-	SLC16A7	chr12_60767787_-_SLC16A7	0	0	0	0	0	0	0	0	0	19	0	0	0
chr1	26080641	+	MAN1C1	chr1_26080641_+_MAN1C1	0	0	0	0	0	0	0	0	0	2	0	0	0
chr1	26081900	+	MAN1C1	chr1_26081900_+_MAN1C1	0	0	0	0	0	54	0	0	0	2	2	3	0
chr12	6108128	+	VWF	chr12_6108128_+_VWF	0	0	0	0	0	0	0	0	0	0	0	1	0
chr12	61422354	+	FAM19A2	chr12_61422354_+_FAM19A2	0	0	0	0	0	0	0	0	0	0	1	0	0
chr12	61422453	+	FAM19A2	chr12_61422453_+_FAM19A2	0	0	0	0	0	0	0	0	0	0	1	0	0
chr12	61625860	+	FAM19A2	chr12_61625860_+_FAM19A2	0	0	0	0	0	0	0	0	0	0	0	0	1
chr12	6176698	+	VWF	chr12_6176698_+_VWF	0	0	0	0	0	0	0	0	0	0	0	0	1
chr12	6176731	+	VWF	chr12_6176731_+_VWF	0	0	0	0	0	0	0	0	0	0	0	0	10
chr12	6176756	+	VWF	chr12_6176756_+_VWF	0	0	0	0	0	0	0	0	0	0	0	0	2
chr12	6176817	+	VWF	chr12_6176817_+_VWF	0	0	0	0	0	0	0	0	0	0	0	0	4
chr12	6176859	+	VWF	chr12_6176859_+_VWF	0	0	0	0	0	0	0	0	0	0	0	0	1
chr12	6176964	-	VWF	chr12_6176964_-_VWF	0	0	0	0	0	0	0	0	0	0	0	0	10
chr12	6240790	+	VWF	chr12_6240790_+_VWF	0	0	0	0	0	0	0	0	0	29	2	0	0
chr12	6240827	+	VWF	chr12_6240827_+_VWF	0	0	0	0	0	0	0	0	0	0	1	0	0
chr12	6240838	+	VWF	chr12_6240838_+_VWF	0	0	0	0	0	0	0	0	0	4	1	0	0
chr12	6240929	+	VWF	chr12_6240929_+_VWF	0	0	0	0	0	0	0	0	0	1	2	0	0
chr12	6240976	-	VWF	chr12_6240976_-_VWF	0	0	0	0	0	0	0	0	0	10	0	0	0
chr12	6241009	-	VWF	chr12_6241009_-_VWF	0	0	0	0	0	0	0	0	0	1	0	0	0
chr12	6241017	-	VWF	chr12_6241017_-_VWF	0	0	0	0	0	0	0	0	0	1	0	0	0
chr12	6241036	-	VWF	chr12_6241036_-_VWF	0	0	0	0	0	0	0	0	0	1	0	0	0
chr12	63155941	-	PPM1H	chr12_63155941_-_PPM1H	0	0	9	0	0	0	0	0	0	0	0	0	0
chr12	64381202	+	SRGAP1	chr12_64381202_+_SRGAP1	0	0	0	0	0	0	0	0	0	0	0	1	0
chr12	6451937	+	TNFRSF1A	chr12_6451937_+_TNFRSF1A	0	0	0	0	0	0	0	0	0	0	0	1	0
chr12	64938313	-	TBK1	chr12_64938313_-_TBK1	0	0	0	0	0	0	0	0	0	0	0	1	0
chr12	65061573	-	RASSF3	chr12_65061573_-_RASSF3	0	0	0	0	0	405	0	1	0	1	1	9	0
chr12	6569949	+	TAPBPL	chr12_6569949_+_TAPBPL	0	0	0	0	0	84	0	0	0	0	0	0	0
chr12	66304782	+	HMGA2	chr12_66304782_+_HMGA2	0	0	0	0	0	0	0	0	0	0	0	0	1
chr12	66305243	-	HMGA2	chr12_66305243_-_HMGA2	0	0	0	0	0	0	0	0	0	0	0	0	1
chr12	66305264	-	HMGA2	chr12_66305264_-_HMGA2	0	0	0	0	0	0	0	0	0	0	0	0	1
chr12	66305382	+	HMGA2	chr12_66305382_+_HMGA2	0	0	0	0	0	0	0	0	0	0	0	0	1
chr12	66305503	+	HMGA2	chr12_66305503_+_HMGA2	0	0	0	0	0	0	0	0	0	0	0	0	4
chr12	66305661	+	HMGA2	chr12_66305661_+_HMGA2	0	0	0	0	0	0	0	0	0	0	0	0	9
chr12	66305736	+	HMGA2	chr12_66305736_+_HMGA2	0	0	0	0	0	0	0	0	0	0	0	0	16
chr12	66305846	-	HMGA2	chr12_66305846_-_HMGA2	0	0	0	0	0	0	0	0	0	0	0	0	2
chr12	66305877	+	HMGA2	chr12_66305877_+_HMGA2	0	0	0	0	0	0	0	0	0	0	0	0	8
chr12	66305894	+	HMGA2	chr12_66305894_+_HMGA2	0	0	0	0	0	0	0	0	0	0	0	1	2
chr12	66305953	-	HMGA2	chr12_66305953_-_HMGA2	0	0	0	0	0	0	0	0	0	0	0	0	1
chr12	66306006	+	HMGA2	chr12_66306006_+_HMGA2	0	0	0	0	0	0	0	0	0	0	0	0	1
chr12	66306035	-	HMGA2	chr12_66306035_-_HMGA2	0	0	0	0	0	2802	0	0	20637	12	68	302	2973
chr12	66681739	-	RN7SKP166	chr12_66681739_-_RN7SKP166	0	0	0	0	0	0	0	0	0	0	1	0	0
chr12	66681797	-	RN7SKP166	chr12_66681797_-_RN7SKP166	0	0	0	0	0	0	0	0	0	0	6	0	0
chr12	66681876	+	RN7SKP166	chr12_66681876_+_RN7SKP166	0	0	0	0	0	0	0	0	0	0	1	0	0
chr12	66681975	-	RN7SKP166	chr12_66681975_-_RN7SKP166	0	0	0	0	0	0	0	0	0	0	1	0	0
chr12	66682118	+	RN7SKP166	chr12_66682118_+_RN7SKP166	0	0	0	0	0	0	0	0	0	0	1	0	0
chr12	66682163	+	RN7SKP166	chr12_66682163_+_RN7SKP166	0	0	0	0	0	0	0	0	0	0	1	0	0
chr12	66682198	+	RN7SKP166	chr12_66682198_+_RN7SKP166	0	0	0	0	0	0	0	0	0	0	2	0	0
chr12	66682256	-	RN7SKP166	chr12_66682256_-_RN7SKP166	0	0	0	0	0	0	0	0	0	0	1	0	0
chr12	66682285	-	RN7SKP166	chr12_66682285_-_RN7SKP166	0	0	0	0	0	0	0	0	0	0	2	0	0
chr12	66682294	-	RN7SKP166	chr12_66682294_-_RN7SKP166	0	0	0	0	0	0	0	0	0	0	5	0	0
chr12	67367399	-	GRIP1	chr12_67367399_-_GRIP1	0	0	0	0	0	0	0	0	0	1	0	0	0
chr12	68363630	+	IFNG	chr12_68363630_+_IFNG	0	0	0	0	0	3	0	0	0	0	0	0	0
chr12	6878025	+	PTMS	chr12_6878025_+_PTMS	0	0	0	0	0	18	0	0	0	0	0	0	0
chr12	70035698	+	BEST3	chr12_70035698_+_BEST3	0	0	0	0	0	0	0	0	0	0	0	0	1
chr12	7059302	+	PTPN6	chr12_7059302_+_PTPN6	0	0	0	0	0	6	0	0	0	0	0	0	0
chr12	708166	+	NINJ2	chr12_708166_+_NINJ2	0	0	0	0	0	3	0	0	0	0	0	1	0
chr12	71696569	+	LGR5	chr12_71696569_+_LGR5	0	0	0	0	0	0	0	0	0	1	0	0	0
chr12	71870735	+	LGR5	chr12_71870735_+_LGR5	0	0	0	0	0	0	0	0	0	0	0	0	1
chr12	72006449	+	ZFC3H1	chr12_72006449_+_ZFC3H1	0	0	0	0	0	0	0	0	0	0	0	1	0
chr12	72079602	-	TMEM19	chr12_72079602_-_TMEM19	0	0	0	0	0	144	0	0	0	0	0	0	0
chr12	72183514	-	RAB21	chr12_72183514_-_RAB21	0	0	0	0	0	15	0	0	0	0	0	0	0
chr12	72314192	-	TBC1D15	chr12_72314192_-_TBC1D15	0	0	0	0	0	0	0	0	0	4	0	0	0
chr12	757993	-	NINJ2	chr12_757993_-_NINJ2	0	0	0	0	0	6	0	0	0	0	0	0	0
chr12	75846686	+	GLIPR1L2	chr12_75846686_+_GLIPR1L2	0	0	0	0	0	12	0	0	0	0	0	0	1
chr12	76511977	-	RNU6-1271P	chr12_76511977_-_RNU6-1271P	0	0	0	0	0	0	0	0	0	0	0	1	0
chr12	76512002	-	RNU6-1271P	chr12_76512002_-_RNU6-1271P	0	0	0	0	0	0	0	0	0	0	0	1	0
chr12	76512271	+	RNU6-1271P	chr12_76512271_+_RNU6-1271P	0	0	0	0	0	0	0	0	0	0	0	1	0
chr12	76512365	-	RNU6-1271P	chr12_76512365_-_RNU6-1271P	0	0	0	0	0	0	0	0	0	0	0	1	0
chr12	76512673	-	RNU6-1271P	chr12_76512673_-_RNU6-1271P	0	0	0	0	0	0	0	0	0	0	0	1	0
chr12	7699573	-	CD163	chr12_7699573_-_CD163	0	0	0	0	0	0	0	0	0	1	0	0	0
chr1	27754433	+	WASF2	chr1_27754433_+_WASF2	0	0	0	0	0	0	0	0	0	0	2	0	0
chr1	27754652	+	WASF2	chr1_27754652_+_WASF2	0	0	0	0	0	0	0	0	0	0	1	0	0
chr1	27754670	+	WASF2	chr1_27754670_+_WASF2	0	0	0	0	0	0	0	0	0	0	2	0	0
chr1	27754678	+	WASF2	chr1_27754678_+_WASF2	0	0	0	0	0	0	0	0	0	0	1	0	0
chr1	27754809	-	WASF2	chr1_27754809_-_WASF2	0	0	0	0	0	534	0	0	23	2828	25650	77	24
chr12	77568953	+	E2F7	chr12_77568953_+_E2F7	0	0	0	0	0	0	0	0	0	1	0	0	0
chr12	78324581	+	NAV3	chr12_78324581_+_NAV3	0	0	0	0	0	0	0	0	0	0	0	1	0
chr12	78324695	-	NAV3	chr12_78324695_-_NAV3	0	0	0	0	0	0	0	0	0	0	0	1	0
chr12	78324758	-	NAV3	chr12_78324758_-_NAV3	0	0	0	0	0	0	0	0	0	0	0	5	0
chr12	78324786	+	NAV3	chr12_78324786_+_NAV3	0	0	0	0	0	0	0	0	0	0	0	1	0
chr12	78324832	-	NAV3	chr12_78324832_-_NAV3	0	0	0	0	0	0	0	0	0	0	0	1	0
chr12	78325009	+	NAV3	chr12_78325009_+_NAV3	0	0	0	0	0	0	0	0	0	0	0	1	0
chr12	78325069	+	NAV3	chr12_78325069_+_NAV3	0	0	0	0	0	0	0	0	0	0	0	3	0
chr12	78325079	+	NAV3	chr12_78325079_+_NAV3	0	0	0	0	0	0	0	0	0	0	0	1	0
chr12	78325091	+	NAV3	chr12_78325091_+_NAV3	0	0	0	0	0	0	0	0	0	0	0	1	0
chr12	78325139	+	NAV3	chr12_78325139_+_NAV3	0	0	0	0	0	0	0	0	0	0	0	1	0
chr12	784633	-	NINJ2	chr12_784633_-_NINJ2	0	0	0	1	0	0	0	0	0	2	0	0	0
chr12	790054	+	NINJ2	chr12_790054_+_NINJ2	0	0	0	0	0	0	0	1	0	0	0	0	0
chr12	81399715	-	LIN7A	chr12_81399715_-_LIN7A	0	0	0	0	0	0	0	0	0	1	0	0	0
chr1	28199478	-	THEMIS2	chr1_28199478_-_THEMIS2	0	0	0	0	0	36	0	0	0	0	0	3	0
chr12	8221997	+	C3AR1	chr12_8221997_+_C3AR1	0	0	0	0	0	0	0	0	0	0	0	1	0
chr12	82304488	-	PPFIA2	chr12_82304488_-_PPFIA2	0	0	0	0	0	0	0	0	0	1	0	0	0
chr12	8275482	-	CLEC4A	chr12_8275482_-_CLEC4A	0	0	0	0	0	0	0	0	0	1	0	0	0
chr1	28573481	+	ATPIF1	chr1_28573481_+_ATPIF1	0	0	0	0	0	66	0	0	0	0	0	0	0
chr1	28792385	+	PHACTR4	chr1_28792385_+_PHACTR4	0	0	0	0	0	0	0	0	0	1	0	0	0
chr12	8844074	+	RIMKLB	chr12_8844074_+_RIMKLB	0	0	0	0	0	225	0	0	0	0	0	0	0
chr12	8846140	+	RIMKLB	chr12_8846140_+_RIMKLB	0	0	0	0	0	0	0	0	0	0	0	1	0
chr12	89556264	+	RNU7-120P	chr12_89556264_+_RNU7-120P	0	0	0	2	0	0	0	0	0	0	0	0	0
chr12	90034262	-	ATP2B1	chr12_90034262_-_ATP2B1	0	0	0	0	0	0	0	0	0	1	0	0	0
chr12	9018565	-	A2ML1	chr12_9018565_-_A2ML1	0	0	0	0	0	0	0	0	0	0	1	0	0
chr12	90342670	-	RNU6-148P	chr12_90342670_-_RNU6-148P	0	0	0	0	0	0	0	0	0	0	0	6	0
chr1	29081117	-	YTHDF2	chr1_29081117_-_YTHDF2	0	0	0	0	0	0	0	0	0	0	0	1	0
chr1	29185714	-	OPRD1	chr1_29185714_-_OPRD1	0	0	0	0	0	0	0	0	0	2	0	0	0
chr12	94288534	+	CRADD	chr12_94288534_+_CRADD	0	0	0	0	3	168	0	0	0	126	2548	35	4
chr12	94288631	-	CRADD	chr12_94288631_-_CRADD	0	0	0	0	0	0	0	0	0	0	2	0	0
chr12	94289175	-	CRADD	chr12_94289175_-_CRADD	0	0	0	0	0	0	0	0	0	4	1	0	0
chr12	94441310	+	RN7SKP263	chr12_94441310_+_RN7SKP263	22	3	3	5	0	0	0	29408	0	0	0	0	0
chr12	94441322	+	RN7SKP263	chr12_94441322_+_RN7SKP263	0	0	0	0	0	0	0	1	0	0	0	0	0
chr12	94441458	-	RN7SKP263	chr12_94441458_-_RN7SKP263	0	0	0	0	0	0	0	3	0	0	0	0	0
chr12	94441519	-	RN7SKP263	chr12_94441519_-_RN7SKP263	0	0	0	0	0	0	0	1	0	0	0	0	0
chr12	94709040	+	CCDC41	chr12_94709040_+_CCDC41	0	0	0	0	0	0	0	0	0	0	0	0	1
chr12	94714743	-	CCDC41	chr12_94714743_-_CCDC41	0	0	0	0	0	0	0	0	0	1	0	0	0
chr12	94716014	-	CCDC41	chr12_94716014_-_CCDC41	0	0	0	0	0	0	0	0	0	1	0	0	0
chr12	94717602	+	CCDC41	chr12_94717602_+_CCDC41	0	0	0	0	0	0	0	0	0	1	0	0	0
chr12	94717735	-	CCDC41	chr12_94717735_-_CCDC41	0	0	0	0	0	0	0	0	0	1	0	0	0
chr12	94798945	-	CCDC41	chr12_94798945_-_CCDC41	0	0	0	0	0	0	0	0	0	0	0	0	1
chr12	95069420	+	TMCC3	chr12_95069420_+_TMCC3	0	0	0	0	0	27	0	0	0	0	0	0	0
chr12	97694406	+	RMST	chr12_97694406_+_RMST	0	0	0	0	0	0	0	0	0	0	1	0	0
chr12	97724664	-	RMST	chr12_97724664_-_RMST	0	0	0	0	0	0	0	0	0	1	0	0	0
chr1	29816708	+	PTPRU	chr1_29816708_+_PTPRU	0	0	0	0	0	0	0	0	0	1	0	0	0
chr1	29816735	-	PTPRU	chr1_29816735_-_PTPRU	0	0	0	0	0	0	0	0	0	1	0	0	0
chr1	29816766	+	PTPRU	chr1_29816766_+_PTPRU	0	0	0	0	0	0	0	0	0	1	0	0	0
chr1	29816837	-	PTPRU	chr1_29816837_-_PTPRU	0	0	0	0	0	0	0	0	0	4	0	0	0
chr1	29816841	+	PTPRU	chr1_29816841_+_PTPRU	0	0	0	0	0	0	0	0	0	1	0	0	0
chr1	29816998	-	PTPRU	chr1_29816998_-_PTPRU	0	0	0	0	0	0	0	0	0	1	0	0	0
chr12	98468618	+	MIR4303	chr12_98468618_+_MIR4303	0	0	0	0	0	0	0	0	0	0	0	1	0
chr12	99344156	+	ANKS1B	chr12_99344156_+_ANKS1B	0	0	0	0	0	0	0	1	0	0	0	0	0
chr13	102331649	-	ITGBL1	chr13_102331649_-_ITGBL1	0	0	0	0	0	0	0	0	0	0	0	1	0
chr13	103426805	+	TEX30	chr13_103426805_+_TEX30	0	0	0	0	0	0	0	0	0	0	0	3	0
chr13	105433205	+	DAOA	chr13_105433205_+_DAOA	0	0	0	0	0	0	0	0	0	0	0	1	0
chr1	31229054	-	LAPTM5	chr1_31229054_-_LAPTM5	0	0	0	0	0	0	0	0	0	3	0	0	0
chr1	31266494	-	LAPTM5	chr1_31266494_-_LAPTM5	0	0	0	0	0	0	0	0	0	1	0	0	0
chr13	21620045	+	LATS2	chr13_21620045_+_LATS2	0	0	0	0	0	0	0	0	0	0	0	13	0
chr13	21620148	-	LATS2	chr13_21620148_-_LATS2	0	0	0	0	0	0	0	0	0	0	0	1	0
chr1	32241412	-	SPOCD1	chr1_32241412_-_SPOCD1	0	0	0	0	0	0	0	0	0	0	1	0	0
chr1	32296114	-	SPOCD1	chr1_32296114_-_SPOCD1	0	0	0	0	0	0	0	0	0	1	0	0	0
chr13	26005422	-	ATP8A2	chr13_26005422_-_ATP8A2	0	0	0	0	0	0	0	1	0	0	0	0	0
chr13	27476365	+	GPR12	chr13_27476365_+_GPR12	0	0	0	0	0	0	0	0	0	0	0	1	0
chr13	27557162	+	USP12	chr13_27557162_+_USP12	0	0	0	0	0	21	0	0	0	0	0	0	0
chr13	28057543	-	RNU6-63P	chr13_28057543_-_RNU6-63P	0	0	0	0	0	0	0	0	0	0	0	1	0
chr13	28711006	+	PAN3	chr13_28711006_+_PAN3	0	0	0	0	0	0	0	0	0	0	0	0	1
chr13	28711135	+	PAN3	chr13_28711135_+_PAN3	0	0	0	0	0	0	0	0	0	0	0	0	2
chr13	28711220	+	PAN3	chr13_28711220_+_PAN3	0	0	0	0	0	0	0	0	0	0	0	0	16
chr13	28711324	-	PAN3	chr13_28711324_-_PAN3	0	0	0	0	0	0	0	0	0	0	0	0	3
chr13	28711410	+	PAN3	chr13_28711410_+_PAN3	0	0	0	0	0	0	0	0	0	4	0	0	3
chr13	28711429	+	PAN3	chr13_28711429_+_PAN3	0	0	0	0	0	0	0	0	0	35	0	0	9
chr13	28711443	+	PAN3	chr13_28711443_+_PAN3	0	0	0	0	0	0	0	0	0	0	0	0	1
chr13	28711509	+	PAN3	chr13_28711509_+_PAN3	0	0	0	0	0	0	0	0	0	71	0	0	3
chr13	28711526	+	PAN3	chr13_28711526_+_PAN3	0	0	0	0	0	0	0	0	0	1	0	0	1
chr13	28711542	+	PAN3	chr13_28711542_+_PAN3	0	0	0	0	0	0	0	0	0	2	0	0	0
chr13	28711555	+	PAN3	chr13_28711555_+_PAN3	0	0	0	0	0	0	0	0	0	1	0	0	0
chr13	28711591	-	PAN3	chr13_28711591_-_PAN3	0	0	0	0	0	0	0	0	0	0	0	0	1
chr13	28711596	+	PAN3	chr13_28711596_+_PAN3	0	0	0	0	0	0	0	0	0	1	0	0	0
chr13	28711646	-	PAN3	chr13_28711646_-_PAN3	0	0	0	0	3	132	0	12	0	15897	28	32	2549
chr13	28807813	-	PAN3	chr13_28807813_-_PAN3	0	0	0	0	0	0	0	0	0	2	0	0	1
chr13	29928679	-	MTUS2	chr13_29928679_-_MTUS2	0	0	0	0	0	0	0	0	0	0	1	0	0
chr13	33211097	+	PDS5B	chr13_33211097_+_PDS5B	0	0	0	0	0	0	0	0	0	1	0	0	0
chr1	33349619	+	HPCA	chr1_33349619_+_HPCA	0	0	0	0	0	0	0	0	0	0	1	0	0
chr1	33459190	+	AK2	chr1_33459190_+_AK2	0	0	0	0	0	0	0	0	0	0	0	1	0
chr13	36115389	-	NBEA	chr13_36115389_-_NBEA	0	0	0	0	0	12	0	0	0	127	1	0	0
chr13	39692727	+	NHLRC3	chr13_39692727_+_NHLRC3	0	0	0	0	0	0	0	0	0	2	0	0	0
chr13	41190944	-	FOXO1	chr13_41190944_-_FOXO1	0	0	0	0	0	0	0	0	0	1	0	0	0
chr13	42667161	-	DGKH	chr13_42667161_-_DGKH	0	0	0	0	0	0	0	0	0	0	0	1	0
chr13	43509001	-	EPSTI1	chr13_43509001_-_EPSTI1	0	0	0	0	0	0	0	0	0	0	0	1	0
chr13	43809383	+	ENOX1	chr13_43809383_+_ENOX1	0	0	0	0	0	3	0	0	0	0	0	0	0
chr13	44629516	+	SMIM2	chr13_44629516_+_SMIM2	0	0	0	0	0	0	0	0	0	2	0	0	0
chr13	45171522	+	TSC22D1	chr13_45171522_+_TSC22D1	0	0	0	0	0	0	0	0	0	0	0	0	1
chr13	46760800	+	RN7SL288P	chr13_46760800_+_RN7SL288P	0	0	0	0	0	0	0	0	0	1	0	0	0
chr13	46760851	+	RN7SL288P	chr13_46760851_+_RN7SL288P	0	0	0	0	0	0	0	0	1	0	0	0	0
chr13	46760965	+	RN7SL288P	chr13_46760965_+_RN7SL288P	0	0	0	0	0	0	0	0	0	1	0	0	0
chr13	46761063	+	RN7SL288P	chr13_46761063_+_RN7SL288P	0	0	0	0	0	0	0	0	0	2	0	0	0
chr13	46761111	-	RN7SL288P	chr13_46761111_-_RN7SL288P	0	0	0	0	0	0	0	0	0	1	0	0	0
chr13	46761316	+	RN7SL288P	chr13_46761316_+_RN7SL288P	0	0	0	0	0	0	0	0	0	1	0	0	0
chr13	46761336	+	RN7SL288P	chr13_46761336_+_RN7SL288P	0	0	0	0	0	0	0	0	0	8	0	0	0
chr13	46761381	-	RN7SL288P	chr13_46761381_-_RN7SL288P	0	0	0	0	0	3	0	0	2	71	1	1	10
chr13	46773117	-	LRRC63	chr13_46773117_-_LRRC63	0	0	0	0	0	0	0	0	0	0	1	0	0
chr13	47169412	+	LRCH1	chr13_47169412_+_LRCH1	0	0	0	0	0	6	0	0	0	0	2	2	1
chr13	48557414	-	SUCLA2	chr13_48557414_-_SUCLA2	0	0	0	0	0	0	0	0	2	0	0	0	0
chr13	48748143	+	ITM2B	chr13_48748143_+_ITM2B	0	0	0	0	0	0	0	0	0	0	1	0	0
chr13	49964718	-	CAB39L	chr13_49964718_-_CAB39L	0	0	0	0	0	0	0	0	0	0	0	1	0
chr13	55373529	-	MIR5007	chr13_55373529_-_MIR5007	0	0	0	0	0	0	0	0	0	0	0	0	1
chr1	35563613	+	ZMYM1	chr1_35563613_+_ZMYM1	0	0	0	0	0	0	0	0	0	1	0	0	0
chr13	55664319	+	MIR5007	chr13_55664319_+_MIR5007	0	0	0	0	0	0	0	0	0	2	0	0	0
chr13	59594743	-	RNU7-88P	chr13_59594743_-_RNU7-88P	0	0	0	0	0	0	0	0	0	0	0	1	0
chr13	65915448	-	MIR548X2	chr13_65915448_-_MIR548X2	0	0	0	0	0	9	0	0	0	8	2	0	0
chr1	36780351	+	SH3D21	chr1_36780351_+_SH3D21	0	0	0	0	0	0	0	0	0	0	5	0	0
chr1	36780550	-	SH3D21	chr1_36780550_-_SH3D21	0	0	0	0	0	0	0	0	0	0	1	0	0
chr1	36780551	+	SH3D21	chr1_36780551_+_SH3D21	0	0	0	0	0	0	0	0	0	0	1	0	0
chr1	36938590	+	CSF3R	chr1_36938590_+_CSF3R	0	0	0	0	0	0	0	0	0	0	0	0	1
chr13	69618905	+	RN7SL761P	chr13_69618905_+_RN7SL761P	0	0	0	0	0	0	0	0	0	1	0	0	0
chr13	69618926	+	RN7SL761P	chr13_69618926_+_RN7SL761P	0	0	0	0	0	0	0	0	0	1	0	0	0
chr13	69618940	+	RN7SL761P	chr13_69618940_+_RN7SL761P	0	0	0	0	0	0	0	0	0	1	0	0	0
chr1	37077959	+	CSF3R	chr1_37077959_+_CSF3R	0	0	0	0	0	0	0	0	0	2	0	0	0
chr1	37077973	+	CSF3R	chr1_37077973_+_CSF3R	0	0	0	0	0	0	0	0	0	1	0	0	0
chr1	37078056	-	CSF3R	chr1_37078056_-_CSF3R	0	0	0	0	0	0	0	0	0	1	0	0	0
chr1	37078115	-	CSF3R	chr1_37078115_-_CSF3R	0	0	0	0	0	0	0	0	0	3	1	0	0
chr1	37078128	-	CSF3R	chr1_37078128_-_CSF3R	0	0	0	0	0	0	0	0	0	1	0	0	0
chr1	37078157	-	CSF3R	chr1_37078157_-_CSF3R	0	0	0	0	0	0	0	0	0	1	0	0	0
chr1	37078168	-	CSF3R	chr1_37078168_-_CSF3R	0	0	0	0	0	0	0	0	0	1	0	0	0
chr1	37078182	-	CSF3R	chr1_37078182_-_CSF3R	0	0	0	0	0	0	0	0	0	12	2	0	0
chr1	37078204	-	CSF3R	chr1_37078204_-_CSF3R	0	0	0	0	0	0	0	0	0	8	1	0	0
chr1	3710423	-	LRRC47	chr1_3710423_-_LRRC47	0	0	0	0	0	0	0	0	0	1	0	0	0
chr13	72401092	+	DACH1	chr13_72401092_+_DACH1	0	0	0	0	0	17427	0	0	0	0	0	2	172
chr13	72401143	-	DACH1	chr13_72401143_-_DACH1	0	0	0	0	0	423	0	0	0	0	0	0	4
chr13	72401214	-	DACH1	chr13_72401214_-_DACH1	0	0	0	0	0	6	0	0	0	0	0	0	0
chr13	72401346	+	DACH1	chr13_72401346_+_DACH1	0	0	0	0	0	0	0	0	0	0	0	0	1
chr13	72402524	+	DACH1	chr13_72402524_+_DACH1	0	0	0	0	0	0	0	0	0	0	0	0	1
chr13	72403090	+	DACH1	chr13_72403090_+_DACH1	0	0	0	0	0	12	0	0	0	0	0	0	0
chr13	73595860	+	PIBF1	chr13_73595860_+_PIBF1	0	0	0	0	0	0	0	0	0	0	0	1	0
chr13	74104191	+	KLF12	chr13_74104191_+_KLF12	0	0	0	1	0	0	0	0	0	1	0	0	0
chr13	74109785	-	KLF12	chr13_74109785_-_KLF12	0	0	0	0	0	0	0	0	0	1	0	0	0
chr13	74404165	+	KLF12	chr13_74404165_+_KLF12	0	0	0	0	0	0	0	0	0	1	0	0	0
chr13	75284320	+	AL355390.1	chr13_75284320_+_AL355390.1	0	0	0	0	0	0	0	0	0	1	0	0	0
chr13	75455120	-	RNU6-38P	chr13_75455120_-_RNU6-38P	0	0	0	0	0	0	0	0	0	1	0	0	0
chr13	77285943	+	KCTD12	chr13_77285943_+_KCTD12	0	0	19	0	0	0	0	0	0	0	0	0	0
chr13	78203532	+	SCEL	chr13_78203532_+_SCEL	0	0	0	0	0	0	0	0	0	2	0	0	0
chr13	78203546	-	SCEL	chr13_78203546_-_SCEL	0	0	0	0	0	0	0	0	0	1	0	0	0
chr13	78203548	+	SCEL	chr13_78203548_+_SCEL	0	0	0	0	0	0	0	0	0	1	0	0	0
chr13	78203628	-	SCEL	chr13_78203628_-_SCEL	0	0	0	0	0	0	0	0	0	2	0	0	0
chr13	78203845	-	SCEL	chr13_78203845_-_SCEL	0	0	0	0	0	0	0	0	0	2	0	0	0
chr13	78203900	+	SCEL	chr13_78203900_+_SCEL	0	0	0	0	0	0	0	0	0	1	0	0	0
chr13	78204077	+	SCEL	chr13_78204077_+_SCEL	0	0	0	0	0	0	0	0	0	4	0	0	0
chr13	78204121	+	SCEL	chr13_78204121_+_SCEL	0	0	0	0	0	0	0	0	0	3	0	0	0
chr13	78204276	-	SCEL	chr13_78204276_-_SCEL	0	0	0	0	0	0	0	0	0	1	0	0	0
chr13	80511778	+	NDFIP2	chr13_80511778_+_NDFIP2	0	0	0	0	3	123	0	0	0	0	0	0	0
chr13	81719747	-	RNU6-77P	chr13_81719747_-_RNU6-77P	0	0	0	0	0	0	0	0	0	1	0	0	0
chr13	85189897	-	SLITRK1	chr13_85189897_-_SLITRK1	0	0	0	0	0	0	0	0	0	1	0	0	0
chr13	85634814	+	RNU6-72P	chr13_85634814_+_RNU6-72P	0	0	0	0	0	3	0	0	0	0	0	0	0
chr13	87487178	+	MIR4500	chr13_87487178_+_MIR4500	0	0	0	0	0	0	0	0	0	0	0	1	0
chr13	87647151	-	MIR4500	chr13_87647151_-_MIR4500	0	0	0	0	0	0	0	0	0	0	0	1	0
chr13	90575659	+	RNA5SP34	chr13_90575659_+_RNA5SP34	0	0	0	0	0	0	0	0	0	0	0	0	4
chr13	90575677	-	RNA5SP34	chr13_90575677_-_RNA5SP34	0	0	0	0	0	0	0	0	0	0	0	0	2
chr13	90575714	+	RNA5SP34	chr13_90575714_+_RNA5SP34	0	0	0	0	0	0	0	0	0	0	0	0	1
chr13	91152455	-	MIR622	chr13_91152455_-_MIR622	0	0	0	0	0	0	0	6	0	0	0	0	0
chr13	91856235	+	MIR17HG	chr13_91856235_+_MIR17HG	0	0	0	249	78	720228	0	0	0	0	2	1	0
chr13	91856333	-	MIR17HG	chr13_91856333_-_MIR17HG	0	0	0	0	0	99	0	0	0	0	0	0	0
chr13	91856460	-	MIR17HG	chr13_91856460_-_MIR17HG	0	0	0	0	3	18	0	0	0	0	0	0	0
chr13	91856606	-	MIR17HG	chr13_91856606_-_MIR17HG	0	0	0	0	0	6	0	0	0	0	0	0	0
chr13	91856795	-	MIR17HG	chr13_91856795_-_MIR17HG	0	0	0	0	0	6	0	0	0	0	0	0	0
chr13	92648276	-	GPC5	chr13_92648276_-_GPC5	0	0	0	0	0	0	0	0	0	1	0	0	0
chr13	95248749	-	TGDS	chr13_95248749_-_TGDS	0	0	0	0	3	225	0	0	0	15	1	4	1
chr1	39681085	+	MACF1	chr1_39681085_+_MACF1	1	0	0	0	0	0	0	0	0	0	0	0	0
chr13	97131381	+	HS6ST3	chr13_97131381_+_HS6ST3	0	0	0	0	0	0	0	0	0	0	4	0	0
chr13	97131390	+	HS6ST3	chr13_97131390_+_HS6ST3	0	0	0	0	0	0	0	0	0	0	2	0	0
chr13	97131494	-	HS6ST3	chr13_97131494_-_HS6ST3	0	0	0	0	0	0	0	0	0	0	1	1	0
chr13	97131508	-	HS6ST3	chr13_97131508_-_HS6ST3	0	0	0	0	0	0	0	0	0	3	6	0	0
chr13	97131576	-	HS6ST3	chr13_97131576_-_HS6ST3	0	0	0	0	0	0	0	0	0	0	3	0	0
chr13	97330419	-	HS6ST3	chr13_97330419_-_HS6ST3	0	0	0	0	0	3	0	0	0	0	0	0	0
chr13	98994835	+	FARP1	chr13_98994835_+_FARP1	0	0	0	0	0	0	0	1	0	0	0	0	0
chr14	100688289	+	YY1	chr14_100688289_+_YY1	0	1	0	0	0	3	0	0	0	0	0	0	0
chr14	101791407	+	DIO3OS	chr14_101791407_+_DIO3OS	0	0	0	0	0	0	0	0	0	0	1	0	0
chr14	101791432	+	DIO3OS	chr14_101791432_+_DIO3OS	0	0	0	0	0	0	0	0	0	0	0	7	0
chr14	101791453	+	DIO3OS	chr14_101791453_+_DIO3OS	0	0	0	0	0	0	0	0	0	1	2	5	0
chr14	101791475	+	DIO3OS	chr14_101791475_+_DIO3OS	0	0	0	0	0	0	0	0	0	0	0	1	0
chr14	101791513	+	DIO3OS	chr14_101791513_+_DIO3OS	0	0	0	0	0	0	0	0	0	0	1	1	0
chr14	101791529	+	DIO3OS	chr14_101791529_+_DIO3OS	0	0	0	0	0	0	0	0	0	0	0	1	0
chr14	101791545	+	DIO3OS	chr14_101791545_+_DIO3OS	0	0	0	0	0	0	0	0	0	1	1	0	0
chr14	101791546	-	DIO3OS	chr14_101791546_-_DIO3OS	0	0	0	0	0	0	0	0	0	0	0	3	0
chr14	101791571	-	DIO3OS	chr14_101791571_-_DIO3OS	0	0	0	0	0	0	0	0	0	0	1	11	0
chr14	101791581	+	DIO3OS	chr14_101791581_+_DIO3OS	0	0	0	0	0	0	0	0	0	0	1	0	0
chr14	101791589	-	DIO3OS	chr14_101791589_-_DIO3OS	0	0	0	0	0	0	0	0	0	0	0	2	0
chr14	101791599	-	DIO3OS	chr14_101791599_-_DIO3OS	0	0	0	0	0	0	0	0	0	0	0	2	0
chr14	101791608	+	DIO3OS	chr14_101791608_+_DIO3OS	0	0	0	0	0	0	0	0	0	0	2	0	0
chr14	101791617	-	DIO3OS	chr14_101791617_-_DIO3OS	0	0	0	0	0	0	0	0	0	0	2	0	0
chr14	101791622	+	DIO3OS	chr14_101791622_+_DIO3OS	0	0	0	0	0	0	0	0	0	3	0	0	0
chr14	101791629	-	DIO3OS	chr14_101791629_-_DIO3OS	0	0	0	0	0	0	0	0	0	1	7	2	0
chr14	101791684	-	DIO3OS	chr14_101791684_-_DIO3OS	0	0	0	0	0	0	0	0	0	0	0	2	0
chr14	101791685	+	DIO3OS	chr14_101791685_+_DIO3OS	0	0	0	0	0	0	0	0	0	7	0	2	0
chr14	101791710	-	DIO3OS	chr14_101791710_-_DIO3OS	0	0	0	0	0	0	0	0	0	0	1	1	0
chr14	101791733	+	DIO3OS	chr14_101791733_+_DIO3OS	0	0	0	0	0	0	0	0	0	0	0	2	0
chr14	101791754	-	DIO3OS	chr14_101791754_-_DIO3OS	0	0	0	0	0	0	0	0	0	1	3	0	0
chr14	101791774	-	DIO3OS	chr14_101791774_-_DIO3OS	0	0	0	0	0	0	0	0	0	57	5	10	0
chr14	101791783	-	DIO3OS	chr14_101791783_-_DIO3OS	0	0	0	0	0	0	0	0	0	0	0	0	1
chr14	101791789	+	DIO3OS	chr14_101791789_+_DIO3OS	0	0	0	0	0	0	0	0	0	0	1	4	0
chr14	101791813	+	DIO3OS	chr14_101791813_+_DIO3OS	0	0	0	0	0	0	0	0	0	0	0	2	0
chr14	101791829	+	DIO3OS	chr14_101791829_+_DIO3OS	0	0	0	0	0	0	0	0	0	0	0	2	0
chr14	101791853	+	DIO3OS	chr14_101791853_+_DIO3OS	0	0	0	0	0	0	0	0	0	0	0	2	0
chr14	101791865	-	DIO3OS	chr14_101791865_-_DIO3OS	0	0	0	0	0	0	0	0	0	4	0	2	0
chr14	101791879	+	DIO3OS	chr14_101791879_+_DIO3OS	0	0	0	0	0	0	0	0	0	0	1	0	0
chr14	101791881	-	DIO3OS	chr14_101791881_-_DIO3OS	0	0	0	0	0	0	0	0	0	19	1	1	0
chr14	101791900	-	DIO3OS	chr14_101791900_-_DIO3OS	0	0	0	0	0	0	0	0	0	30	20	1	0
chr14	101791921	-	DIO3OS	chr14_101791921_-_DIO3OS	0	0	0	0	0	0	0	0	0	0	2	2	0
chr14	101791939	-	DIO3OS	chr14_101791939_-_DIO3OS	0	0	0	0	0	0	0	0	0	0	2	1	0
chr14	101791992	-	DIO3OS	chr14_101791992_-_DIO3OS	0	0	0	0	0	0	0	0	0	0	0	1	0
chr14	101792001	-	DIO3OS	chr14_101792001_-_DIO3OS	0	0	0	0	0	0	0	0	0	0	1	1	0
chr14	101792041	+	DIO3OS	chr14_101792041_+_DIO3OS	0	0	0	0	0	0	0	0	0	2	1	0	0
chr14	101792062	+	DIO3OS	chr14_101792062_+_DIO3OS	0	0	0	0	0	0	0	0	0	40	33	15	0
chr14	101792072	-	DIO3OS	chr14_101792072_-_DIO3OS	0	0	0	0	0	0	0	0	0	0	0	1	0
chr14	101792091	-	DIO3OS	chr14_101792091_-_DIO3OS	0	0	0	0	0	0	0	0	0	1	0	0	1
chr14	101792092	+	DIO3OS	chr14_101792092_+_DIO3OS	0	0	0	0	0	0	0	0	0	1	0	0	0
chr14	101792143	-	DIO3OS	chr14_101792143_-_DIO3OS	0	0	0	0	0	0	0	0	0	0	1	0	0
chr14	101792185	+	DIO3OS	chr14_101792185_+_DIO3OS	0	0	0	0	0	0	0	0	0	0	1	0	0
chr14	101792193	-	DIO3OS	chr14_101792193_-_DIO3OS	0	0	0	0	0	0	0	0	0	3	0	1	0
chr14	101792204	-	DIO3OS	chr14_101792204_-_DIO3OS	0	0	0	0	0	0	0	0	0	1	1	0	0
chr14	101792220	-	DIO3OS	chr14_101792220_-_DIO3OS	0	0	0	0	0	0	0	0	0	0	0	1	0
chr14	101792233	+	DIO3OS	chr14_101792233_+_DIO3OS	0	0	0	0	0	0	0	0	0	1	0	0	0
chr14	101792245	-	DIO3OS	chr14_101792245_-_DIO3OS	0	0	0	0	0	0	0	0	0	2	1	0	0
chr14	101792282	+	DIO3OS	chr14_101792282_+_DIO3OS	0	0	0	0	0	0	0	0	0	3	0	0	0
chr14	101792312	-	DIO3OS	chr14_101792312_-_DIO3OS	0	0	0	0	0	0	0	0	0	0	0	1	0
chr14	101792390	-	DIO3OS	chr14_101792390_-_DIO3OS	0	0	0	0	0	0	0	0	0	0	1	0	0
chr14	103160891	+	RCOR1	chr14_103160891_+_RCOR1	0	0	0	0	0	0	0	0	0	1	0	0	0
chr14	103160983	-	RCOR1	chr14_103160983_-_RCOR1	0	0	0	0	0	0	0	0	0	3	0	0	0
chr14	103161022	-	RCOR1	chr14_103161022_-_RCOR1	0	0	0	0	0	0	0	0	0	5	0	0	0
chr14	103161096	-	RCOR1	chr14_103161096_-_RCOR1	0	0	0	0	0	0	0	0	0	2	0	0	0
chr14	103161269	-	RCOR1	chr14_103161269_-_RCOR1	0	0	0	0	0	0	0	0	0	0	1	0	0
chr14	103162265	-	RCOR1	chr14_103162265_-_RCOR1	0	0	0	0	0	0	0	0	0	1	0	0	0
chr14	103163020	-	RCOR1	chr14_103163020_-_RCOR1	0	0	0	0	0	0	0	0	0	1	0	0	0
chr14	103163248	+	RCOR1	chr14_103163248_+_RCOR1	0	0	0	0	0	0	0	0	0	0	1	0	0
chr14	103163364	-	RCOR1	chr14_103163364_-_RCOR1	0	0	0	0	0	0	0	0	0	1	0	0	0
chr14	103163396	-	RCOR1	chr14_103163396_-_RCOR1	0	0	0	0	0	0	0	0	0	2	0	0	0
chr14	103163483	+	RCOR1	chr14_103163483_+_RCOR1	0	0	0	0	0	0	0	0	0	0	1	0	0
chr14	103163517	+	RCOR1	chr14_103163517_+_RCOR1	0	0	0	0	0	0	0	0	0	0	1	0	0
chr14	103163525	+	RCOR1	chr14_103163525_+_RCOR1	0	0	0	0	0	0	0	0	0	0	1	0	0
chr14	103163553	+	RCOR1	chr14_103163553_+_RCOR1	0	0	0	0	0	0	0	0	0	0	3	0	0
chr14	103477890	-	CDC42BPB	chr14_103477890_-_CDC42BPB	0	0	0	0	0	0	0	0	0	0	1	0	0
chr14	103799796	+	EIF5	chr14_103799796_+_EIF5	0	0	0	0	0	213	0	0	0	0	0	2	0
chr14	105366428	-	CEP170B	chr14_105366428_-_CEP170B	0	0	0	0	0	0	0	0	0	0	0	0	3
chr14	106286965	+	IGHD	chr14_106286965_+_IGHD	0	0	0	0	0	0	0	0	0	0	0	1	0
chr1	41256527	-	KCNQ4	chr1_41256527_-_KCNQ4	2	0	0	0	0	0	0	0	0	0	0	0	0
chr14	19110723	+	RP11-754I20.1	chr14_19110723_+_RP11-754I20.1	0	0	0	0	0	0	0	0	0	0	1	0	0
chr14	19110891	-	RP11-754I20.1	chr14_19110891_-_RP11-754I20.1	0	0	0	0	0	0	0	0	0	2	0	0	0
chr14	19605592	-	POTEG	chr14_19605592_-_POTEG	0	0	0	0	0	0	0	0	0	0	0	1	0
chr14	20105639	+	RP11-597A11.1	chr14_20105639_+_RP11-597A11.1	0	0	0	0	0	0	0	0	0	3	0	0	0
chr14	20141527	-	RP11-597A11.1	chr14_20141527_-_RP11-597A11.1	0	0	0	0	0	0	0	0	0	0	2	0	0
chr14	20203742	+	OR4Q3	chr14_20203742_+_OR4Q3	0	0	0	0	0	0	0	0	0	2	0	0	0
chr14	20986604	+	RNASE10	chr14_20986604_+_RNASE10	0	0	0	0	0	0	0	0	0	0	0	3	0
chr14	21739299	+	RPGRIP1	chr14_21739299_+_RPGRIP1	0	0	0	0	0	0	0	0	0	0	0	1	0
chr14	23298868	+	MRPL52	chr14_23298868_+_MRPL52	0	0	0	0	3	864	0	0	0	0	0	1	0
chr14	23299487	-	MRPL52	chr14_23299487_-_MRPL52	0	0	0	0	0	21	0	0	0	0	0	0	0
chr14	23356491	+	REM2	chr14_23356491_+_REM2	0	0	0	0	0	153	0	0	0	0	0	6	0
chr14	23356660	-	REM2	chr14_23356660_-_REM2	0	0	0	0	0	0	0	0	0	0	0	1	0
chr1	42368492	+	GUCA2B	chr1_42368492_+_GUCA2B	0	0	0	0	0	534	0	0	0	0	0	2	0
chr14	24629625	-	RNF31	chr14_24629625_-_RNF31	0	0	0	0	0	0	0	0	0	3	0	0	0
chr14	25148952	+	GZMB	chr14_25148952_+_GZMB	0	0	0	0	0	0	0	0	0	1	0	0	0
chr14	28595278	-	BNIP3P1	chr14_28595278_-_BNIP3P1	0	0	0	0	0	0	0	0	0	0	0	0	1
chr14	29874780	+	RNU11-5P	chr14_29874780_+_RNU11-5P	0	0	0	0	0	0	0	0	0	2	2	0	0
chr14	31790164	+	HEATR5A	chr14_31790164_+_HEATR5A	0	0	0	0	0	0	0	0	0	0	0	0	1
chr14	32311172	+	NUBPL	chr14_32311172_+_NUBPL	0	0	0	0	0	0	0	0	0	0	0	0	3
chr14	32817061	-	AKAP6	chr14_32817061_-_AKAP6	0	0	0	0	0	0	0	0	0	0	1	0	0
chr14	33535658	+	NPAS3	chr14_33535658_+_NPAS3	0	0	0	0	0	0	0	0	0	3	0	0	0
chr14	33815070	+	NPAS3	chr14_33815070_+_NPAS3	0	0	0	0	0	0	0	0	0	2	0	0	0
chr14	33815085	-	NPAS3	chr14_33815085_-_NPAS3	0	0	0	0	0	0	0	0	0	1	0	0	0
chr14	34415156	+	EGLN3	chr14_34415156_+_EGLN3	0	0	5	0	0	0	0	0	0	0	0	1	0
chr14	34415252	-	EGLN3	chr14_34415252_-_EGLN3	9	0	11971	2	0	0	0	1	0	0	0	45	0
chr14	34481459	+	EGLN3	chr14_34481459_+_EGLN3	0	0	0	0	0	0	0	1	0	0	0	0	0
chr14	34481471	+	EGLN3	chr14_34481471_+_EGLN3	0	0	0	0	0	0	0	12	0	0	0	0	0
chr14	34481664	+	EGLN3	chr14_34481664_+_EGLN3	0	0	0	0	0	0	0	9	0	0	0	0	0
chr14	34481784	+	EGLN3	chr14_34481784_+_EGLN3	0	0	0	0	0	0	0	3	0	0	0	0	0
chr14	34481811	-	EGLN3	chr14_34481811_-_EGLN3	0	0	0	0	0	0	0	1	0	0	0	0	0
chr14	34481926	-	EGLN3	chr14_34481926_-_EGLN3	0	0	0	0	0	0	0	1	0	0	0	0	0
chr14	34482002	-	EGLN3	chr14_34482002_-_EGLN3	3	1	0	0	0	0	0	7650	0	0	0	0	0
chr14	35260209	+	BAZ1A	chr14_35260209_+_BAZ1A	0	0	0	0	0	0	0	1	0	0	0	0	0
chr14	35514827	+	FAM177A1	chr14_35514827_+_FAM177A1	0	0	0	0	0	0	0	0	0	0	0	2	0
chr14	35837510	+	NFKBIA	chr14_35837510_+_NFKBIA	0	0	0	0	12	5031	0	0	0	1	0	0	0
chr14	35837538	-	NFKBIA	chr14_35837538_-_NFKBIA	0	0	0	0	0	3999	0	0	0	0	0	0	0
chr14	35837556	-	NFKBIA	chr14_35837556_-_NFKBIA	0	0	0	0	0	141	0	0	0	0	0	0	0
chr14	35837580	-	NFKBIA	chr14_35837580_-_NFKBIA	0	0	0	0	0	21	0	0	0	0	0	0	0
chr14	35837964	-	NFKBIA	chr14_35837964_-_NFKBIA	0	0	0	0	0	111	0	0	0	0	0	0	0
chr14	35838194	-	NFKBIA	chr14_35838194_-_NFKBIA	0	0	0	0	0	3	0	0	0	0	0	0	0
chr14	35838265	-	NFKBIA	chr14_35838265_-_NFKBIA	0	0	0	0	0	3	0	0	0	0	0	0	0
chr14	36295107	+	BRMS1L	chr14_36295107_+_BRMS1L	0	0	0	1	0	0	0	0	0	0	0	0	0
chr14	37652365	-	RNU6-273P	chr14_37652365_-_RNU6-273P	0	0	0	0	0	0	0	0	0	0	0	1	0
chr1	43765789	-	TIE1	chr1_43765789_-_TIE1	0	0	0	0	0	0	0	0	0	44	104	0	0
chr14	37704337	+	MIPOL1	chr14_37704337_+_MIPOL1	0	0	0	0	0	0	0	0	0	0	1	0	0
chr14	37704957	-	MIPOL1	chr14_37704957_-_MIPOL1	0	0	0	0	0	0	0	0	0	3	0	0	0
chr14	37704966	-	MIPOL1	chr14_37704966_-_MIPOL1	0	0	0	0	0	0	0	0	0	0	1	0	0
chr14	37705022	-	MIPOL1	chr14_37705022_-_MIPOL1	0	0	0	0	0	0	0	0	0	1	0	0	0
chr1	43795393	+	TIE1	chr1_43795393_+_TIE1	0	0	0	0	0	0	0	0	0	1746	12702	25	29
chr1	43795480	+	TIE1	chr1_43795480_+_TIE1	0	0	0	0	0	0	0	0	0	0	1	0	0
chr1	43795695	-	TIE1	chr1_43795695_-_TIE1	0	0	0	0	0	0	0	0	0	0	9	0	0
chr1	43795771	-	TIE1	chr1_43795771_-_TIE1	0	0	0	0	0	0	0	0	0	0	1	0	0
chr1	43795796	-	TIE1	chr1_43795796_-_TIE1	0	0	0	0	0	0	0	0	0	0	1	0	0
chr1	43795879	-	TIE1	chr1_43795879_-_TIE1	0	0	0	0	0	0	0	0	0	0	3	0	0
chr1	43796094	+	MPL	chr1_43796094_+_MPL	0	0	0	0	0	0	0	0	0	0	1	0	0
chr1	43796226	-	MPL	chr1_43796226_-_MPL	0	0	0	0	0	0	0	0	0	1	0	0	0
chr1	43796242	-	MPL	chr1_43796242_-_MPL	0	0	0	0	0	0	0	0	0	0	1	0	0
chr1	43796927	-	MPL	chr1_43796927_-_MPL	0	0	0	0	0	0	0	0	0	0	2	0	0
chr14	41196888	+	LRFN5	chr14_41196888_+_LRFN5	0	0	0	0	0	0	0	0	0	0	1	0	0
chr14	42672114	-	LRFN5	chr14_42672114_-_LRFN5	0	0	0	0	0	0	0	0	0	1	0	0	0
chr1	44347088	-	ST3GAL3	chr1_44347088_-_ST3GAL3	0	0	0	0	0	126	0	0	0	0	0	0	0
chr14	45722954	-	MIS18BP1	chr14_45722954_-_MIS18BP1	0	0	0	0	0	51	0	0	0	0	0	3	0
chr1	44889220	-	RNF220	chr1_44889220_-_RNF220	0	0	0	0	0	24	0	0	0	0	0	3	2
chr1	44965017	-	RNF220	chr1_44965017_-_RNF220	0	0	0	0	0	0	0	0	0	1	0	0	0
chr14	50194821	-	KLHDC1	chr14_50194821_-_KLHDC1	0	0	0	0	0	0	0	0	0	0	0	1	0
chr14	50358790	+	ARF6	chr14_50358790_+_ARF6	0	0	0	0	0	0	0	0	0	2	0	0	0
chr14	50377409	-	RNU6-189P	chr14_50377409_-_RNU6-189P	0	0	0	0	0	222	0	0	0	0	1	1	0
chr3	72544585	-	RYBP	chr3_72544585_-_RYBP	1	1	4	2350	0	81	0	0	0	14	17	4172	3223
chr14	50466803	-	C14orf182	chr14_50466803_-_C14orf182	0	0	1	0	0	0	0	0	0	0	0	0	0
chr14	50466815	+	C14orf182	chr14_50466815_+_C14orf182	0	0	1	0	0	0	0	0	0	0	0	0	0
chr14	50466920	-	C14orf182	chr14_50466920_-_C14orf182	0	0	1	0	0	0	0	0	0	0	0	0	0
chr14	50466974	-	C14orf182	chr14_50466974_-_C14orf182	0	0	1	0	0	0	0	0	0	0	0	0	0
chr14	50467008	-	C14orf182	chr14_50467008_-_C14orf182	0	0	1	0	0	0	0	0	0	0	0	0	0
chr14	50467017	-	C14orf182	chr14_50467017_-_C14orf182	0	0	5	0	0	0	0	0	0	0	0	0	0
chr14	50467100	+	C14orf182	chr14_50467100_+_C14orf182	0	0	1	0	0	0	0	0	0	0	0	0	0
chr14	50467106	-	C14orf182	chr14_50467106_-_C14orf182	0	0	3	0	0	0	0	0	0	0	0	0	0
chr14	50467174	-	C14orf182	chr14_50467174_-_C14orf182	0	0	1	0	0	0	0	0	0	0	0	0	0
chr14	50557307	+	C14orf183	chr14_50557307_+_C14orf183	0	0	0	0	0	45	0	0	0	0	0	1	0
chr14	50690538	-	SOS2	chr14_50690538_-_SOS2	0	0	0	0	0	0	0	0	0	0	1	0	0
chr1	45151499	+	C1orf228	chr1_45151499_+_C1orf228	0	0	0	0	0	0	0	0	0	0	1	0	0
chr14	51534956	-	TRIM9	chr14_51534956_-_TRIM9	0	0	0	0	0	0	0	0	0	1	0	0	0
chr14	53131901	+	ERO1L	chr14_53131901_+_ERO1L	0	0	0	0	0	0	0	0	0	0	1	0	0
chr14	53197281	+	STYX	chr14_53197281_+_STYX	0	0	0	0	3	27	0	0	0	3	8	232	5
chr14	57023690	+	TMEM260	chr14_57023690_+_TMEM260	0	0	0	0	0	0	0	0	0	1	0	0	0
chr1	45975310	+	MMACHC	chr1_45975310_+_MMACHC	0	0	0	0	0	0	0	0	0	0	0	1	0
chr1	46045621	+	NASP	chr1_46045621_+_NASP	0	0	0	0	0	0	0	0	0	0	1	0	0
chr14	60743171	+	PPM1A	chr14_60743171_+_PPM1A	0	0	0	0	0	0	0	0	0	1	0	0	0
chr14	61036147	-	SIX6	chr14_61036147_-_SIX6	0	0	0	0	0	0	0	0	0	0	0	2	0
chr14	61370925	-	MNAT1	chr14_61370925_-_MNAT1	0	0	0	0	0	0	0	0	0	0	1	0	0
chr14	61371167	-	MNAT1	chr14_61371167_-_MNAT1	0	0	0	0	0	0	0	0	0	0	1	0	0
chr14	64962899	+	ZBTB25	chr14_64962899_+_ZBTB25	0	0	0	0	0	0	0	0	0	0	3	0	0
chr14	64962963	-	ZBTB25	chr14_64962963_-_ZBTB25	0	0	0	0	0	0	0	0	0	2	0	0	0
chr14	64966563	+	ZBTB1	chr14_64966563_+_ZBTB1	0	0	0	0	0	0	0	0	0	54	2	0	0
chr14	64966572	+	ZBTB1	chr14_64966572_+_ZBTB1	0	0	0	0	0	0	0	0	0	0	1	0	0
chr14	64966586	+	ZBTB1	chr14_64966586_+_ZBTB1	0	0	0	0	0	0	0	0	0	4	1	0	0
chr14	64966618	-	ZBTB1	chr14_64966618_-_ZBTB1	0	0	0	0	0	0	0	0	0	1	0	0	0
chr14	64966677	-	ZBTB1	chr14_64966677_-_ZBTB1	0	0	0	0	0	0	0	0	0	1	0	0	0
chr14	64966697	-	ZBTB1	chr14_64966697_-_ZBTB1	0	0	0	0	0	0	0	0	0	1	0	0	0
chr14	64966712	-	ZBTB1	chr14_64966712_-_ZBTB1	0	0	0	0	0	0	0	0	0	3	0	0	0
chr14	64966723	-	ZBTB1	chr14_64966723_-_ZBTB1	0	0	0	0	0	0	0	0	0	8	2	0	0
chr14	64966769	-	ZBTB1	chr14_64966769_-_ZBTB1	0	0	0	0	0	0	0	0	0	1	1	0	0
chr14	64966803	-	ZBTB1	chr14_64966803_-_ZBTB1	0	0	0	0	0	0	0	0	0	4	7	0	0
chr14	64966845	-	ZBTB1	chr14_64966845_-_ZBTB1	0	0	0	0	0	0	0	0	0	0	1	0	0
chr14	65576111	+	MAX	chr14_65576111_+_MAX	0	0	0	0	0	0	0	0	0	0	0	0	1
chr14	65813265	-	MIR4708	chr14_65813265_-_MIR4708	0	0	0	0	0	0	0	0	0	0	0	1	0
chr14	66361267	-	FUT8	chr14_66361267_-_FUT8	0	0	0	0	0	0	0	0	0	0	0	0	1
chr1	46670738	-	LURAP1	chr1_46670738_-_LURAP1	0	0	0	0	0	0	0	0	0	0	1	0	0
chr14	67937975	+	TMEM229B	chr14_67937975_+_TMEM229B	0	0	0	0	0	0	0	0	0	0	0	1	0
chr14	69067646	+	RAD51B	chr14_69067646_+_RAD51B	0	0	0	0	0	36	0	0	0	0	0	0	0
chr14	69149258	+	RAD51B	chr14_69149258_+_RAD51B	0	0	0	0	3	948	0	0	0	0	0	0	0
chr14	69149291	-	RAD51B	chr14_69149291_-_RAD51B	0	0	0	0	0	3	0	0	0	0	0	0	0
chr14	70100182	+	KIAA0247	chr14_70100182_+_KIAA0247	0	0	0	0	0	0	0	0	0	0	1	0	0
chr14	70100217	-	KIAA0247	chr14_70100217_-_KIAA0247	0	0	0	0	0	0	0	0	0	2	0	0	0
chr14	70100254	+	KIAA0247	chr14_70100254_+_KIAA0247	0	0	0	0	0	0	0	0	0	0	7	0	0
chr14	70100486	-	KIAA0247	chr14_70100486_-_KIAA0247	0	0	0	0	0	0	0	0	0	1	0	0	0
chr14	70100535	+	KIAA0247	chr14_70100535_+_KIAA0247	0	0	0	0	0	0	0	0	0	0	1	0	0
chr14	70100597	-	KIAA0247	chr14_70100597_-_KIAA0247	0	0	0	0	0	0	0	0	0	0	1	0	0
chr14	70100691	-	KIAA0247	chr14_70100691_-_KIAA0247	0	0	0	0	0	0	0	0	0	0	1	0	0
chr14	70100709	-	KIAA0247	chr14_70100709_-_KIAA0247	0	0	0	0	0	0	0	0	0	0	0	1	0
chr14	70100718	-	KIAA0247	chr14_70100718_-_KIAA0247	0	0	0	0	0	0	0	0	0	2	0	0	0
chr1	47027729	-	MKNK1	chr1_47027729_-_MKNK1	0	0	0	0	0	0	0	0	0	5	0	0	0
chr14	73448478	+	ZFYVE1	chr14_73448478_+_ZFYVE1	0	0	0	0	0	0	0	0	0	0	0	1	0
chr14	74221567	+	MIR4505	chr14_74221567_+_MIR4505	0	0	0	0	0	0	0	0	0	0	1	0	0
chr14	75534433	+	ACYP1	chr14_75534433_+_ACYP1	0	0	0	0	0	0	0	0	0	1	0	0	0
chr14	75719624	-	FOS	chr14_75719624_-_FOS	0	0	0	0	0	0	0	0	0	0	1	0	0
chr1	47678139	+	TAL1	chr1_47678139_+_TAL1	0	0	0	0	0	24	0	0	0	1	1	0	0
chr14	77162116	-	VASH1	chr14_77162116_-_VASH1	0	1	0	0	0	0	0	0	0	0	0	0	0
chr14	77896723	-	VIPAS39	chr14_77896723_-_VIPAS39	0	0	0	0	0	0	0	0	0	2	0	0	0
chr14	78870654	-	RNA5SP388	chr14_78870654_-_RNA5SP388	0	0	0	0	0	0	0	0	0	0	0	1	0
chr14	78870713	+	RNA5SP388	chr14_78870713_+_RNA5SP388	0	0	0	0	0	0	0	0	0	0	0	3	0
chr14	78870745	+	RNA5SP388	chr14_78870745_+_RNA5SP388	0	0	0	0	0	0	0	0	0	0	0	1	0
chr14	78870771	+	RNA5SP388	chr14_78870771_+_RNA5SP388	0	0	0	0	0	0	0	0	0	0	0	2	0
chr14	78870826	-	RNA5SP388	chr14_78870826_-_RNA5SP388	0	0	0	0	0	0	0	0	0	0	0	1	0
chr14	78870847	-	RNA5SP388	chr14_78870847_-_RNA5SP388	0	0	0	0	0	0	0	0	0	0	0	1	0
chr14	79340209	-	NRXN3	chr14_79340209_-_NRXN3	0	0	0	0	0	0	0	0	0	0	0	1	0
chr1	47992784	+	FOXD2	chr1_47992784_+_FOXD2	0	0	0	0	0	0	0	0	0	1	11	8	0
chr1	48025192	+	FOXD2	chr1_48025192_+_FOXD2	0	0	0	0	0	3	0	0	0	0	0	0	0
chr14	81402177	-	TSHR	chr14_81402177_-_TSHR	0	0	0	0	0	0	0	0	0	0	0	0	1
chr14	86324506	-	FLRT2	chr14_86324506_-_FLRT2	0	0	0	0	0	0	0	1	0	0	0	0	0
chr1	48679565	-	SLC5A9	chr1_48679565_-_SLC5A9	0	0	0	0	0	0	0	0	0	1	0	0	0
chr14	88196699	-	GALC	chr14_88196699_-_GALC	0	0	0	0	0	0	0	0	0	0	0	1	0
chr14	88839089	-	SPATA7	chr14_88839089_-_SPATA7	0	0	0	0	0	0	0	0	0	0	0	0	1
chr14	90281593	-	EFCAB11	chr14_90281593_-_EFCAB11	0	0	0	0	0	0	0	0	0	0	0	0	1
chr14	90494802	+	TDP1	chr14_90494802_+_TDP1	0	0	0	0	0	0	0	0	0	1	0	0	0
chr14	91550985	-	RNU7-30P	chr14_91550985_-_RNU7-30P	0	0	0	0	0	0	0	0	0	4	0	0	0
chr14	91551082	+	RNU7-30P	chr14_91551082_+_RNU7-30P	0	0	0	0	0	0	0	0	0	1	0	0	0
chr14	91551125	+	RNU7-30P	chr14_91551125_+_RNU7-30P	0	0	0	0	0	0	0	0	0	1	0	0	0
chr14	91551265	-	RNU7-30P	chr14_91551265_-_RNU7-30P	0	0	0	0	0	0	0	0	0	2	0	0	0
chr14	91551274	-	RNU7-30P	chr14_91551274_-_RNU7-30P	0	0	0	0	0	0	0	0	0	0	0	0	1
chr14	91855759	+	CCDC88C	chr14_91855759_+_CCDC88C	0	0	0	0	0	0	0	0	0	0	0	0	1
chr14	92113052	+	CATSPERB	chr14_92113052_+_CATSPERB	0	0	0	0	0	0	0	0	0	0	2	0	0
chr14	92113066	+	CATSPERB	chr14_92113066_+_CATSPERB	0	0	0	0	0	0	0	0	0	0	1	0	0
chr14	96965655	+	PAPOLA	chr14_96965655_+_PAPOLA	0	0	0	0	0	0	0	0	0	1	0	0	0
chr1	49718385	-	AGBL4	chr1_49718385_-_AGBL4	0	0	0	0	0	0	0	0	0	1	0	0	0
chr14	97923883	-	RN7SL710P	chr14_97923883_-_RN7SL710P	0	0	0	0	0	21	0	0	0	3	0	0	0
chr1	49849818	-	AGBL4	chr1_49849818_-_AGBL4	0	0	0	0	0	0	0	0	0	0	1	0	0
chr14	98519417	+	C14orf64	chr14_98519417_+_C14orf64	1	0	0	0	0	0	0	0	0	0	0	0	0
chr14	98817187	+	RN7SL714P	chr14_98817187_+_RN7SL714P	0	0	0	0	0	0	0	0	0	0	0	1	0
chr14	99706075	-	BCL11B	chr14_99706075_-_BCL11B	0	0	0	0	0	0	0	0	0	3	0	0	0
chr14	99706128	-	BCL11B	chr14_99706128_-_BCL11B	0	0	0	0	0	0	0	0	0	1	0	0	0
chr1	50424383	-	AGBL4	chr1_50424383_-_AGBL4	0	0	0	0	0	0	0	0	0	0	0	1	0
chr15	101434716	-	ALDH1A3	chr15_101434716_-_ALDH1A3	0	0	0	0	0	0	0	0	0	1	0	0	0
chr15	20474615	-	CHEK2P2	chr15_20474615_-_CHEK2P2	0	0	0	0	0	0	0	0	0	3	0	0	0
chr15	22504938	-	MIR1268A	chr15_22504938_-_MIR1268A	0	0	0	0	0	0	0	0	0	0	1	0	0
chr15	22577826	+	MIR1268A	chr15_22577826_+_MIR1268A	0	0	0	0	0	0	0	0	0	1	0	0	0
chr15	22665592	-	MIR4509-2	chr15_22665592_-_MIR4509-2	0	0	0	0	0	3	0	0	0	6	0	0	0
chr15	23638983	+	GOLGA8S	chr15_23638983_+_GOLGA8S	0	0	0	0	0	0	0	0	0	12	1	0	0
chr15	24225122	-	RNU6-741P	chr15_24225122_-_RNU6-741P	0	0	0	0	0	0	0	0	0	1	0	0	0
chr15	25797944	+	ATP10A	chr15_25797944_+_ATP10A	0	0	0	0	0	0	0	0	0	0	1	0	0
chr15	26709798	+	GABRB3	chr15_26709798_+_GABRB3	0	0	0	0	0	0	0	0	0	0	1	0	0
chr15	26709811	-	GABRB3	chr15_26709811_-_GABRB3	0	0	0	0	0	0	0	0	0	0	1	0	0
chr15	26709823	-	GABRB3	chr15_26709823_-_GABRB3	0	0	0	0	0	0	0	0	0	0	1	0	0
chr15	26709878	-	GABRB3	chr15_26709878_-_GABRB3	0	0	0	0	0	0	0	0	0	0	1	0	0
chr15	26709918	-	GABRB3	chr15_26709918_-_GABRB3	0	0	0	0	0	0	0	0	0	0	1	0	0
chr15	26710835	-	GABRB3	chr15_26710835_-_GABRB3	0	0	0	0	0	0	0	0	0	0	1	0	0
chr15	27256554	+	GABRG3	chr15_27256554_+_GABRG3	0	0	0	0	0	0	0	0	0	0	0	2	0
chr15	28681285	+	MIR4509-1	chr15_28681285_+_MIR4509-1	0	0	0	0	0	0	0	0	0	6	0	0	0
chr15	28726336	-	MIR4509-3	chr15_28726336_-_MIR4509-3	0	0	0	0	0	0	0	0	0	7	0	0	0
chr15	29437238	-	FAM189A1	chr15_29437238_-_FAM189A1	0	0	0	0	0	0	0	0	0	0	0	0	1
chr15	29622815	-	FAM189A1	chr15_29622815_-_FAM189A1	0	0	0	0	0	0	0	0	0	2	0	0	0
chr15	29886377	+	FAM189A1	chr15_29886377_+_FAM189A1	0	0	0	0	0	0	0	0	0	0	3	0	0
chr15	29886401	-	FAM189A1	chr15_29886401_-_FAM189A1	0	0	0	0	0	0	0	0	0	0	3	0	0
chr15	29886442	+	FAM189A1	chr15_29886442_+_FAM189A1	0	0	0	0	0	0	0	0	0	0	1	0	0
chr15	29886460	-	FAM189A1	chr15_29886460_-_FAM189A1	0	0	0	0	0	0	0	0	0	0	2	0	0
chr15	29886481	+	FAM189A1	chr15_29886481_+_FAM189A1	0	0	0	0	0	0	0	0	0	0	1	0	0
chr15	29886513	+	FAM189A1	chr15_29886513_+_FAM189A1	0	0	0	0	0	0	0	0	0	0	1	0	0
chr15	29886576	-	FAM189A1	chr15_29886576_-_FAM189A1	0	0	0	0	0	0	0	0	0	0	10	0	0
chr15	29886603	-	FAM189A1	chr15_29886603_-_FAM189A1	0	0	0	0	0	0	0	0	0	0	2	0	0
chr15	29886635	-	FAM189A1	chr15_29886635_-_FAM189A1	0	0	0	0	0	0	0	0	0	0	2	0	0
chr15	29886680	-	FAM189A1	chr15_29886680_-_FAM189A1	0	0	0	0	0	0	0	0	0	1	1	0	0
chr15	29886792	-	FAM189A1	chr15_29886792_-_FAM189A1	0	0	0	0	0	0	0	0	0	3	0	0	0
chr15	29886809	-	FAM189A1	chr15_29886809_-_FAM189A1	0	0	0	0	0	0	0	0	0	2	0	0	0
chr15	29886817	-	FAM189A1	chr15_29886817_-_FAM189A1	0	0	0	0	0	0	0	0	0	16	7	0	0
chr15	29886828	+	FAM189A1	chr15_29886828_+_FAM189A1	0	0	0	0	0	0	0	0	0	1	0	0	0
chr15	29886867	-	FAM189A1	chr15_29886867_-_FAM189A1	0	0	0	0	0	0	0	0	0	1	0	0	0
chr15	30360423	+	GOLGA8J	chr15_30360423_+_GOLGA8J	0	0	0	0	0	0	0	0	0	0	0	1	0
chr15	31255541	+	MTMR10	chr15_31255541_+_MTMR10	0	0	0	0	0	0	0	0	0	1	0	0	0
chr1	53126488	-	FAM159A	chr1_53126488_-_FAM159A	0	0	0	0	0	0	0	0	0	2	0	0	0
chr1	53126551	-	FAM159A	chr1_53126551_-_FAM159A	0	0	0	0	0	0	0	0	0	2	0	0	0
chr1	53126570	-	FAM159A	chr1_53126570_-_FAM159A	0	0	0	0	0	0	0	0	0	0	3	0	0
chr1	53126618	-	FAM159A	chr1_53126618_-_FAM159A	0	0	0	0	0	0	0	0	0	1	0	0	0
chr15	31341327	-	TRPM1	chr15_31341327_-_TRPM1	0	0	0	0	0	9	0	0	0	0	0	0	0
chr15	31549070	-	KLF13	chr15_31549070_-_KLF13	0	0	0	0	0	39	0	0	0	0	0	0	0
chr15	31726440	+	KLF13	chr15_31726440_+_KLF13	0	0	0	0	0	12	0	0	0	0	0	0	0
chr15	31791094	+	OTUD7A	chr15_31791094_+_OTUD7A	0	0	0	0	0	0	0	0	0	0	1	0	0
chr15	31791142	+	OTUD7A	chr15_31791142_+_OTUD7A	0	0	0	0	0	0	0	0	0	2	12	0	0
chr15	31791275	+	OTUD7A	chr15_31791275_+_OTUD7A	0	0	0	0	0	0	0	0	0	0	1	0	0
chr15	31791284	-	OTUD7A	chr15_31791284_-_OTUD7A	0	0	0	0	0	0	0	0	0	0	2	0	0
chr15	31791305	+	OTUD7A	chr15_31791305_+_OTUD7A	0	0	0	0	0	0	0	0	0	0	1	0	0
chr15	31791350	-	OTUD7A	chr15_31791350_-_OTUD7A	0	0	0	0	0	0	0	0	0	0	1	0	0
chr15	31791368	-	OTUD7A	chr15_31791368_-_OTUD7A	0	0	0	0	0	0	0	0	0	0	1	0	0
chr15	31791376	-	OTUD7A	chr15_31791376_-_OTUD7A	0	0	0	0	0	0	0	0	0	2	4	0	0
chr15	31791464	+	OTUD7A	chr15_31791464_+_OTUD7A	0	0	0	0	0	0	0	0	0	1	0	0	0
chr15	31791484	-	OTUD7A	chr15_31791484_-_OTUD7A	0	0	0	0	0	0	0	0	0	0	1	0	0
chr15	31791591	+	OTUD7A	chr15_31791591_+_OTUD7A	0	0	0	0	0	0	0	0	0	2	1	0	0
chr15	31791602	+	OTUD7A	chr15_31791602_+_OTUD7A	0	0	0	0	0	0	0	0	0	1	0	0	0
chr15	31791616	+	OTUD7A	chr15_31791616_+_OTUD7A	0	0	0	0	0	0	0	0	0	1	0	0	0
chr15	31791650	+	OTUD7A	chr15_31791650_+_OTUD7A	0	0	0	0	0	0	0	0	0	1	0	0	0
chr15	31791734	-	OTUD7A	chr15_31791734_-_OTUD7A	0	0	0	0	0	0	0	0	0	4	0	0	0
chr15	31791822	-	OTUD7A	chr15_31791822_-_OTUD7A	0	0	0	0	0	0	0	0	0	1	0	0	0
chr15	35940701	-	DPH6	chr15_35940701_-_DPH6	0	0	0	0	0	9	0	0	0	0	0	0	0
chr15	37217806	-	MEIS2	chr15_37217806_-_MEIS2	0	0	0	0	0	0	0	0	0	0	1	0	0
chr15	39765874	-	THBS1	chr15_39765874_-_THBS1	0	0	0	0	0	18	0	0	0	0	0	0	0
chr15	40725627	+	IVD	chr15_40725627_+_IVD	1	0	0	0	0	0	0	0	0	0	0	0	0
chr15	40763968	+	CHST14	chr15_40763968_+_CHST14	0	0	0	0	0	9	0	0	0	0	0	0	0
chr15	41234686	+	DLL4	chr15_41234686_+_DLL4	0	0	0	0	0	0	0	0	0	0	0	4	0
chr15	41575596	+	CHP1	chr15_41575596_+_CHP1	0	0	0	0	0	51	0	0	0	2	0	0	1
chr15	42785652	+	SNAP23	chr15_42785652_+_SNAP23	0	0	0	0	0	21	0	0	0	0	0	0	0
chr15	42909884	-	STARD9	chr15_42909884_-_STARD9	0	0	0	0	0	24	0	0	0	0	0	0	0
chr1	54412558	+	LRRC42	chr1_54412558_+_LRRC42	0	0	0	0	0	0	0	0	0	2	0	0	0
chr15	45020752	+	TRIM69	chr15_45020752_+_TRIM69	0	0	0	0	0	6	0	0	0	0	0	0	0
chr1	54559808	+	TCEANC2	chr1_54559808_+_TCEANC2	0	0	0	0	0	0	0	0	0	0	0	1	0
chr15	45683042	+	SPATA5L1	chr15_45683042_+_SPATA5L1	0	0	0	0	0	0	0	0	0	0	1	0	0
chr1	54603407	-	CDCP2	chr1_54603407_-_CDCP2	0	0	0	0	0	0	0	0	0	0	0	1	0
chr15	46282736	+	SQRDL	chr15_46282736_+_SQRDL	0	0	0	0	0	0	0	0	0	0	1	0	0
chr15	50977535	+	TRPM7	chr15_50977535_+_TRPM7	0	0	0	0	0	0	0	0	0	0	0	1	0
chr1	55177857	-	MROH7	chr1_55177857_-_MROH7	0	0	0	0	0	0	0	0	0	0	1	0	0
chr15	52033245	-	LYSMD2	chr15_52033245_-_LYSMD2	0	0	0	0	0	87	0	0	0	0	1	0	0
chr15	52089566	+	TMOD2	chr15_52089566_+_TMOD2	0	0	0	0	0	0	0	0	0	1	0	0	0
chr15	52373867	+	MAPK6	chr15_52373867_+_MAPK6	0	0	0	0	0	9	0	0	0	1	0	0	0
chr1	55257200	+	TTC22	chr1_55257200_+_TTC22	0	0	0	0	0	0	0	0	0	5	0	0	0
chr15	56652257	-	TEX9	chr15_56652257_-_TEX9	0	0	0	0	0	0	0	0	0	0	1	0	0
chr15	58212526	-	ALDH1A2	chr15_58212526_-_ALDH1A2	0	0	0	0	0	0	0	0	0	0	0	2	0
chr15	59015139	+	ADAM10	chr15_59015139_+_ADAM10	0	0	0	0	0	0	0	0	0	0	1	0	0
chr15	59804825	+	FAM81A	chr15_59804825_+_FAM81A	0	0	0	0	0	0	0	0	0	1	0	0	0
chr15	59815314	+	FAM81A	chr15_59815314_+_FAM81A	0	0	0	0	0	0	0	0	0	1	0	0	0
chr15	60594799	+	ANXA2	chr15_60594799_+_ANXA2	0	0	0	0	0	0	0	0	0	0	1	0	0
chr15	60631147	+	ANXA2	chr15_60631147_+_ANXA2	0	0	0	0	0	0	0	0	0	0	0	1	0
chr15	60631170	+	ANXA2	chr15_60631170_+_ANXA2	0	0	0	0	0	0	0	0	0	0	0	0	1
chr15	60631228	+	ANXA2	chr15_60631228_+_ANXA2	0	0	0	0	0	0	0	0	0	2	0	0	0
chr15	60631229	-	ANXA2	chr15_60631229_-_ANXA2	0	0	0	0	0	0	0	0	0	1	0	0	0
chr1	56082942	-	RNU6-830P	chr1_56082942_-_RNU6-830P	0	0	0	0	0	0	0	0	0	0	0	1	0
chr1	56202994	+	RNU6-830P	chr1_56202994_+_RNU6-830P	0	0	0	0	0	0	0	0	0	0	0	0	3
chr1	56203010	+	RNU6-830P	chr1_56203010_+_RNU6-830P	0	0	0	0	0	0	0	0	0	0	0	0	1
chr1	56203035	+	RNU6-830P	chr1_56203035_+_RNU6-830P	0	0	0	0	0	0	0	0	0	1	0	0	0
chr1	56203044	+	RNU6-830P	chr1_56203044_+_RNU6-830P	0	0	0	0	0	0	0	0	0	3	2	0	0
chr1	56203101	+	RNU6-830P	chr1_56203101_+_RNU6-830P	0	0	0	0	0	0	0	0	0	7	0	0	0
chr1	56203113	+	RNU6-830P	chr1_56203113_+_RNU6-830P	0	0	0	0	0	0	0	0	0	3	0	0	0
chr1	56203126	-	RNU6-830P	chr1_56203126_-_RNU6-830P	0	0	0	0	0	0	0	0	0	0	2	0	0
chr1	56203138	+	RNU6-830P	chr1_56203138_+_RNU6-830P	0	0	0	0	0	0	0	0	0	2	0	0	0
chr1	56203183	-	RNU6-830P	chr1_56203183_-_RNU6-830P	0	0	0	0	0	0	0	0	0	2	0	0	0
chr1	56203207	-	RNU6-830P	chr1_56203207_-_RNU6-830P	0	0	0	0	0	0	0	0	0	17	1	0	0
chr1	56203228	-	RNU6-830P	chr1_56203228_-_RNU6-830P	0	0	0	0	0	0	0	0	0	15	0	0	0
chr1	5630847	-	MIR4417	chr1_5630847_-_MIR4417	0	0	0	0	0	0	0	0	0	1	0	0	0
chr15	63893591	+	FBXL22	chr15_63893591_+_FBXL22	0	0	0	0	0	0	0	0	0	0	0	2	0
chr15	64738272	-	TRIP4	chr15_64738272_-_TRIP4	0	0	0	0	0	12	0	0	0	0	0	0	0
chr15	64995741	-	OAZ2	chr15_64995741_-_OAZ2	0	0	0	0	0	177	0	0	0	0	0	0	0
chr15	65029345	-	RBPMS2	chr15_65029345_-_RBPMS2	0	0	0	0	0	0	0	0	0	1	0	0	0
chr15	65029906	+	RBPMS2	chr15_65029906_+_RBPMS2	0	0	0	0	0	0	0	0	0	0	1	0	0
chr15	65029922	+	RBPMS2	chr15_65029922_+_RBPMS2	0	0	0	0	0	0	0	0	0	0	2	0	0
chr15	65030046	-	RBPMS2	chr15_65030046_-_RBPMS2	0	0	0	0	0	0	0	0	0	0	1	0	0
chr15	65030127	-	RBPMS2	chr15_65030127_-_RBPMS2	0	0	0	0	0	0	0	0	0	0	1	0	0
chr15	65030159	-	RBPMS2	chr15_65030159_-_RBPMS2	0	0	0	0	0	0	0	0	0	0	1	0	0
chr15	65030209	-	RBPMS2	chr15_65030209_-_RBPMS2	0	0	0	0	0	0	0	0	0	0	1	0	0
chr15	65030238	-	RBPMS2	chr15_65030238_-_RBPMS2	0	0	0	0	0	0	0	0	0	0	1	0	0
chr15	65207881	-	ANKDD1A	chr15_65207881_-_ANKDD1A	0	0	0	0	0	0	0	0	0	2	0	0	0
chr1	565716	-	OR4F16	chr1_565716_-_OR4F16	0	0	0	0	0	0	0	0	0	1	0	0	0
chr1	56624849	+	PPAP2B	chr1_56624849_+_PPAP2B	0	0	0	0	0	0	0	0	0	1	0	0	0
chr15	66640130	+	TIPIN	chr15_66640130_+_TIPIN	0	0	0	0	0	0	0	0	0	0	1	0	0
chr15	67201966	+	SMAD6	chr15_67201966_+_SMAD6	0	0	0	0	0	0	0	0	0	1	0	0	0
chr15	67202179	+	SMAD6	chr15_67202179_+_SMAD6	0	0	0	0	0	0	0	0	0	0	1	0	0
chr15	67202205	-	SMAD6	chr15_67202205_-_SMAD6	0	0	0	0	0	0	0	0	0	1	0	0	0
chr15	67202223	+	SMAD6	chr15_67202223_+_SMAD6	0	0	0	0	0	0	0	0	0	0	2	0	0
chr15	67202225	-	SMAD6	chr15_67202225_-_SMAD6	0	0	0	0	0	0	0	0	0	5	0	0	0
chr15	67202263	-	SMAD6	chr15_67202263_-_SMAD6	0	0	0	0	0	0	0	0	0	1	0	0	0
chr15	67520147	+	AAGAB	chr15_67520147_+_AAGAB	0	0	0	0	0	18	0	0	0	1	0	0	0
chr15	67667895	+	IQCH	chr15_67667895_+_IQCH	0	0	0	0	0	0	0	0	0	1	0	0	0
chr15	67916246	+	MAP2K5	chr15_67916246_+_MAP2K5	0	0	0	0	0	0	0	0	0	4	0	0	0
chr15	67916317	+	MAP2K5	chr15_67916317_+_MAP2K5	0	0	0	0	0	0	0	0	0	1	0	0	0
chr15	67916429	-	MAP2K5	chr15_67916429_-_MAP2K5	0	0	0	0	0	0	0	0	0	1	0	0	0
chr15	67916437	-	MAP2K5	chr15_67916437_-_MAP2K5	0	0	0	0	0	0	0	0	0	1	0	0	0
chr15	68488522	-	CALML4	chr15_68488522_-_CALML4	0	0	0	0	0	0	0	1	0	0	0	0	0
chr15	70756099	-	UACA	chr15_70756099_-_UACA	0	0	0	0	0	6	0	0	0	0	0	0	0
chr15	70762953	-	UACA	chr15_70762953_-_UACA	0	0	0	0	0	9	0	0	0	0	0	0	0
chr15	70843022	+	UACA	chr15_70843022_+_UACA	0	0	0	0	0	0	0	0	0	0	0	5	0
chr15	71183876	-	LRRC49	chr15_71183876_-_LRRC49	0	0	0	0	0	0	0	0	0	0	1	0	0
chr15	71446913	+	THSD4	chr15_71446913_+_THSD4	0	0	0	0	0	0	0	0	0	0	3	0	0
chr15	71447048	-	THSD4	chr15_71447048_-_THSD4	0	0	0	0	0	0	0	0	0	0	4	0	0
chr15	71447642	+	THSD4	chr15_71447642_+_THSD4	0	0	0	0	0	0	0	0	0	0	2	0	0
chr15	71447682	-	THSD4	chr15_71447682_-_THSD4	0	0	0	0	0	0	0	0	0	0	1	0	0
chr15	71447832	-	THSD4	chr15_71447832_-_THSD4	0	0	0	0	0	0	0	0	0	0	1	0	0
chr15	71447953	-	THSD4	chr15_71447953_-_THSD4	0	0	0	0	0	0	0	0	0	1	0	0	0
chr15	72107120	-	NR2E3	chr15_72107120_-_NR2E3	0	0	0	0	0	0	0	0	0	2	0	0	0
chr15	72979347	+	BBS4	chr15_72979347_+_BBS4	0	0	0	0	0	18	0	0	0	0	0	0	1
chr15	73077019	+	ADPGK	chr15_73077019_+_ADPGK	0	0	0	0	0	0	0	0	0	0	4	0	0
chr15	73077043	+	ADPGK	chr15_73077043_+_ADPGK	0	0	0	0	0	0	0	0	0	0	1	0	0
chr15	73077058	+	ADPGK	chr15_73077058_+_ADPGK	0	0	0	0	0	0	0	0	0	0	10	0	0
chr15	73077091	+	ADPGK	chr15_73077091_+_ADPGK	0	0	0	0	0	0	0	0	0	1	31	0	0
chr15	73077099	-	ADPGK	chr15_73077099_-_ADPGK	0	0	0	0	0	0	0	0	0	1	2	0	0
chr15	73077100	+	ADPGK	chr15_73077100_+_ADPGK	0	0	0	0	0	0	0	0	0	0	6	1	1
chr15	73077109	-	ADPGK	chr15_73077109_-_ADPGK	0	0	0	0	0	0	0	0	0	0	2	0	0
chr15	73077114	+	ADPGK	chr15_73077114_+_ADPGK	0	0	0	0	0	0	0	0	0	0	1	0	0
chr15	73077122	+	ADPGK	chr15_73077122_+_ADPGK	0	0	0	0	0	0	0	0	0	0	2	0	0
chr15	73077127	-	ADPGK	chr15_73077127_-_ADPGK	0	0	0	0	0	0	0	0	0	1	0	0	0
chr15	73077161	-	ADPGK	chr15_73077161_-_ADPGK	0	0	0	0	0	0	0	0	0	2	80	0	0
chr15	73077172	+	ADPGK	chr15_73077172_+_ADPGK	0	0	0	0	0	0	0	0	0	0	1	0	0
chr15	73077183	-	ADPGK	chr15_73077183_-_ADPGK	0	0	0	0	0	0	0	0	0	0	5	0	0
chr15	73077201	-	ADPGK	chr15_73077201_-_ADPGK	0	0	0	0	0	0	0	0	0	0	4	0	0
chr15	73077224	-	ADPGK	chr15_73077224_-_ADPGK	0	0	0	0	0	0	0	0	0	0	5	0	0
chr15	73077233	-	ADPGK	chr15_73077233_-_ADPGK	0	0	0	0	0	0	0	0	0	0	3	0	0
chr15	73077264	-	ADPGK	chr15_73077264_-_ADPGK	0	0	0	0	0	0	0	0	0	4	26	0	0
chr15	73077283	+	ADPGK	chr15_73077283_+_ADPGK	0	0	0	0	0	0	0	0	0	1	0	0	0
chr15	73077334	-	ADPGK	chr15_73077334_-_ADPGK	0	0	0	0	0	0	0	0	0	0	4	0	0
chr15	73077360	+	ADPGK	chr15_73077360_+_ADPGK	0	0	0	0	0	0	0	0	0	0	1	0	0
chr15	73077361	-	ADPGK	chr15_73077361_-_ADPGK	0	0	0	0	0	0	0	0	0	1	1	0	0
chr15	73077372	+	ADPGK	chr15_73077372_+_ADPGK	0	0	0	0	0	0	0	0	0	0	2	0	0
chr15	73077410	-	ADPGK	chr15_73077410_-_ADPGK	0	0	0	0	0	0	0	0	0	0	1	0	0
chr15	73077462	-	ADPGK	chr15_73077462_-_ADPGK	0	0	0	0	0	0	0	0	0	0	2	0	0
chr15	73077489	-	ADPGK	chr15_73077489_-_ADPGK	0	0	0	0	0	0	0	0	0	0	1	0	0
chr15	73077504	-	ADPGK	chr15_73077504_-_ADPGK	0	0	0	0	0	0	0	0	0	0	4	0	0
chr15	73077513	-	ADPGK	chr15_73077513_-_ADPGK	0	0	0	0	0	0	0	0	0	0	1	0	0
chr15	73077529	-	ADPGK	chr15_73077529_-_ADPGK	0	0	0	0	0	0	0	0	0	0	2	0	0
chr15	73741033	+	C15orf60	chr15_73741033_+_C15orf60	0	0	0	0	0	0	0	0	0	0	0	1	0
chr15	73741310	-	C15orf60	chr15_73741310_-_C15orf60	0	0	0	0	0	0	0	0	0	0	0	15	0
chr15	75151447	-	SCAMP2	chr15_75151447_-_SCAMP2	0	0	0	0	0	0	0	0	0	1	0	0	0
chr15	75151465	-	SCAMP2	chr15_75151465_-_SCAMP2	0	0	0	0	0	0	0	0	0	2	0	0	0
chr15	75151478	-	SCAMP2	chr15_75151478_-_SCAMP2	0	0	0	0	0	0	0	0	0	1	0	0	0
chr15	75151492	+	SCAMP2	chr15_75151492_+_SCAMP2	0	0	0	0	0	0	0	0	0	2	0	1	0
chr15	75151513	-	SCAMP2	chr15_75151513_-_SCAMP2	0	0	0	0	0	0	0	0	0	4	0	0	0
chr15	75151517	+	SCAMP2	chr15_75151517_+_SCAMP2	0	0	0	0	0	0	0	0	0	1	0	0	0
chr15	75151526	+	SCAMP2	chr15_75151526_+_SCAMP2	0	0	0	0	0	0	0	0	0	1	0	0	0
chr15	75151558	-	SCAMP2	chr15_75151558_-_SCAMP2	0	0	0	0	0	0	0	0	0	2	0	0	0
chr15	75151569	-	SCAMP2	chr15_75151569_-_SCAMP2	0	0	0	0	0	0	0	0	0	3	0	0	0
chr15	75151706	-	SCAMP2	chr15_75151706_-_SCAMP2	0	0	0	0	0	0	0	0	0	2	0	0	0
chr15	75151765	-	SCAMP2	chr15_75151765_-_SCAMP2	0	0	0	0	0	0	0	0	0	1	0	0	0
chr15	75151781	-	SCAMP2	chr15_75151781_-_SCAMP2	0	0	0	0	0	0	0	0	0	0	0	1	0
chr15	75211283	-	COX5A	chr15_75211283_-_COX5A	0	0	0	0	0	0	0	0	0	1	0	0	0
chr15	75330353	-	PPCDC	chr15_75330353_-_PPCDC	0	0	0	0	0	24	0	0	0	0	0	0	0
chr1	57566576	-	DAB1	chr1_57566576_-_DAB1	0	0	0	0	0	0	0	0	0	0	0	1	0
chr15	77109333	-	SCAPER	chr15_77109333_-_SCAPER	0	0	0	0	0	0	0	0	0	0	1	0	0
chr15	77109397	+	SCAPER	chr15_77109397_+_SCAPER	0	0	0	0	0	0	0	0	0	1	0	0	0
chr15	77109413	-	SCAPER	chr15_77109413_-_SCAPER	0	0	0	0	0	0	0	0	0	0	1	0	0
chr15	77825490	-	HMG20A	chr15_77825490_-_HMG20A	0	0	0	0	0	0	0	0	0	0	1	0	0
chr15	78256057	+	RP11-114H24.4	chr15_78256057_+_RP11-114H24.4	0	0	0	0	0	0	0	0	0	0	1	0	0
chr15	78256279	+	RP11-114H24.4	chr15_78256279_+_RP11-114H24.4	0	0	0	0	0	0	0	0	0	0	3	0	0
chr15	78256433	-	RP11-114H24.4	chr15_78256433_-_RP11-114H24.4	0	0	0	0	0	0	0	0	0	0	1	0	0
chr15	78256844	-	RP11-114H24.4	chr15_78256844_-_RP11-114H24.4	0	0	0	0	0	0	0	0	0	0	1	0	0
chr15	78256940	-	RP11-114H24.4	chr15_78256940_-_RP11-114H24.4	0	0	0	0	0	0	0	0	0	0	1	0	0
chr15	78328737	-	TBC1D2B	chr15_78328737_-_TBC1D2B	0	0	0	0	0	6	0	0	0	0	0	0	0
chr15	78424492	+	CIB2	chr15_78424492_+_CIB2	0	0	0	0	0	0	0	0	0	2	0	0	0
chr15	79300320	-	RASGRF1	chr15_79300320_-_RASGRF1	0	0	0	0	0	0	0	1	0	0	0	0	0
chr1	58084883	-	DAB1	chr1_58084883_-_DAB1	0	0	0	0	0	0	0	0	0	0	1	0	0
chr15	81304909	+	MESDC1	chr15_81304909_+_MESDC1	0	0	0	0	0	0	0	0	0	0	0	1	0
chr15	81305005	+	MESDC1	chr15_81305005_+_MESDC1	0	0	0	0	0	0	0	0	0	0	0	1	0
chr15	81305195	-	MESDC1	chr15_81305195_-_MESDC1	0	0	0	0	0	0	0	0	0	0	0	1	0
chr15	81305258	+	MESDC1	chr15_81305258_+_MESDC1	0	0	0	0	0	0	0	0	0	0	0	1	0
chr15	81331332	+	MESDC1	chr15_81331332_+_MESDC1	0	0	0	0	0	0	0	0	0	0	2	2	0
chr15	83391975	-	RP11-752G15.9	chr15_83391975_-_RP11-752G15.9	0	0	0	0	0	0	0	3	0	0	0	0	0
chr1	58352085	+	OMA1	chr1_58352085_+_OMA1	0	0	0	0	0	0	0	0	0	2	1	0	0
chr1	58352148	+	OMA1	chr1_58352148_+_OMA1	0	0	0	0	0	0	0	0	0	1	0	0	0
chr1	58352197	+	OMA1	chr1_58352197_+_OMA1	0	0	0	0	0	0	0	0	0	0	1	0	0
chr1	58352692	+	OMA1	chr1_58352692_+_OMA1	0	0	0	0	0	0	0	0	0	0	1	0	0
chr1	58352702	+	OMA1	chr1_58352702_+_OMA1	0	0	0	0	0	0	0	0	0	0	2	0	0
chr15	83836039	-	HDGFRP3	chr15_83836039_-_HDGFRP3	0	0	0	0	0	0	0	0	0	1	0	0	0
chr15	84789560	+	EFTUD1P1	chr15_84789560_+_EFTUD1P1	0	0	0	0	0	0	0	0	0	0	0	1	0
chr15	85221665	-	SEC11A	chr15_85221665_-_SEC11A	0	0	0	0	0	0	0	0	0	1	0	0	0
chr15	88535882	+	NTRK3	chr15_88535882_+_NTRK3	0	0	0	0	0	0	0	0	0	0	1	0	0
chr15	88535941	+	NTRK3	chr15_88535941_+_NTRK3	0	0	0	0	0	0	0	0	0	0	1	0	0
chr15	88536051	-	NTRK3	chr15_88536051_-_NTRK3	0	0	0	0	0	0	0	0	0	0	1	0	0
chr15	89816036	-	FANCI	chr15_89816036_-_FANCI	0	0	0	0	0	0	0	1	0	0	0	0	0
chr15	90208555	+	PLIN1	chr15_90208555_+_PLIN1	0	0	0	0	0	0	0	0	0	5	0	5	0
chr15	90256352	-	WDR93	chr15_90256352_-_WDR93	0	0	0	0	0	0	0	0	0	1	0	0	0
chr15	90590400	-	ZNF710	chr15_90590400_-_ZNF710	0	0	0	0	0	36	0	0	0	0	0	1	0
chr15	91373702	+	BLM	chr15_91373702_+_BLM	0	0	0	0	0	3	0	0	7	0	4	1	1
chr15	91926996	-	SV2B	chr15_91926996_-_SV2B	0	0	1	0	0	0	0	0	0	0	0	0	0
chr15	92691255	-	SLCO3A1	chr15_92691255_-_SLCO3A1	0	0	0	0	0	0	0	0	0	0	1	0	0
chr15	93375616	+	RN7SL599P	chr15_93375616_+_RN7SL599P	0	0	0	0	0	0	0	0	0	0	0	1	0
chr15	93375655	-	RN7SL599P	chr15_93375655_-_RN7SL599P	0	0	0	0	0	0	0	0	0	5	0	0	0
chr15	99446135	-	IGF1R	chr15_99446135_-_IGF1R	0	0	0	0	0	0	0	0	0	0	1	0	0
chr15	99446297	+	IGF1R	chr15_99446297_+_IGF1R	0	0	0	0	0	0	0	0	0	0	1	0	0
chr15	99446571	-	IGF1R	chr15_99446571_-_IGF1R	0	0	0	0	0	0	0	0	0	0	1	0	0
chr15	99463611	-	IGF1R	chr15_99463611_-_IGF1R	0	0	0	0	0	0	0	0	0	0	0	0	1
chr15	99464383	+	IGF1R	chr15_99464383_+_IGF1R	0	0	0	0	0	0	0	0	0	0	0	0	1
chr15	99464526	-	IGF1R	chr15_99464526_-_IGF1R	0	0	0	0	0	0	0	0	0	0	0	0	1
chr16	10744078	-	TEKT5	chr16_10744078_-_TEKT5	0	0	0	0	0	0	0	1	0	0	0	0	0
chr16	10923491	-	TVP23A	chr16_10923491_-_TVP23A	0	0	0	0	0	63	0	0	0	2	40	14	0
chr16	11052569	-	CLEC16A	chr16_11052569_-_CLEC16A	0	0	0	0	0	0	0	0	0	0	1	0	0
chr16	11301672	-	CLEC16A	chr16_11301672_-_CLEC16A	0	0	0	0	0	0	0	0	0	0	1	0	0
chr16	11301724	-	CLEC16A	chr16_11301724_-_CLEC16A	0	0	0	0	0	0	0	0	0	0	2	0	0
chr16	11301774	+	CLEC16A	chr16_11301774_+_CLEC16A	0	0	0	0	0	0	0	0	0	4	0	0	0
chr16	11301803	+	CLEC16A	chr16_11301803_+_CLEC16A	0	0	0	0	0	0	0	0	0	6	0	0	0
chr16	11301858	+	CLEC16A	chr16_11301858_+_CLEC16A	0	0	0	0	0	0	0	0	0	2	0	0	0
chr16	11301918	-	CLEC16A	chr16_11301918_-_CLEC16A	0	0	0	0	0	0	0	0	0	5	2	0	0
chr16	11301932	-	CLEC16A	chr16_11301932_-_CLEC16A	0	0	0	0	0	0	0	0	0	1	0	0	0
chr16	11301974	-	CLEC16A	chr16_11301974_-_CLEC16A	0	0	0	0	0	0	0	0	0	1	0	0	0
chr16	11717351	-	SNN	chr16_11717351_-_SNN	0	0	0	0	0	0	0	0	0	0	1	1	0
chr16	11820317	+	TXNDC11	chr16_11820317_+_TXNDC11	0	0	0	0	0	0	0	1	0	0	0	0	0
chr16	12205469	-	SNX29	chr16_12205469_-_SNX29	0	0	0	0	0	60	0	0	0	0	0	0	0
chr16	12206130	-	SNX29	chr16_12206130_-_SNX29	0	0	0	0	0	0	0	0	0	0	0	1	0
chr16	13211359	+	SHISA9	chr16_13211359_+_SHISA9	0	0	0	0	0	0	0	0	0	0	2	0	0
chr16	15984544	-	FOPNL	chr16_15984544_-_FOPNL	0	0	0	0	0	0	0	0	0	9	0	0	0
chr16	15984663	-	FOPNL	chr16_15984663_-_FOPNL	0	0	0	0	0	0	0	0	0	0	1	0	0
chr16	16182039	+	ABCC1	chr16_16182039_+_ABCC1	0	0	0	0	3	60	0	0	0	1	1	166	1
chr16	16182767	+	ABCC1	chr16_16182767_+_ABCC1	0	0	0	0	0	0	0	0	0	0	0	1	0
chr16	16183185	-	ABCC1	chr16_16183185_-_ABCC1	0	0	0	0	0	0	0	0	0	0	0	1	0
chr16	16351493	-	NOMO3	chr16_16351493_-_NOMO3	0	0	0	0	0	0	0	0	0	0	1	0	0
chr16	17023794	+	XYLT1	chr16_17023794_+_XYLT1	0	0	0	0	0	0	0	0	0	1	0	0	0
chr16	17473786	-	XYLT1	chr16_17473786_-_XYLT1	1	0	0	0	0	54	0	0	0	0	0	1	0
chr16	1845616	-	IGFALS	chr16_1845616_-_IGFALS	0	0	0	0	0	0	0	0	0	0	1	0	0
chr16	1845789	+	IGFALS	chr16_1845789_+_IGFALS	0	0	0	0	0	0	0	0	0	1	0	0	0
chr16	1845959	-	IGFALS	chr16_1845959_-_IGFALS	0	0	0	0	0	0	0	0	0	1	1	0	0
chr16	1846108	+	IGFALS	chr16_1846108_+_IGFALS	0	0	0	0	0	0	0	0	0	0	1	0	0
chr16	1846181	-	IGFALS	chr16_1846181_-_IGFALS	0	0	0	0	0	0	0	0	0	1	0	0	0
chr16	1846204	+	IGFALS	chr16_1846204_+_IGFALS	0	0	0	0	0	0	0	0	0	0	1	0	0
chr16	1846341	+	IGFALS	chr16_1846341_+_IGFALS	0	0	0	0	0	0	0	0	0	1	2	0	0
chr16	19566178	-	C16orf62	chr16_19566178_-_C16orf62	0	0	0	0	0	0	0	0	0	0	0	1	0
chr16	199159	+	HBZ	chr16_199159_+_HBZ	0	0	0	0	0	0	0	0	0	1	1	0	0
chr16	20286030	+	GP2	chr16_20286030_+_GP2	0	0	0	0	0	0	0	0	0	0	0	0	1
chr1	62080001	+	TM2D1	chr1_62080001_+_TM2D1	0	0	0	0	0	0	0	0	0	0	0	1	0
chr1	62080130	+	TM2D1	chr1_62080130_+_TM2D1	0	0	0	0	0	0	0	0	0	0	0	1	0
chr1	62080137	-	TM2D1	chr1_62080137_-_TM2D1	0	0	0	0	0	0	0	0	0	0	0	7	0
chr1	62080156	+	TM2D1	chr1_62080156_+_TM2D1	0	0	0	0	0	0	0	0	0	0	0	1	0
chr1	62080320	-	TM2D1	chr1_62080320_-_TM2D1	0	0	0	0	0	0	0	0	0	0	0	1	0
chr16	21361995	-	CRYM-AS1	chr16_21361995_-_CRYM-AS1	0	0	0	0	0	0	0	0	0	0	0	0	1
chr16	23178763	-	USP31	chr16_23178763_-_USP31	0	0	0	0	0	0	0	0	0	0	0	1	0
chr16	2318320	-	RNPS1	chr16_2318320_-_RNPS1	0	0	0	0	0	327	0	0	0	0	0	1	0
chr16	23963080	+	PRKCB	chr16_23963080_+_PRKCB	0	0	0	0	0	33	0	0	0	1	0	0	0
chr16	24724301	-	TNRC6A	chr16_24724301_-_TNRC6A	0	0	0	0	0	0	0	0	0	0	0	0	1
chr16	25122392	+	LCMT1	chr16_25122392_+_LCMT1	0	0	0	0	0	15	0	0	0	0	0	0	0
chr16	25999418	+	HS3ST4	chr16_25999418_+_HS3ST4	0	0	0	0	0	0	0	0	0	0	1	0	0
chr16	25999491	+	HS3ST4	chr16_25999491_+_HS3ST4	0	0	0	0	0	0	0	0	0	0	1	0	0
chr16	25999540	-	HS3ST4	chr16_25999540_-_HS3ST4	0	0	0	0	0	0	0	0	0	0	1	0	0
chr16	25999668	-	HS3ST4	chr16_25999668_-_HS3ST4	0	0	0	0	0	0	0	0	0	4	106	0	0
chr16	25999685	-	HS3ST4	chr16_25999685_-_HS3ST4	0	0	0	0	0	0	0	0	0	0	1	0	0
chr16	28226160	+	XPO6	chr16_28226160_+_XPO6	0	0	0	0	0	3	0	0	0	0	0	1	0
chr1	62857867	-	USP1	chr1_62857867_-_USP1	0	0	0	0	0	0	0	0	0	0	0	0	1
chr16	29077571	+	RRN3P2	chr16_29077571_+_RRN3P2	0	0	0	0	0	0	0	0	0	1	0	0	0
chr16	29077579	+	RRN3P2	chr16_29077579_+_RRN3P2	0	0	0	0	0	0	0	0	0	4	1	0	0
chr16	29077617	+	RRN3P2	chr16_29077617_+_RRN3P2	0	0	0	0	0	0	0	0	0	20	1	0	0
chr16	29340537	-	SNX29P2	chr16_29340537_-_SNX29P2	0	0	0	0	0	0	0	0	0	1	0	0	0
chr16	29341179	-	SNX29P2	chr16_29341179_-_SNX29P2	0	0	0	0	0	0	0	0	0	1	0	0	0
chr16	29341267	+	SNX29P2	chr16_29341267_+_SNX29P2	0	0	0	0	0	0	0	0	0	1	0	0	0
chr16	29664340	+	SPN	chr16_29664340_+_SPN	0	0	0	0	0	15	0	0	0	0	0	0	2
chr16	29672988	+	SPN	chr16_29672988_+_SPN	0	0	0	0	15	5415	0	0	0	0	0	2	0
chr16	29673198	-	SPN	chr16_29673198_-_SPN	0	0	0	0	0	9	0	0	0	0	0	0	0
chr16	29738869	+	RN7SKP127	chr16_29738869_+_RN7SKP127	0	0	0	0	0	0	0	0	0	1	0	0	0
chr16	30135167	+	MAPK3	chr16_30135167_+_MAPK3	0	0	0	0	0	126	0	0	0	0	0	5	0
chr16	30196083	-	CORO1A	chr16_30196083_-_CORO1A	0	0	0	0	0	48	0	0	0	0	1	0	0
chr16	30749058	+	SRCAP	chr16_30749058_+_SRCAP	0	1	0	0	0	0	0	0	0	0	0	0	0
chr16	31085288	+	ZNF646	chr16_31085288_+_ZNF646	0	0	0	0	0	0	0	0	0	62	0	0	0
chr16	31139112	+	KAT8	chr16_31139112_+_KAT8	0	0	0	0	27	7917	0	0	0	0	0	0	0
chr16	31139140	-	KAT8	chr16_31139140_-_KAT8	0	0	0	0	0	3	0	0	0	0	0	0	0
chr16	31139444	-	KAT8	chr16_31139444_-_KAT8	0	0	0	0	0	306	0	0	0	0	0	0	0
chr16	31139845	-	KAT8	chr16_31139845_-_KAT8	0	0	0	0	0	6	0	0	0	0	0	0	0
chr16	32492855	+	RP11-652G5.1	chr16_32492855_+_RP11-652G5.1	0	0	0	0	0	0	0	0	0	0	1	0	0
chr16	3290843	+	MEFV	chr16_3290843_+_MEFV	0	0	0	0	0	0	0	0	0	0	0	12	0
chr16	33618374	-	ARHGAP23P1	chr16_33618374_-_ARHGAP23P1	0	0	0	0	0	0	0	0	0	1	0	0	0
chr16	3511869	-	NAA60	chr16_3511869_-_NAA60	0	0	0	0	0	0	0	0	0	0	0	1	0
chr16	3687676	-	DNASE1	chr16_3687676_-_DNASE1	0	0	0	0	0	6	0	0	0	0	0	0	0
chr16	4700991	+	MGRN1	chr16_4700991_+_MGRN1	0	0	0	0	0	0	0	1	0	0	0	0	0
chr16	48397177	-	SIAH1	chr16_48397177_-_SIAH1	0	0	0	0	0	0	0	0	0	0	0	1	0
chr16	48644434	+	N4BP1	chr16_48644434_+_N4BP1	0	0	0	0	0	21	0	0	0	0	0	2	0
chr16	50403068	+	BRD7	chr16_50403068_+_BRD7	0	0	0	0	0	0	0	0	0	0	0	0	1
chr16	50715774	-	SNX20	chr16_50715774_-_SNX20	0	0	0	0	0	3	0	0	0	0	0	0	0
chr16	52855697	+	RP11-467J12.2	chr16_52855697_+_RP11-467J12.2	0	0	0	0	0	0	0	0	0	0	1	0	0
chr16	53089629	+	CHD9	chr16_53089629_+_CHD9	0	0	0	0	0	0	0	0	0	9262	14030	30	21
chr16	53089714	-	CHD9	chr16_53089714_-_CHD9	0	0	0	0	0	0	0	0	0	0	2	0	0
chr16	53089720	+	CHD9	chr16_53089720_+_CHD9	0	0	0	0	0	0	0	0	0	1	0	0	0
chr16	53089735	-	CHD9	chr16_53089735_-_CHD9	0	0	0	0	0	0	0	0	0	2	10	0	0
chr16	53089747	-	CHD9	chr16_53089747_-_CHD9	0	0	0	0	0	0	0	0	0	8	25	0	0
chr16	53089934	-	CHD9	chr16_53089934_-_CHD9	0	0	0	0	0	0	0	0	0	0	1	0	0
chr16	53090011	+	CHD9	chr16_53090011_+_CHD9	0	0	0	0	0	0	0	0	0	0	18	0	0
chr16	53090027	+	CHD9	chr16_53090027_+_CHD9	0	0	0	0	0	0	0	0	0	0	4	0	0
chr16	53090151	+	CHD9	chr16_53090151_+_CHD9	0	0	0	0	0	0	0	0	0	0	1	0	0
chr16	53090171	-	CHD9	chr16_53090171_-_CHD9	0	0	0	0	0	0	0	0	0	0	3	0	0
chr16	53090183	-	CHD9	chr16_53090183_-_CHD9	0	0	0	0	0	0	0	0	0	0	2	0	0
chr16	53090192	-	CHD9	chr16_53090192_-_CHD9	0	0	0	0	0	0	0	0	0	1	0	0	0
chr16	53090202	-	CHD9	chr16_53090202_-_CHD9	0	0	0	0	0	0	0	0	0	1	5	0	0
chr16	53090235	-	CHD9	chr16_53090235_-_CHD9	0	0	0	0	0	0	0	0	0	0	3	0	0
chr16	53090281	+	CHD9	chr16_53090281_+_CHD9	0	0	0	0	0	0	0	0	0	0	2	0	0
chr16	53090289	+	CHD9	chr16_53090289_+_CHD9	0	0	0	0	0	0	0	0	0	0	2	0	0
chr16	53105769	-	CHD9	chr16_53105769_-_CHD9	0	0	0	0	0	0	0	0	0	0	1	507	2
chr16	53777302	-	FTO	chr16_53777302_-_FTO	1	0	0	0	0	0	0	0	0	0	0	0	0
chr16	54935468	+	CRNDE	chr16_54935468_+_CRNDE	0	0	0	0	0	0	0	0	0	0	0	1	0
chr1	65533710	-	MIR101-1	chr1_65533710_-_MIR101-1	0	0	0	0	0	180	0	0	0	0	0	0	0
chr16	56488718	+	OGFOD1	chr16_56488718_+_OGFOD1	0	0	0	0	0	0	0	0	0	1	0	0	0
chr16	56488734	+	OGFOD1	chr16_56488734_+_OGFOD1	0	0	0	0	0	0	0	0	0	2	0	0	0
chr16	56488808	-	OGFOD1	chr16_56488808_-_OGFOD1	0	0	0	0	0	0	0	0	0	1	0	0	0
chr16	56488903	-	OGFOD1	chr16_56488903_-_OGFOD1	0	0	0	0	0	0	0	0	0	1	0	0	0
chr16	56488918	-	OGFOD1	chr16_56488918_-_OGFOD1	0	0	0	0	0	0	0	0	0	10	1	0	0
chr16	56488927	-	OGFOD1	chr16_56488927_-_OGFOD1	0	0	0	0	0	0	0	0	0	0	0	1	0
chr16	56488936	-	OGFOD1	chr16_56488936_-_OGFOD1	0	0	0	0	0	0	0	0	0	7	0	0	0
chr16	56488970	-	OGFOD1	chr16_56488970_-_OGFOD1	0	0	0	0	0	0	0	0	0	2	0	0	0
chr16	56489061	-	OGFOD1	chr16_56489061_-_OGFOD1	0	0	0	0	0	0	0	0	0	0	0	2	0
chr16	56965699	-	HERPUD1	chr16_56965699_-_HERPUD1	0	0	0	0	0	3	0	0	0	0	0	0	0
chr16	57023776	+	NLRC5	chr16_57023776_+_NLRC5	0	0	0	0	0	0	0	0	0	0	1	1	0
chr16	57566965	+	CCDC102A	chr16_57566965_+_CCDC102A	0	0	0	0	0	0	0	0	0	0	1	2	0
chr16	58100511	+	MMP15	chr16_58100511_+_MMP15	0	0	0	0	0	0	0	0	0	0	1	0	0
chr16	58808236	-	RN7SL143P	chr16_58808236_-_RN7SL143P	0	0	0	0	0	0	0	0	0	0	1	0	0
chr16	64366129	-	CDH11	chr16_64366129_-_CDH11	0	0	0	0	0	0	0	0	0	0	1	0	0
chr16	64366383	-	CDH11	chr16_64366383_-_CDH11	0	0	0	0	0	0	0	0	0	1	0	0	0
chr16	64707642	-	CDH11	chr16_64707642_-_CDH11	0	0	0	0	0	0	0	0	0	0	0	1	0
chr16	6528570	-	RBFOX1	chr16_6528570_-_RBFOX1	0	0	0	0	0	0	0	0	0	0	1	0	0
chr16	6528917	+	RBFOX1	chr16_6528917_+_RBFOX1	0	0	0	0	0	0	0	0	0	0	1	0	0
chr16	6529059	-	RBFOX1	chr16_6529059_-_RBFOX1	0	0	0	0	0	0	0	0	0	0	1	0	0
chr16	6529406	-	RBFOX1	chr16_6529406_-_RBFOX1	0	0	0	0	0	0	0	0	0	0	1	0	0
chr16	66121959	+	RNA5SP428	chr16_66121959_+_RNA5SP428	0	0	0	0	0	0	0	0	0	1	0	0	0
chr16	66551847	-	TK2	chr16_66551847_-_TK2	0	0	0	0	0	0	0	0	0	0	0	1	0
chr16	67556635	-	FAM65A	chr16_67556635_-_FAM65A	0	0	0	0	0	0	0	0	0	0	1	0	0
chr16	68118194	+	NFATC3	chr16_68118194_+_NFATC3	0	0	0	0	0	201	0	0	0	10	0	3	0
chr16	68564622	+	ZFP90	chr16_68564622_+_ZFP90	0	0	0	0	0	0	0	0	0	0	0	0	1
chr16	68991765	-	TANGO6	chr16_68991765_-_TANGO6	0	0	0	0	0	0	0	0	0	0	1	0	0
chr16	68992058	-	TANGO6	chr16_68992058_-_TANGO6	0	0	0	0	0	0	0	0	0	1	0	0	0
chr16	69761210	+	NQO1	chr16_69761210_+_NQO1	0	0	0	0	0	156	0	0	0	0	2	1	0
chr16	69925914	-	WWP2	chr16_69925914_-_WWP2	0	0	0	0	0	0	0	0	0	0	1	0	0
chr16	71054765	+	HYDIN	chr16_71054765_+_HYDIN	0	0	0	0	0	0	0	0	0	1	0	0	0
chr16	71724989	+	PHLPP2	chr16_71724989_+_PHLPP2	0	0	0	0	0	0	0	0	0	1	0	0	0
chr16	71725008	+	PHLPP2	chr16_71725008_+_PHLPP2	0	0	0	0	0	0	0	0	0	1	0	0	0
chr16	71725061	+	PHLPP2	chr16_71725061_+_PHLPP2	0	0	0	0	0	0	0	0	0	1	0	0	0
chr16	72821098	-	ZFHX3	chr16_72821098_-_ZFHX3	0	0	0	0	0	3	0	0	0	0	0	0	0
chr16	72893440	+	ZFHX3	chr16_72893440_+_ZFHX3	0	0	0	0	0	0	0	0	0	0	0	1	0
chr16	73156021	+	C16orf47	chr16_73156021_+_C16orf47	0	0	0	0	0	18	0	0	0	0	0	0	0
chr16	73188234	+	C16orf47	chr16_73188234_+_C16orf47	0	0	0	0	0	0	0	0	0	0	0	0	5
chr16	73188246	+	C16orf47	chr16_73188246_+_C16orf47	0	0	0	0	0	0	0	0	0	0	0	0	1
chr16	73188269	+	C16orf47	chr16_73188269_+_C16orf47	0	0	0	0	0	0	0	0	0	0	0	0	1
chr16	73188278	+	C16orf47	chr16_73188278_+_C16orf47	0	0	0	0	0	0	0	0	0	0	0	0	1
chr16	73188287	+	C16orf47	chr16_73188287_+_C16orf47	0	0	0	0	0	0	0	0	0	0	0	1	3
chr16	73188319	+	C16orf47	chr16_73188319_+_C16orf47	0	0	0	0	0	0	0	0	0	0	0	0	2
chr16	73188342	+	C16orf47	chr16_73188342_+_C16orf47	0	0	0	0	0	0	0	0	0	0	0	0	7
chr16	73188343	-	C16orf47	chr16_73188343_-_C16orf47	0	0	0	0	0	0	0	0	0	0	0	0	1
chr16	73188354	-	C16orf47	chr16_73188354_-_C16orf47	0	0	0	0	0	0	0	0	0	0	0	0	18
chr16	73188413	-	C16orf47	chr16_73188413_-_C16orf47	0	0	0	0	0	0	0	0	0	0	0	0	4
chr16	73188421	-	C16orf47	chr16_73188421_-_C16orf47	0	0	0	0	0	0	0	0	0	0	0	0	6
chr16	73188480	+	C16orf47	chr16_73188480_+_C16orf47	0	0	0	0	0	0	0	0	0	0	0	0	59
chr16	73188497	-	C16orf47	chr16_73188497_-_C16orf47	0	0	0	0	0	0	0	0	0	0	0	0	10
chr16	73188506	-	C16orf47	chr16_73188506_-_C16orf47	0	0	0	0	0	0	0	0	0	0	0	0	1
chr16	73188530	-	C16orf47	chr16_73188530_-_C16orf47	0	0	0	0	0	0	0	0	0	0	0	0	1
chr16	73188566	-	C16orf47	chr16_73188566_-_C16orf47	0	0	0	0	57	18261	0	0	0	288	139	178	105707
chr16	73200628	+	C16orf47	chr16_73200628_+_C16orf47	0	0	0	0	0	42	0	0	0	0	0	0	0
chr16	74354313	-	PSMD7	chr16_74354313_-_PSMD7	0	0	0	0	0	0	0	0	0	0	1	0	0
chr16	75352879	+	CFDP1	chr16_75352879_+_CFDP1	0	0	0	0	0	21	0	0	0	0	0	0	0
chr16	77970991	+	VAT1L	chr16_77970991_+_VAT1L	0	0	0	0	0	0	0	0	0	0	2	0	0
chr16	79107551	+	WWOX	chr16_79107551_+_WWOX	0	0	0	0	0	0	0	0	0	0	0	0	1
chr16	79107803	-	WWOX	chr16_79107803_-_WWOX	0	0	0	0	0	0	0	0	0	0	0	0	118
chr16	79959146	+	MAF	chr16_79959146_+_MAF	0	0	0	0	0	0	0	0	0	1	0	0	0
chr16	79959188	-	MAF	chr16_79959188_-_MAF	0	0	0	0	0	0	0	0	0	0	1	0	0
chr16	79959244	-	MAF	chr16_79959244_-_MAF	0	0	0	0	0	0	0	0	0	2	0	0	0
chr16	81858127	-	PLCG2	chr16_81858127_-_PLCG2	0	0	0	0	0	15	0	0	0	0	0	0	0
chr16	83927560	-	MLYCD	chr16_83927560_-_MLYCD	0	0	0	0	0	0	0	1	0	0	0	0	0
chr16	84368721	+	WFDC1	chr16_84368721_+_WFDC1	0	0	0	0	0	0	0	0	0	1	0	0	0
chr16	84732894	-	USP10	chr16_84732894_-_USP10	0	0	0	0	0	6	0	0	0	1	0	2	0
chr16	86100065	+	IRF8	chr16_86100065_+_IRF8	0	0	0	0	0	0	0	0	0	0	0	0	1
chr16	89306463	-	ZNF778	chr16_89306463_-_ZNF778	0	0	0	0	0	63	0	0	0	0	0	2	0
chr16	89572413	+	SPG7	chr16_89572413_+_SPG7	0	0	0	0	0	153	0	0	0	11	0	5	0
chr16	90282460	-	RNU6-355P	chr16_90282460_-_RNU6-355P	0	0	0	0	0	0	0	0	0	0	0	1	0
chr16	90282473	+	RNU6-355P	chr16_90282473_+_RNU6-355P	0	0	0	0	0	0	0	0	0	1	0	0	0
chr16	90282499	-	RNU6-355P	chr16_90282499_-_RNU6-355P	0	0	0	0	0	0	0	0	0	0	0	1	0
chr16	90282548	-	RNU6-355P	chr16_90282548_-_RNU6-355P	0	0	0	0	0	0	0	0	0	0	0	1	0
chr16	90283208	-	RNU6-355P	chr16_90283208_-_RNU6-355P	0	0	0	0	0	0	0	0	0	0	0	1	0
chr1	69052620	+	DEPDC1	chr1_69052620_+_DEPDC1	0	0	0	0	0	0	0	0	0	1	0	0	0
chr1	7035322	+	CAMTA1	chr1_7035322_+_CAMTA1	0	0	0	0	0	0	0	0	0	0	0	2	0
chr1	7035349	-	CAMTA1	chr1_7035349_-_CAMTA1	0	0	0	0	0	0	0	0	0	0	0	2	0
chr1	7035367	-	CAMTA1	chr1_7035367_-_CAMTA1	0	0	0	0	0	0	0	0	0	0	0	1	0
chr1	7035482	+	CAMTA1	chr1_7035482_+_CAMTA1	0	0	0	0	0	0	0	0	0	0	0	2	0
chr1	7035548	-	CAMTA1	chr1_7035548_-_CAMTA1	0	0	0	0	0	0	0	0	0	0	0	1	0
chr1	7035583	-	CAMTA1	chr1_7035583_-_CAMTA1	0	0	0	0	0	0	0	0	0	0	0	1	0
chr1	7035678	-	CAMTA1	chr1_7035678_-_CAMTA1	0	0	0	0	0	0	0	0	0	0	0	1	0
chr1	7035776	+	CAMTA1	chr1_7035776_+_CAMTA1	0	0	0	0	0	0	0	0	0	0	0	1	0
chr1	7035859	-	CAMTA1	chr1_7035859_-_CAMTA1	0	0	0	0	0	0	0	0	0	0	0	1	0
chr1	7035996	+	CAMTA1	chr1_7035996_+_CAMTA1	0	0	0	0	0	0	0	0	0	0	0	10	0
chr1	7036002	-	CAMTA1	chr1_7036002_-_CAMTA1	0	0	0	0	0	0	0	0	0	0	0	1	0
chr1	7036275	-	CAMTA1	chr1_7036275_-_CAMTA1	0	0	0	0	0	0	0	0	0	0	0	1	0
chr1	7087731	-	CAMTA1	chr1_7087731_-_CAMTA1	0	0	0	0	0	0	0	0	0	1	0	0	0
chr17	13359061	+	HS3ST3A1	chr17_13359061_+_HS3ST3A1	0	0	0	0	0	0	0	0	0	2	7	0	0
chr17	13359098	+	HS3ST3A1	chr17_13359098_+_HS3ST3A1	0	0	0	0	0	0	0	0	0	0	1	0	0
chr17	13359403	-	HS3ST3A1	chr17_13359403_-_HS3ST3A1	0	0	0	0	0	0	0	0	0	0	2	0	0
chr17	13359422	+	HS3ST3A1	chr17_13359422_+_HS3ST3A1	0	0	0	0	0	0	0	0	0	0	1	0	0
chr17	13359456	+	HS3ST3A1	chr17_13359456_+_HS3ST3A1	0	0	0	0	0	0	0	0	0	0	1	0	0
chr17	13359483	-	HS3ST3A1	chr17_13359483_-_HS3ST3A1	0	0	0	0	0	0	0	0	0	0	2	0	0
chr17	13359670	-	HS3ST3A1	chr17_13359670_-_HS3ST3A1	0	0	0	0	0	0	0	0	0	0	2	0	0
chr17	1389739	+	MYO1C	chr17_1389739_+_MYO1C	0	0	0	0	0	3	0	0	0	0	0	0	0
chr17	15738765	+	AC015922.5	chr17_15738765_+_AC015922.5	0	0	0	0	0	204	0	0	0	0	0	0	0
chr17	1589470	+	PRPF8	chr17_1589470_+_PRPF8	0	0	0	0	0	0	0	0	0	2	0	0	0
chr17	1589518	-	PRPF8	chr17_1589518_-_PRPF8	0	0	0	0	0	0	0	0	0	2	1	0	0
chr17	1589572	-	PRPF8	chr17_1589572_-_PRPF8	0	0	0	0	0	0	0	0	0	0	1	0	0
chr17	16365992	+	FAM211A	chr17_16365992_+_FAM211A	0	0	0	0	0	0	0	0	0	2	1	0	0
chr17	16366069	-	FAM211A	chr17_16366069_-_FAM211A	0	0	0	0	0	0	0	0	0	0	1	0	0
chr17	16366078	+	FAM211A	chr17_16366078_+_FAM211A	0	0	0	0	0	0	0	0	0	57	0	0	0
chr17	16366092	+	FAM211A	chr17_16366092_+_FAM211A	0	0	0	0	0	0	0	0	0	2	0	0	0
chr17	16366109	-	FAM211A	chr17_16366109_-_FAM211A	0	0	0	0	0	0	0	0	0	0	1	0	0
chr17	16366161	-	FAM211A	chr17_16366161_-_FAM211A	0	0	0	0	0	0	0	0	0	0	1	0	0
chr17	16366171	-	FAM211A	chr17_16366171_-_FAM211A	0	0	0	0	0	0	0	0	0	2	1	0	0
chr17	16366214	+	FAM211A	chr17_16366214_+_FAM211A	0	0	0	0	0	0	0	0	0	0	2	0	0
chr17	16366247	-	FAM211A	chr17_16366247_-_FAM211A	0	0	0	0	0	0	0	0	0	7	1	0	0
chr17	16366272	-	FAM211A	chr17_16366272_-_FAM211A	0	0	0	0	0	0	0	0	0	1	0	0	0
chr17	16366281	+	FAM211A	chr17_16366281_+_FAM211A	0	0	0	0	0	0	0	0	0	0	3	0	0
chr17	16927809	-	MPRIP	chr17_16927809_-_MPRIP	0	0	0	0	0	0	0	0	0	2	0	0	0
chr1	7172364	-	CAMTA1	chr1_7172364_-_CAMTA1	0	0	0	0	0	0	0	0	0	1	0	0	0
chr17	17452736	-	PEMT	chr17_17452736_-_PEMT	0	0	0	0	0	0	0	0	0	1	0	0	0
chr17	17660121	-	SMCR5	chr17_17660121_-_SMCR5	0	0	0	0	0	0	0	0	0	0	0	1	0
chr17	18838928	+	PRPSAP2	chr17_18838928_+_PRPSAP2	0	0	0	0	0	0	0	0	0	0	0	1	0
chr17	20556697	+	AC126365.1	chr17_20556697_+_AC126365.1	0	0	0	0	0	30	0	0	0	0	0	0	0
chr17	22023802	-	MTND1P15	chr17_22023802_-_MTND1P15	0	0	0	0	0	0	0	0	0	1	0	0	0
chr17	2211977	-	SMG6	chr17_2211977_-_SMG6	0	0	0	0	0	0	0	0	0	0	1	1	0
chr17	25289324	+	MIR4522	chr17_25289324_+_MIR4522	0	0	0	0	0	0	0	0	0	1	0	0	0
chr17	25683954	+	WSB1	chr17_25683954_+_WSB1	0	0	0	0	0	0	0	0	0	2	0	0	0
chr17	25915402	+	KSR1	chr17_25915402_+_KSR1	0	0	0	0	0	0	0	0	0	0	0	1	0
chr17	260442	+	C17orf97	chr17_260442_+_C17orf97	0	0	0	0	0	0	0	0	0	2	0	0	0
chr17	26500913	-	NLK	chr17_26500913_-_NLK	0	0	0	0	0	0	0	0	0	0	0	1	0
chr17	26849581	-	FOXN1	chr17_26849581_-_FOXN1	0	0	0	0	0	0	0	0	0	0	0	1	0
chr17	2695779	+	RAP1GAP2	chr17_2695779_+_RAP1GAP2	0	0	0	0	0	30	0	0	0	0	0	0	0
chr17	2739741	-	RAP1GAP2	chr17_2739741_-_RAP1GAP2	0	0	0	0	0	0	0	0	0	0	0	1	0
chr17	27904899	+	GIT1	chr17_27904899_+_GIT1	0	0	0	0	0	0	0	0	0	0	2	0	0
chr17	27905010	+	GIT1	chr17_27905010_+_GIT1	0	0	0	0	0	0	0	0	0	0	1	0	0
chr17	27905055	+	GIT1	chr17_27905055_+_GIT1	0	0	0	0	0	0	0	0	0	0	1	0	0
chr17	27905083	+	GIT1	chr17_27905083_+_GIT1	0	0	0	0	0	0	0	0	0	0	1	0	0
chr17	27905099	-	GIT1	chr17_27905099_-_GIT1	0	0	0	0	0	0	0	0	0	0	1	0	0
chr17	27905299	-	GIT1	chr17_27905299_-_GIT1	0	0	0	0	0	0	0	0	0	0	4	0	0
chr17	2837956	+	RAP1GAP2	chr17_2837956_+_RAP1GAP2	0	0	0	0	0	0	0	0	0	0	0	1	0
chr17	28738833	-	CPD	chr17_28738833_-_CPD	0	0	0	0	0	0	0	0	0	1	0	0	0
chr17	28739120	-	CPD	chr17_28739120_-_CPD	0	0	0	0	0	0	0	0	0	0	0	1	0
chr17	28739919	+	CPD	chr17_28739919_+_CPD	0	0	0	0	0	0	0	0	0	0	1	0	0
chr17	28741002	+	CPD	chr17_28741002_+_CPD	0	0	0	0	0	0	0	0	0	0	1	0	0
chr17	29151994	-	CRLF3	chr17_29151994_-_CRLF3	0	0	0	0	0	96	0	0	0	0	0	1	0
chr17	29262267	+	ADAP2	chr17_29262267_+_ADAP2	0	0	0	0	0	0	0	1	0	0	0	0	0
chr9	126085464	+	CRB2	chr9_126085464_+_CRB2	1	0	0	0	0	174	0	0	0	7	2	1	0
chr17	29730813	-	RAB11FIP4	chr17_29730813_-_RAB11FIP4	0	0	0	0	0	0	0	0	0	1	0	0	0
chr17	30231499	-	UTP6	chr17_30231499_-_UTP6	0	0	0	0	0	0	0	11	0	0	0	0	0
chr17	30386603	-	LRRC37B	chr17_30386603_-_LRRC37B	0	0	0	0	0	0	0	0	0	0	0	2	0
chr17	30401388	-	RP11-640N20.6	chr17_30401388_-_RP11-640N20.6	0	0	0	0	0	0	0	0	0	0	0	0	2
chr17	30469082	+	RHOT1	chr17_30469082_+_RHOT1	0	0	0	0	0	0	0	0	0	0	0	2	1
chr17	30676637	-	MIR632	chr17_30676637_-_MIR632	0	0	0	0	0	3	0	0	0	0	0	0	0
chr17	33120781	+	CCT6B	chr17_33120781_+_CCT6B	0	0	0	0	0	0	0	0	0	0	0	0	1
chr17	33120806	-	CCT6B	chr17_33120806_-_CCT6B	0	0	0	0	0	0	0	0	0	1	0	0	1
chr17	33120878	+	CCT6B	chr17_33120878_+_CCT6B	0	0	0	0	0	0	0	0	0	0	0	0	5
chr17	33121051	-	CCT6B	chr17_33121051_-_CCT6B	0	0	0	0	0	0	0	0	0	0	0	0	8
chr17	33121090	-	CCT6B	chr17_33121090_-_CCT6B	0	0	0	0	0	0	0	0	0	0	0	0	1
chr17	33121103	-	CCT6B	chr17_33121103_-_CCT6B	0	0	0	0	0	0	0	0	0	0	0	0	1
chr17	33121290	+	CCT6B	chr17_33121290_+_CCT6B	0	0	0	0	0	0	0	0	0	1	0	0	0
chr17	33121308	-	CCT6B	chr17_33121308_-_CCT6B	0	0	0	0	0	0	0	0	0	0	0	0	1
chr17	33121370	+	CCT6B	chr17_33121370_+_CCT6B	0	0	0	0	0	0	0	0	0	1	2	0	12
chr17	33121381	+	CCT6B	chr17_33121381_+_CCT6B	0	0	0	0	0	0	0	0	0	0	0	0	1
chr17	33121461	-	CCT6B	chr17_33121461_-_CCT6B	0	0	0	0	0	0	0	0	0	0	0	0	1
chr17	33121495	-	CCT6B	chr17_33121495_-_CCT6B	0	0	0	0	0	0	0	0	0	0	0	0	1
chr17	33869755	+	SLFN14	chr17_33869755_+_SLFN14	0	0	0	0	3	306	0	0	0	97	2	8	0
chr17	35864108	-	DUSP14	chr17_35864108_-_DUSP14	0	0	0	0	0	0	0	0	0	1	0	0	0
chr17	37659994	-	CDK12	chr17_37659994_-_CDK12	0	0	0	0	0	0	0	0	0	0	0	0	1
chr17	37879211	+	ERBB2	chr17_37879211_+_ERBB2	0	0	0	0	0	0	0	0	0	0	0	1	0
chr17	38162914	-	CSF3	chr17_38162914_-_CSF3	0	0	0	0	0	0	0	0	0	0	1	0	0
chr17	38227823	+	THRA	chr17_38227823_+_THRA	0	0	0	0	3	252	0	0	0	0	0	8	1
chr17	38263963	-	NR1D1	chr17_38263963_-_NR1D1	0	0	0	0	0	45	0	0	0	0	0	0	0
chr17	38265310	-	NR1D1	chr17_38265310_-_NR1D1	0	0	0	0	0	12	0	0	0	0	0	1	0
chr17	38617988	+	IGFBP4	chr17_38617988_+_IGFBP4	0	0	0	0	0	0	0	0	0	1	0	0	0
chr17	39700389	+	KRT19	chr17_39700389_+_KRT19	0	0	0	0	0	0	0	0	0	1	0	0	0
chr17	39767726	+	KRT16	chr17_39767726_+_KRT16	0	0	0	0	0	0	0	0	0	3	0	0	0
chr17	39816119	+	JUP	chr17_39816119_+_JUP	0	0	0	0	0	0	0	0	0	1	0	0	0
chr17	40276472	+	HSPB9	chr17_40276472_+_HSPB9	0	0	0	0	0	0	0	0	0	0	0	0	1
chr17	40287599	+	RAB5C	chr17_40287599_+_RAB5C	0	0	0	0	0	45	0	0	0	0	0	0	0
chr17	40830869	+	CCR10	chr17_40830869_+_CCR10	0	0	0	0	0	0	0	0	0	0	0	1	0
chr17	41254689	-	BRCA1	chr17_41254689_-_BRCA1	0	0	0	0	0	3	0	0	0	0	0	0	0
chr17	41322724	-	NBR1	chr17_41322724_-_NBR1	0	0	0	0	0	12	0	0	0	0	0	0	0
chr17	41960967	+	MPP2	chr17_41960967_+_MPP2	0	0	0	0	0	0	0	0	0	0	0	1	0
chr17	42145088	+	LSM12	chr17_42145088_+_LSM12	0	0	0	0	0	0	0	0	0	2	0	0	0
chr17	42237276	-	C17orf53	chr17_42237276_-_C17orf53	0	0	0	0	0	0	0	0	0	0	1	0	0
chr17	43305920	+	FMNL1	chr17_43305920_+_FMNL1	0	0	0	0	0	183	0	0	0	4	15	0	0
chr17	43306088	+	FMNL1	chr17_43306088_+_FMNL1	0	0	0	0	0	3	0	0	0	0	0	0	0
chr17	43715851	-	CRHR1-IT1	chr17_43715851_-_CRHR1-IT1	0	0	0	0	0	0	0	0	0	1	0	0	0
chr17	45221259	+	CDC27	chr17_45221259_+_CDC27	0	0	0	0	0	0	0	0	0	1	0	0	0
chr17	45462706	+	EFCAB13	chr17_45462706_+_EFCAB13	0	0	0	0	0	0	0	0	0	0	0	1	0
chr1	7455198	-	CAMTA1	chr1_7455198_-_CAMTA1	0	0	0	0	0	0	0	0	0	2	0	0	0
chr17	45830207	-	TBX21	chr17_45830207_-_TBX21	0	0	0	0	0	0	0	0	0	1	0	0	0
chr17	45918441	+	SCRN2	chr17_45918441_+_SCRN2	0	0	0	0	6	753	0	0	0	0	8	15	0
chr17	46426556	-	SKAP1	chr17_46426556_-_SKAP1	0	0	0	0	0	0	0	0	0	0	0	1	0
chr17	46519249	+	SKAP1	chr17_46519249_+_SKAP1	0	0	0	0	0	3	0	0	0	0	0	0	0
chr17	46558923	+	HOXB1	chr17_46558923_+_HOXB1	0	0	0	0	0	6	0	0	0	0	0	0	0
chr17	46634745	+	HOXB3	chr17_46634745_+_HOXB3	0	0	0	0	0	3	0	0	0	0	0	0	0
chr1	74669607	+	FPGT-TNNI3K	chr1_74669607_+_FPGT-TNNI3K	0	0	0	0	0	0	0	1	0	0	0	0	0
chr17	46728104	+	MIR196A1	chr17_46728104_+_MIR196A1	0	0	0	0	0	0	0	2	0	0	0	0	0
chr17	46766483	+	PRAC1	chr17_46766483_+_PRAC1	0	0	0	0	0	0	0	0	0	4	0	0	0
chr17	47001988	-	UBE2Z	chr17_47001988_-_UBE2Z	0	0	0	0	0	0	0	0	0	0	0	1	0
chr17	49021336	+	SPAG9	chr17_49021336_+_SPAG9	0	0	0	0	0	0	0	0	0	4	1	0	0
chr17	56064920	+	VEZF1	chr17_56064920_+_VEZF1	0	0	0	0	0	0	0	0	0	1	0	0	0
chr17	56196019	-	DYNLL2	chr17_56196019_-_DYNLL2	0	0	0	0	0	0	0	5	0	0	0	0	0
chr1	75649970	+	RNU6-622P	chr1_75649970_+_RNU6-622P	0	0	0	0	0	0	0	0	0	0	0	0	1
chr17	56554616	-	HSF5	chr17_56554616_-_HSF5	0	0	0	0	0	0	0	3	0	0	0	0	0
chr17	57458635	-	YPEL2	chr17_57458635_-_YPEL2	0	0	0	0	0	75	0	0	0	26	0	0	0
chr17	57706617	-	CLTC	chr17_57706617_-_CLTC	0	0	0	0	0	0	0	0	0	1	0	0	0
chr17	60173315	-	MED13	chr17_60173315_-_MED13	0	0	0	0	0	0	0	0	0	0	0	0	1
chr17	61511039	-	CYB561	chr17_61511039_-_CYB561	0	0	0	0	0	6	0	0	0	0	0	1	0
chr17	61778468	-	LIMD2	chr17_61778468_-_LIMD2	0	0	0	0	0	21	0	0	0	0	0	0	0
chr17	62998612	+	GNA13	chr17_62998612_+_GNA13	0	0	0	0	0	0	0	0	0	1	0	0	0
chr17	62998785	+	GNA13	chr17_62998785_+_GNA13	0	0	0	0	0	0	0	0	0	1	0	0	0
chr17	64435434	-	PRKCA	chr17_64435434_-_PRKCA	0	0	0	0	0	0	0	1	0	0	0	0	0
chr1	76649029	+	ST6GALNAC3	chr1_76649029_+_ST6GALNAC3	0	0	0	0	0	0	0	0	0	0	1	0	0
chr17	7009192	+	ASGR2	chr17_7009192_+_ASGR2	0	0	0	0	0	0	0	0	0	1	0	0	0
chr17	70715853	-	SLC39A11	chr17_70715853_-_SLC39A11	0	0	0	0	0	0	0	0	0	0	0	1	0
chr17	70832366	-	SLC39A11	chr17_70832366_-_SLC39A11	0	0	0	0	0	0	0	0	0	1	0	0	0
chr17	71213670	+	FAM104A	chr17_71213670_+_FAM104A	0	0	0	0	0	0	0	1	0	0	0	0	0
chr17	71834783	+	LINC00469	chr17_71834783_+_LINC00469	0	0	0	0	0	0	0	0	0	1	0	0	0
chr17	72404723	-	RNA5SP448	chr17_72404723_-_RNA5SP448	0	0	0	0	0	0	0	0	0	1	0	0	0
chr17	7240596	-	ACAP1	chr17_7240596_-_ACAP1	0	0	0	1	0	0	0	0	0	0	0	0	0
chr17	72961718	-	HID1	chr17_72961718_-_HID1	0	0	0	0	0	0	0	0	0	3	0	0	0
chr17	72961777	+	HID1	chr17_72961777_+_HID1	0	0	0	0	0	0	0	0	0	0	1	0	0
chr17	72961792	+	HID1	chr17_72961792_+_HID1	0	0	0	0	0	0	0	0	0	0	1	0	0
chr17	72961820	-	HID1	chr17_72961820_-_HID1	0	0	0	0	0	0	0	0	0	0	1	0	0
chr17	72961927	-	HID1	chr17_72961927_-_HID1	0	0	0	0	0	0	0	0	0	1	1	0	0
chr17	72961936	+	HID1	chr17_72961936_+_HID1	0	0	0	0	0	0	0	0	0	0	1	0	0
chr17	72961984	+	HID1	chr17_72961984_+_HID1	0	0	0	0	0	0	0	0	0	0	1	0	0
chr17	72961986	-	HID1	chr17_72961986_-_HID1	0	0	0	0	0	0	0	0	0	0	1	0	0
chr17	72961994	-	HID1	chr17_72961994_-_HID1	0	0	0	0	0	0	0	0	0	0	1	0	0
chr17	72961997	+	HID1	chr17_72961997_+_HID1	0	0	0	0	0	0	0	0	0	0	1	0	0
chr17	72962052	+	HID1	chr17_72962052_+_HID1	0	0	0	0	0	0	0	0	0	0	1	0	0
chr17	72962142	-	HID1	chr17_72962142_-_HID1	0	0	0	0	0	0	0	0	0	0	2	0	0
chr17	73104080	+	SLC16A5	chr17_73104080_+_SLC16A5	0	0	0	0	0	0	0	1	0	0	0	0	0
chr17	73617383	+	RECQL5	chr17_73617383_+_RECQL5	0	0	0	0	0	0	0	0	0	0	6	0	0
chr17	73617531	-	RECQL5	chr17_73617531_-_RECQL5	0	0	0	0	0	0	0	0	0	0	1	0	0
chr17	73617549	-	RECQL5	chr17_73617549_-_RECQL5	0	0	0	0	0	0	0	0	0	0	1	0	0
chr17	73618186	-	RECQL5	chr17_73618186_-_RECQL5	0	0	0	0	0	0	0	0	0	0	1	0	0
chr17	73618202	-	RECQL5	chr17_73618202_-_RECQL5	0	0	0	0	0	0	0	0	0	0	1	0	0
chr17	74140644	+	RNF157	chr17_74140644_+_RNF157	0	0	0	0	0	3	0	0	0	0	0	0	0
chr17	74259610	+	UBALD2	chr17_74259610_+_UBALD2	0	0	0	0	0	93	0	0	0	0	1	0	0
chr17	74378393	-	SPHK1	chr17_74378393_-_SPHK1	0	0	0	0	0	0	0	0	0	0	0	2	0
chr17	74489848	+	RHBDF2	chr17_74489848_+_RHBDF2	0	0	0	0	0	9	0	0	0	0	0	3	0
chr17	7461692	-	TNFSF12-TNFSF13	chr17_7461692_-_TNFSF12-TNFSF13	1	0	0	0	0	0	0	0	0	0	0	0	0
chr17	74704933	-	MXRA7	chr17_74704933_-_MXRA7	0	0	0	0	0	0	0	0	0	0	0	1	0
chr17	7790401	+	CHD3	chr17_7790401_+_CHD3	0	0	0	0	0	3	0	0	0	0	0	0	0
chr1	77801966	+	AK5	chr1_77801966_+_AK5	0	0	0	0	0	0	0	0	0	0	1	0	0
chr1	77817869	+	AK5	chr1_77817869_+_AK5	0	0	0	0	0	0	0	0	0	0	1	0	0
chr1	77817906	-	AK5	chr1_77817906_-_AK5	0	0	0	0	0	0	0	0	0	1	1	0	0
chr1	77817928	-	AK5	chr1_77817928_-_AK5	0	0	0	0	0	0	0	0	0	15	7	0	8
chr1	77817944	+	AK5	chr1_77817944_+_AK5	0	0	0	0	0	0	0	0	0	1	0	0	0
chr1	77817945	-	AK5	chr1_77817945_-_AK5	0	0	0	0	0	0	0	0	0	4	5	0	0
chr1	77817983	+	AK5	chr1_77817983_+_AK5	0	0	0	0	0	0	0	0	0	67	16	2	7
chr1	77818051	-	AK5	chr1_77818051_-_AK5	0	0	0	0	0	0	0	0	0	3	0	1	0
chr1	77818069	-	AK5	chr1_77818069_-_AK5	0	0	0	0	0	0	0	0	0	1	0	0	0
chr17	78231760	-	SLC26A11	chr17_78231760_-_SLC26A11	0	0	0	0	0	0	0	0	0	0	0	1	0
chr17	78231971	-	SLC26A11	chr17_78231971_-_SLC26A11	0	0	0	0	0	0	0	0	0	0	0	1	0
chr17	78602894	-	RPTOR	chr17_78602894_-_RPTOR	0	0	0	0	0	0	0	0	0	0	2	0	0
chr17	78711711	+	RPTOR	chr17_78711711_+_RPTOR	0	0	0	0	6	438	0	0	0	0	0	0	0
chr17	78739097	-	RPTOR	chr17_78739097_-_RPTOR	0	0	0	0	0	0	0	0	0	0	0	1	0
chr17	78740441	-	RPTOR	chr17_78740441_-_RPTOR	0	0	0	0	0	6	0	0	0	14	9	3	0
chr17	78830141	+	RPTOR	chr17_78830141_+_RPTOR	0	0	0	0	0	0	0	0	0	0	0	0	2
chr17	78830272	+	RPTOR	chr17_78830272_+_RPTOR	0	0	0	0	0	0	0	0	0	0	0	0	1
chr17	78830635	-	RPTOR	chr17_78830635_-_RPTOR	0	0	0	0	0	0	0	0	0	1	1	0	312
chr17	79992402	+	RAC3	chr17_79992402_+_RAC3	0	0	0	0	0	0	0	0	0	0	0	1	0
chr1	78067332	+	ZZZ3	chr1_78067332_+_ZZZ3	0	0	0	0	0	0	0	0	0	1	0	0	0
chr1	78073347	-	ZZZ3	chr1_78073347_-_ZZZ3	0	0	0	0	0	0	0	0	0	0	1	0	0
chr1	78073415	-	ZZZ3	chr1_78073415_-_ZZZ3	0	0	0	0	0	0	0	0	0	0	1	0	0
chr17	80921380	-	B3GNTL1	chr17_80921380_-_B3GNTL1	0	0	0	0	0	0	0	0	0	2	1	0	0
[truncated: 2,833 more rows]
