# Supplementary material for: Long-term lymphoid progenitors independently sustain naïve T and NK cell production in humans
Source: Nat Commun. 2021 Mar 12;12:1622. doi: 10.1038/s41467-021-21834-9 (PMC7954865; doi:10.1038/s41467-021-21834-9)
Supplement: Supplementary file 5 — Supplementary Data 2 [file 41467_2021_21834_MOESM5_ESM.zip › IS_datasheets/P8_IS_NKvsT_sameTmp.csv]

ID	NK_PB_100	T_PB_100
chr6_74295557_+_SLC17A5	306	171240
chr2_55339507_+_RTN4	177	115905
chr6_35696451_-_ARMC12	126	72159
chr7_81516679_-_CACNA2D1	0	15
chr2_109279967_-_LIMS1	57	21735
chr1_120558421_+_NOTCH2	180	4278
chr3_71483335_+_MIR1284	1686762	4230
chr15_78362005_+_TBC1D2B	0	2019
chr5_33236965_+_TARS	11421	0
chr16_23962016_-_PRKCB	0	3804
chr4_8512487_-_TRMT44	0	3090
chr1_145262980_-_RP11-458D21.5	129	2940
chr2_160470638_-_MARCH7	18	36
chr4_8512474_+_TRMT44	0	2814
chr17_10061903_+_AC000003.2	3	2022
chr11_47573764_+_RN7SL652P	17361	252
chr3_5051866_-_BHLHE40	1225950	1965
chr9_75563849_+_ALDH1A1	3	1935
chr11_45172191_-_PRDM11	6	1923
chr4_84034100_+_PLAC8	0	1629
chr17_73258393_-_MRPS7	0	1434
chr1_198581546_-_PTPRC	3	1197
chr4_156504209_-_GUCY1A3	0	1194
chr4_8512078_+_TRMT44	0	1092
chr16_49564888_-_ZNF423	0	3
chr5_150474857_-_ANXA6	0	783
chr13_114940694_-_RASA3	0	642
chr19_41830752_+_CCDC97	0	633
chr14_74222193_+_MIR4505	0	627
chr15_31531498_-_TRPM1	0	537
chr3_149088177_+_TM4SF1	0	504
chr2_68958941_+_ARHGAP25	0	480
chr12_122017435_-_KDM2B	18	471
chr11_6639818_-_TPP1	0	414
chr1_156216066_+_PAQR6	0	375
chrX_20431545_+_RN7SKP183	0	372
chr14_77397108_-_RN7SL356P	6	366
chr8_68631234_-_CPA6	3	339
chr1_156726399_-_HDGF	111162	333
chr11_64917628_-_RNU2-23P	0	312
chr4_8512459_-_TRMT44	0	306
chr7_138102912_+_TRIM24	0	306
chr15_90576709_-_MIR3174	0	276
chr9_137179955_+_RP11-145E17.2	0	255
chr11_71752574_+_NUMA1	0	207
chr10_130074205_+_MKI67	0	246
chr6_35695955_+_ARMC12	3	240
chr11_102963047_+_DCUN1D5	0	237
chr17_48996956_-_SPAG9	0	213
chr11_17230566_-_PIK3C2A	0	9
chr11_45172221_-_PRDM11	33	204
chr21_46983445_+_SLC19A1	0	192
chr6_27145865_-_MIR3143	0	180
chr4_8512524_-_TRMT44	0	171
chr3_71483501_-_MIR1284	225	0
chr6_35696002_+_ARMC12	0	150
chr11_72865073_+_FCHSD2	0	141
chr1_94309394_+_MIR760	141	0
chr12_66358959_+_HMGA2	0	138
chr1_208085685_-_CD34	2163	120
chr14_20203757_-_OR4Q3	126	0
chr1_235105522_-_RN7SL668P	0	723
chr6_108558006_-_SNX3	108	0
chr10_11193395_-_CELF2	0	117
chr10_11193422_-_CELF2	0	117
chr11_108093197_-_NPAT	0	114
chr11_45172382_-_PRDM11	0	108
chr17_76771411_+_CYTH1	0	102
chr7_47552903_-_TNS3	9	10767
chr2_131909688_+_PLEKHB2	0	102
chr9_92113661_+_SEMA4D	0	102
chr16_85590767_+_GSE1	93	0
chr1_150535363_+_ADAMTSL4-AS1	84	28467
chr10_11193023_-_CELF2	0	96
chr14_71669432_-_PCNX	0	96
chr3_32363683_-_CMTM8	0	96
chr21_46983321_-_SLC19A1	0	87
chr14_20203748_-_OR4Q3	90	0
chr10_11194068_-_CELF2	0	84
chr3_5051787_+_BHLHE40	75	0
chr5_142602012_-_ARHGAP26	66	0
chr11_123942009_-_OR10G7	0	84
chr20_45988242_+_ZMYND8	0	84
chr13_100183444_+_TM9SF2	51	0
chr12_3989495_-_PARP11	45	0
chr14_20203714_+_OR4Q3	33	0
chr2_161285823_+_RBMS1	0	84
chr3_71483424_+_MIR1284	27	0
chr9_27313001_+_EQTN	27	0
chr10_103651378_-_C10orf76	24	0
chr4_8512107_+_TRMT44	0	81
chr5_139077873_+_CXXC5	246	75
chr10_103651397_-_C10orf76	24	0
chr13_43575410_-_EPSTI1	0	75
chr18_60805292_+_BCL2	0	75
chr3_48594970_-_PFKFB4	0	75
chr8_68631443_-_CPA6	0	75
chr9_123637957_-_PHF19	0	75
chr11_67417673_-_ACY3	0	72
chr21_46983553_-_SLC19A1	0	72
chr9_35919228_-_HRCT1	0	72
chr11_68273488_+_PPP6R3	0	69
chr6_33182131_+_RING1	0	69
chrX_118811796_+_43714	0	69
chr3_36965664_-_TRANK1	0	63
chr3_53284824_-_TKT	0	57
chr12_46862241_-_SLC38A2	0	615
chr4_8512697_-_TRMT44	0	54
chr10_11193413_-_CELF2	0	51
chr12_53689670_-_PFDN5	0	51
chr19_17240254_+_MYO9B	0	51
chr1_54947181_-_ACOT11	0	51
chr4_8512327_-_TRMT44	3	51
chr6_159519594_-_TAGAP	0	51
chr15_63688411_+_CA12	0	9
chr14_91790923_-_CCDC88C	0	48
chr6_35696382_+_ARMC12	0	48
chr10_11207562_+_CELF2	0	45
chr1_120558489_-_NOTCH2	0	45
chr12_59990980_-_RNU4-20P	0	45
chr21_46983237_+_SLC19A1	0	45
chr6_14457283_-_RNU6-793P	0	45
chr7_5465339_+_TNRC18	0	42
chr11_45172351_-_PRDM11	0	42
chr4_14745152_-_CPEB2	0	42
chr11_3859603_+_RHOG	0	39
chr5_32210667_-_MTMR12	0	6
chr17_38481576_+_RARA	0	39
chr3_87843860_+_RNU6-873P	0	39
chr6_35696056_+_ARMC12	0	39
chr9_12697509_+_TYRP1	0	12
chr14_81894716_-_STON2	0	36
chr12_90342310_-_RNU6-148P	3	36
chr6_45406085_-_RUNX2	24	0
chr21_46983177_-_SLC19A1	0	36
chr12_94160057_+_CRADD	0	3
chr4_8512287_-_TRMT44	0	36
chr4_8512537_-_TRMT44	0	36
chr3_5051846_+_BHLHE40	21	0
chr8_145159032_+_SHARPIN	0	36
chr3_187933757_-_AC022498.1	0	33
chr1_234508737_+_COA6	0	33
chr10_131617044_-_EBF3	18	0
chr1_37947077_-_ZC3H12A	0	33
chr17_17655204_-_SMCR5	0	33
chr10_11193176_-_CELF2	0	30
chr15_90455359_+_C15orf38-AP3S2	9	30
chr11_68142006_+_LRP5	0	30
chr16_75583929_+_TMEM231	0	30
chr21_46983530_-_SLC19A1	0	30
chr8_68631260_-_CPA6	0	30
chr8_68631460_-_CPA6	0	30
chr1_167597145_-_RCSD1	0	27
chr14_20203759_+_OR4Q3	18	0
chr14_74219521_+_MIR4505	0	27
chr6_106961075_+_AIM1	0	3
chr21_46983875_-_SLC19A1	0	27
chr5_376031_-_AHRR	0	27
chr8_71127082_+_NCOA2	0	27
chr10_11194504_+_CELF2	0	24
chr11_18405748_-_MIR3159	0	24
chr19_5963624_+_RANBP3	0	24
chr14_77466355_+_IRF2BPL	0	24
chr16_29974971_+_TMEM219	0	24
chr3_5050775_+_BHLHE40	18	0
chr3_71483701_-_MIR1284	18	0
chr16_68320700_-_SLC7A6	0	24
chr12_3989564_-_PARP11	15	0
chr14_20203787_+_OR4Q3	15	0
chr3_71483427_-_MIR1284	15	0
chr5_131799371_+_C5orf56	0	24
chr6_35696251_+_ARMC12	0	24
chr8_68631210_-_CPA6	0	24
chrX_123093585_-_STAG2	0	24
chr3_71483729_-_MIR1284	15	0
chr10_11193240_-_CELF2	0	21
chr4_94273585_-_GRID2	15	0
chr7_130614887_+_RP11-138A9.2	0	21
chr2_43395716_-_THADA	24	21
chr17_55570565_-_MSI2	0	21
chr11_47574128_-_RN7SL652P	12	0
chr12_3989129_-_PARP11	12	0
chr3_5051799_+_BHLHE40	12	0
chr3_71483402_+_MIR1284	12	0
chr3_71483436_-_MIR1284	12	0
chr6_69922546_+_BAI3	12	0
chrX_70329169_-_IL2RG	12	0
chr18_60921478_+_BCL2	0	21
chr10_131616876_+_EBF3	9	0
chr12_68776348_+_MDM1	3	21
chr12_54811515_-_ITGA5	321	2844
chr17_56410570_+_MIR4736	0	21
chr4_185277440_-_IRF2	0	21
chr3_16554154_+_RFTN1	0	21
chr17_78733223_-_RPTOR	0	21
chr11_75294092_-_MAP6	2913	4224
chr10_131616964_+_EBF3	9	0
chr10_131617005_+_EBF3	9	0
chr10_131617116_-_EBF3	9	0
chr11_66469099_+_SPTBN2	9	0
chr5_138596923_-_MATR3	0	21
chr12_3990328_+_PARP11	9	0
chr14_20203818_-_OR4Q3	9	0
chr15_22320934_-_OR4H6P	9	0
chr15_54776703_-_UNC13C	9	0
chr5_139027339_-_UBE2D2	0	21
chr5_20536087_-_CDH18	0	21
chr1_150121522_+_PLEKHO1	0	18
chr11_67041906_-_ADRBK1	0	18
chr10_11193041_-_CELF2	3	18
chr14_35803381_-_PSMA6	0	18
chr5_40504389_+_PTGER4	0	18
chr15_90543930_+_MIR3174	0	18
chr16_69144335_+_HAS3	0	18
chr16_81363466_+_GAN	9	0
chr3_5050499_+_BHLHE40	9	0
chr3_71483650_-_MIR1284	9	0
chr5_22273309_+_PMCHL1	9	0
chr10_80898030_-_ZMIZ1	0	18
chr21_48025976_-_S100B	0	18
chr2_55346268_+_CLHC1	0	18
chr19_18393385_-_MIR3188	0	18
chr4_8512577_-_TRMT44	0	18
chr5_174637249_+_DRD1	0	18
chr10_105668357_+_OBFC1	0	15
chr10_11193642_-_CELF2	0	15
chr5_139048738_-_CXXC5	0	966
chr10_134236245_-_PWWP2B	0	15
chr9_75606942_-_ALDH1A1	0	15
chr11_45173576_+_PRDM11	0	15
chr9_116343880_-_RGS3	0	15
chr14_71671289_-_PCNX	0	15
chr17_69986602_+_AC007461.1	0	15
chr20_35233808_+_TGIF2-C20orf24	0	15
chrX_70330831_-_IL2RG	9	0
chr10_103651348_-_C10orf76	6	0
chr10_78871845_-_KCNMA1	6	0
chr1_229162988_-_TMEM78	0	15
chr2_109279906_+_LIMS1	0	15
chr11_109433342_+_C11orf87	6	0
chr3_50376140_-_RASSF1	0	15
chr6_16700585_-_ATXN1	0	15
chr6_70506221_-_LMBRD1	0	15
chr11_45172939_-_PRDM11	6	0
chr11_45174149_+_PRDM11	6	0
chr11_45174246_+_PRDM11	6	0
chr16_48646841_+_N4BP1	0	12
chr5_96270195_-_LNPEP	0	12
chr11_75051323_-_ARRB1	0	12
chr9_117135940_+_AKNA	0	15
chr12_116994764_-_MAP1LC3B2	0	12
chr20_52260148_+_RNU7-14P	0	12
chr13_52026562_+_INTS6	0	12
chr14_50466415_-_C14orf182	0	12
chr14_71671181_+_PCNX	0	12
chr14_71671246_-_PCNX	0	12
chr12_3989808_+_PARP11	6	0
chr14_71671327_-_PCNX	0	12
chr11_45173185_-_PRDM11	3	12
chr1_2222631_+_SKI	3	12
chr12_3990129_+_PARP11	6	0
chr19_52532065_+_ZNF614	0	12
chr1_244014876_-_AKT3	0	12
chr20_17597685_-_RRBP1	0	12
chr20_3863322_-_PANK2	0	12
chr14_20203618_-_OR4Q3	6	0
chr20_45989026_-_ZMYND8	0	12
chr16_69554719_-_MIR1538	6	0
chr2_110664684_+_LIMS3	0	12
chr16_81363209_-_GAN	6	0
chr1_94309334_+_MIR760	6	0
chr1_94309398_-_MIR760	6	0
chr2_135679233_+_CCNT2	6	0
chr2_121022319_+_RALB	0	12
chr3_169106556_+_MECOM	6	0
chr3_5051740_+_BHLHE40	6	0
chr21_46983343_-_SLC19A1	0	12
chr3_5051836_+_BHLHE40	6	0
chr2_55339586_-_RTN4	0	12
chr4_8512244_+_TRMT44	0	12
chr4_8512340_+_TRMT44	0	12
chr5_179563513_+_RASGEF1C	0	12
chr3_71483378_-_MIR1284	6	0
chr6_32159805_-_GPSM3	0	12
chr6_35696013_+_ARMC12	0	12
chr6_74296528_-_SLC17A5	0	12
chr7_44679475_-_OGDH	0	12
chr3_71483455_-_MIR1284	6	0
chr8_68631345_+_CPA6	0	12
chr3_71483581_-_MIR1284	6	0
chr8_68631380_-_CPA6	0	12
chr5_130971655_-_CTC-432M15.3	0	27
chr8_68631501_-_CPA6	0	12
chr3_71483631_+_MIR1284	6	0
chr9_34646471_+_GALT	0	12
chr9_90524490_-_SPATA31C1	0	12
chr9_95640058_-_ZNF484	0	12
chr16_70487989_-_RNU6-23P	0	9
chr3_194025370_-_CPN2	0	3
chr3_71483777_-_MIR1284	6	0
chr4_71801026_-_MOB1B	6	0
chr10_104362803_+_SUFU	0	9
chr5_142601663_+_ARHGAP26	2757	9
chr10_11193104_-_CELF2	0	9
chr10_11193499_+_CELF2	0	9
chr10_17627067_+_PTPLA	0	9
chrX_62696865_-_RP11-357C3.3	6	0
chr10_103651443_+_C10orf76	3	0
chr10_103651444_-_C10orf76	3	0
chr16_4524789_-_NMRAL1	0	39
chr11_45173564_+_PRDM11	0	9
chr1_156472043_-_MEF2D	0	9
chr11_68142076_-_LRP5	0	9
chr12_12007377_+_ETV6	0	9
chr2_233949772_-_INPP5D	0	9
chr17_40440912_+_STAT5A	0	1062
chr12_9885294_-_CLECL1	0	9
chr10_103651469_-_C10orf76	3	0
chr10_103651681_-_C10orf76	3	0
chr13_114940513_-_RASA3	0	9
chr13_114940604_+_RASA3	0	9
chr1_42258658_+_HIVEP3	0	9
chr14_24837565_+_NFATC4	0	9
chr14_35822379_+_PSMA6	0	9
chr10_103651870_-_C10orf76	3	0
chr14_77494750_-_IRF2BPL	0	9
chr15_30439687_-_GOLGA8T	0	9
chr15_30856618_-_GOLGA8Q	0	3
chr16_75583921_+_TMEM231	0	9
chr17_27465884_+_MYO18A	0	9
chr10_131616895_+_EBF3	3	0
chr19_11261143_-_SPC24	0	9
chr20_16005298_+_MACROD2	0	9
chr2_109279379_+_LIMS1	0	9
chr2_111221976_-_LIMS3L	0	9
chr10_131616929_+_EBF3	3	0
chr10_131616948_-_EBF3	3	0
chr10_131616986_+_EBF3	3	0
chr10_131617065_-_EBF3	3	0
chr10_131617211_-_EBF3	3	0
chr10_3429429_+_PITRM1	3	0
chr10_78870493_+_KCNMA1	3	0
chr10_78870693_-_KCNMA1	3	0
chr10_78870908_+_KCNMA1	3	0
chr10_78871352_+_KCNMA1	3	0
chr10_78871465_-_KCNMA1	3	0
chr2_161274649_-_RBMS1	0	9
chr22_38263558_-_EIF3L	0	9
chr22_42085307_+_NHP2L1	0	9
chr3_12857553_-_CAND2	0	9
chr4_8512262_-_TRMT44	0	9
chr4_8512405_-_TRMT44	0	9
chr4_8512648_+_TRMT44	0	9
chr3_112739022_+_C3orf17	0	9
chr5_118706389_-_TNFAIP8	0	120
chr5_176936261_+_DOK3	0	9
chr6_147212794_+_ADGB	0	9
chr6_31148703_+_PSORS1C3	0	9
chr10_78871759_-_KCNMA1	3	0
chr6_37170122_-_TMEM217	0	9
chr6_74295804_-_SLC17A5	0	9
chr7_17274102_-_AHR	0	9
chr8_68631291_-_CPA6	0	9
chr8_68631447_+_CPA6	0	9
chr10_101289553_+_NKX2-3	0	6
chr2_70330764_-_PCBP1	0	6
chr11_10774162_-_CTR9	0	594
chr10_78871816_+_KCNMA1	3	0
chr2_85059511_+_TRABD2A	0	6
chr10_11193056_-_CELF2	0	6
chr4_55613123_+_KIT	0	36
chr10_11193133_-_CELF2	0	6
chr10_11193201_-_CELF2	0	6
chr10_11193296_-_CELF2	0	6
chr10_78872035_-_KCNMA1	3	0
chr10_11193311_-_CELF2	0	6
chr10_78872237_-_KCNMA1	3	0
chr10_11193693_-_CELF2	0	6
chr10_11194382_+_CELF2	0	6
chr10_11194469_+_CELF2	0	6
chr10_134199857_+_PWWP2B	0	6
chr1_108370710_+_VAV3	0	6
chr11_12145989_-_MICAL2	0	6
chr11_128419866_-_ETS1	0	6
chr1_113247440_+_RHOC	0	6
chr1_120684845_-_RNU6-465P	0	6
chr11_45172641_-_PRDM11	0	6
chr11_45173026_-_PRDM11	0	6
chr11_45173054_+_PRDM11	0	6
chr11_45173438_-_PRDM11	0	6
chr11_45173786_-_PRDM11	0	6
chr11_45174218_-_PRDM11	0	6
chr16_29665821_-_SPN	0	6
chr10_80852709_-_ZMIZ1	3	0
chr1_107790916_+_NTNG1	3	0
chr11_65151600_+_SLC25A45	0	6
chr12_58293795_-_XRCC6BP1	0	306
chr11_38213003_-_RNU6-99P	3	0
chr11_65358123_+_EHBP1L1	0	6
chr11_45172450_-_PRDM11	3	0
chr11_45172467_+_PRDM11	3	0
chr11_45173090_-_PRDM11	3	0
chr1_165844154_+_UCK2	0	6
chr14_77504988_-_IRF2BPL	0	6
chr11_75293535_-_MAP6	0	6
chr11_75293908_-_MAP6	0	6
chr11_75293948_+_MAP6	0	6
chr11_75293996_+_MAP6	0	6
chr15_64906997_-_ZNF609	0	6
chr7_152160666_+_FABP5P3	0	6
chr11_45174248_-_PRDM11	6	6
chr11_45173945_+_PRDM11	3	0
chr11_45174512_-_PRDM11	3	0
chr11_47573830_+_RN7SL652P	3	0
chr20_62480663_+_AL158091.1	0	6
chr1_25053711_-_CLIC4	0	6
chr10_6110899_+_IL2RA	0	6
chr12_68754686_-_MDM1	0	6
chr12_6883898_+_LAG3	0	6
chr10_28623474_+_MPP7	0	6
chr1_2988194_+_PRDM16	0	6
chr10_11192975_+_CELF2	3549	1920018
chr1_3099021_-_PRDM16	0	6
chr13_114940666_-_RASA3	0	6
chr13_19654270_-_RNA5SP24	0	6
chr13_46754758_+_RN7SL288P	0	6
chr11_47573867_-_RN7SL652P	3	0
chr1_36616819_-_TRAPPC3	0	6
chr11_47574007_+_RN7SL652P	3	0
chr14_101799792_-_DIO3OS	0	6
chr14_71671281_-_PCNX	0	6
chr15_32683065_+_GOLGA8K	0	6
chr15_32735392_+_GOLGA8O	0	6
chr1_54951098_-_ACOT11	0	6
chr15_65186554_+_RN7SL348P	0	6
chr16_29638636_+_MIR3680-2	0	6
chr16_75583926_-_TMEM231	0	6
chr11_47574153_-_RN7SL652P	3	0
chr11_47574190_-_RN7SL652P	3	0
chr11_48304902_+_OR4X1	3	0
chr1_156726138_-_HDGF	3	0
chr1_156726161_-_HDGF	3	0
chr11_61679324_-_RAB3IL1	3	0
chr11_62219242_+_AHNAK	3	0
chr11_64553318_+_MAP4K2	3	0
chr11_64553459_+_MAP4K2	3	0
chr11_64553998_+_MAP4K2	3	0
chr11_64554588_+_MAP4K2	3	0
chr11_66467997_+_SPTBN2	3	0
chr17_200818_+_RP11-1260E13.2	0	6
chr17_27718396_-_MIR4523	0	6
chr11_66468848_+_SPTBN2	3	0
chr11_66469193_+_SPTBN2	3	0
chr18_56632961_-_ZNF532	0	6
chr1_175374672_-_TNR	3	0
chr11_76421178_+_GUCY2EP	3	0
chr1_92949949_-_GFI1	0	6
chr19_3672056_-_PIP5K1C	0	6
chr20_25177538_+_ENTPD6	0	6
chr20_60070582_-_CDH4	0	6
chr20_9140558_+_PLCB4	0	6
chr20_9140853_+_PLCB4	0	6
chr20_9142521_+_PLCB4	0	6
chr20_9142688_-_PLCB4	0	6
chr14_65749142_-_MIR4708	0	9
chr2_105946923_-_C2orf49	0	6
chr2_10709977_-_NOL10	0	6
chr21_16432752_+_NRIP1	0	6
chr2_122407393_-_CLASP1	0	6
chr21_36398558_+_RUNX1	0	6
chr6_26187841_-_HIST1H4D	0	3
chr21_38593880_-_DSCR3	0	6
chr21_46983153_+_SLC19A1	0	6
chr21_46983367_-_SLC19A1	0	6
chr12_109133411_+_CORO1C	0	3
chr21_46983384_-_SLC19A1	0	6
chr1_181660563_-_CACNA1E	3	0
chr21_46983515_+_SLC19A1	0	6
chr21_46983600_-_SLC19A1	0	6
chr21_46983616_+_SLC19A1	0	6
chr2_182165979_+_MIR4437	0	6
chr2_198203938_+_ANKRD44	0	6
chr2_223045112_+_PAX3	0	6
chr22_39472577_+_APOBEC3G	0	6
chr22_39923615_-_RPS19BP1	0	6
chr22_40968068_+_MKL1	0	6
chr2_25138317_-_ADCY3	0	6
chr1_183381815_-_NMNAT2	3	0
chr2_28113806_-_BRE	0	6
chr2_55339626_-_RTN4	0	6
chr2_55339834_-_RTN4	0	6
chr2_55340237_-_CLHC1	0	6
chr2_70352113_+_C2orf42	0	6
chr1_208085649_+_CD34	3	0
chr12_108094674_+_PWP1	3	0
chr2_97493708_-_CNNM3	0	6
chr3_12857348_+_CAND2	0	6
chr3_193923684_-_RN7SL215P	0	6
chr3_44634865_+_RP11-944L7.5	0	6
chr3_50638182_+_CISH	0	6
chr4_84034346_-_PLAC8	0	6
chr5_159933157_-_MIR3142	0	366
chr4_8512281_+_TRMT44	0	6
chr4_8512296_-_TRMT44	0	6
chr4_8512672_-_TRMT44	0	6
chr4_8512744_-_TRMT44	0	6
chr5_137577312_+_GFRA3	0	6
chr5_139041787_-_CXXC5	0	6
chr5_174637513_-_DRD1	0	6
chr5_32847594_-_NPR3	0	6
chr6_135646101_+_AHI1	0	6
chr6_149439201_+_UST	0	6
chr12_31936660_+_H3F3C	3	0
chr12_3989178_-_PARP11	3	0
chr12_3989375_-_PARP11	3	0
chr12_3989644_+_PARP11	3	0
chr12_3989925_-_PARP11	3	0
chr12_3990199_-_PARP11	3	0
chr12_45934956_-_RNU6-671P	3	0
chr12_66351381_-_HMGA2	3	0
chr6_161729449_-_PARK2	0	6
chr6_35695072_+_ARMC12	0	6
chr12_94717565_+_CCDC41	3	0
chr13_100183533_-_TM9SF2	3	0
chr13_105656696_+_DAOA	3	0
chr13_23363861_+_RNY3P4	3	0
chr13_29742967_-_MTUS2	3	0
chr13_76394768_+_LMO7	3	0
chr6_35696171_-_ARMC12	0	6
chr6_43484290_+_YIPF3	0	6
chr8_141420450_-_TRAPPC9	0	6
chr8_68631392_+_CPA6	0	6
chr8_68631491_+_CPA6	0	6
chr8_742017_-_ERICH1-AS1	0	6
chr9_112289270_+_MIR3927	0	6
chr9_117719913_-_TNFSF8	0	6
chr9_132222947_+_RN7SL159P	0	6
chr9_132515564_+_PTGES	0	6
chr9_95727645_-_FGD3	0	6
chr13_89284483_-_SLITRK5	3	0
chrX_146965051_+_L29074.3	0	6
chr14_101791442_+_DIO3OS	3	0
chr14_20203467_-_OR4Q3	3	0
chr10_100457166_-_HPSE2	0	3
chr13_28157914_+_LNX2	0	3
chr10_104359044_-_SUFU	0	3
chr10_104362366_+_SUFU	0	3
chr14_20203604_-_OR4Q3	3	0
chr9_33234932_-_SPINK4	0	99
chr1_44887924_-_RNF220	0	3
chr10_11192996_+_CELF2	0	3
chr10_11193068_-_CELF2	0	3
chr10_11193089_+_CELF2	0	3
chr10_11193212_-_CELF2	0	3
chr10_11193224_+_CELF2	0	3
chr10_11193327_-_CELF2	0	3
chr10_11193562_+_CELF2	0	3
chr10_11193772_+_CELF2	0	3
chr10_11193811_+_CELF2	0	3
chr10_11193996_-_CELF2	0	3
chr10_11194187_-_CELF2	0	3
chr10_11194209_-_CELF2	0	3
chr10_11194594_-_CELF2	0	3
chr10_11194645_+_CELF2	0	3
chr10_130074383_-_MKI67	0	3
chr11_45171860_+_PRDM11	129	3
chr14_20203663_-_OR4Q3	3	0
chr10_131789201_-_EBF3	0	3
chr21_38743826_-_DYRK1A	0	3
chr10_30795086_-_MAP3K8	0	3
chr10_36822275_-_NAMPTL	0	3
chr10_72254454_-_PALD1	0	3
chr10_78871582_-_KCNMA1	0	3
chr10_80896790_-_ZMIZ1	0	3
chr10_87137162_-_RNU6-325P	0	3
chr14_20203704_+_OR4Q3	3	0
chr1_108373207_-_VAV3	0	3
chr1_94309438_-_MIR760	24	3
chr11_115996637_-_CADM1	0	3
chr11_116928333_+_SIK3	0	3
chr11_123940361_+_OR10G7	0	3
chr11_128489473_-_ETS1	0	3
chr11_13917933_+_RNA5SP331	0	3
chr14_70100669_+_KIAA0247	3	0
chr14_77091462_+_ESRRB	3	0
chr1_1144395_+_TNFRSF18	0	3
chr1_120558505_-_NOTCH2	0	3
chr14_91723178_-_CCDC88C	3	0
chr1_120558910_-_NOTCH2	0	3
chr1_120559535_-_NOTCH2	0	3
chr1_120611715_-_NOTCH2	0	3
chr7_142190899_+_TRBV11-2	0	3
chr9_111402121_-_ACTL7B	0	21
chr11_33915648_+_LMO2	0	3
chr11_33915937_+_LMO2	0	3
chr11_33948924_-_LMO2	0	3
chr11_43525337_+_TTC17	0	3
chr1_145130666_+_RNU6-1071P	0	3
chr1_32422464_-_PTP4A2	0	3
chr11_45171913_+_PRDM11	0	3
chr11_45172407_-_PRDM11	0	3
chr11_45172457_+_PRDM11	0	3
chr11_45172476_-_PRDM11	0	3
chr11_45172843_+_PRDM11	0	3
chr11_45172863_-_PRDM11	0	3
chr11_45172974_-_PRDM11	0	3
chr11_45173094_+_PRDM11	0	3
chr11_45173199_+_PRDM11	0	3
chr11_45173290_+_PRDM11	0	3
chr11_45173294_-_PRDM11	0	3
chr11_45173919_-_PRDM11	0	3
chr11_45174539_-_PRDM11	0	3
chr11_45174558_-_PRDM11	0	3
chr1_145262757_+_RP11-458D21.5	0	3
chr13_99625995_+_DOCK9	0	3
chr10_78871998_+_KCNMA1	12	3
chr1_149576832_-_RP11-353N4.6	0	3
chr1_150535402_+_ADAMTSL4-AS1	0	3
chr17_64943468_-_CACNG4	18	3
chr1_155089427_+_EFNA1	0	3
chr11_61579992_-_FADS1	0	3
chr16_81363272_-_GAN	9	3
chr11_65186206_+_FRMD8	0	3
chr12_3989014_+_PARP11	67806	162
chr11_65259404_-_MALAT1	0	3
chr6_45447202_-_RUNX2	0	3
chr1_174056555_+_RC3H1	0	3
chr1_198580585_+_PTPRC	0	3
chr1_200123898_+_NR5A2	0	3
chr1_203293102_+_RNU6-487P	0	3
chr12_100586183_+_ACTR6	0	3
chr15_55580890_+_RAB27A	3	0
chr1_165667621_+_ALDH9A1	0	33
chr12_112451285_-_ERP29	0	3
chr12_11874549_+_ETV6	0	3
chr12_125349256_-_SCARB1	0	3
chr12_15115949_+_ARHGDIB	0	3
chr15_72106809_-_NR2E3	3	0
chr15_72106882_-_NR2E3	3	0
chr11_45173344_-_PRDM11	0	3
chr12_2754619_-_CACNA1C	0	3
chr1_228327526_+_GUK1	0	3
chr1_235011671_-_RN7SL668P	0	3
chr15_72262473_-_MYO9A	3	0
chr17_38480756_-_RARA	0	3
chr16_1846195_+_IGFALS	6	3
chr12_48078823_+_RPAP3	0	3
chr12_57327534_+_SDR9C7	0	3
chr1_25975420_-_MAN1C1	0	3
chr1_27849430_+_AHDC1	0	3
chr12_96589270_+_ELK3	0	3
chr13_114940313_+_RASA3	0	3
chr13_114940394_+_RASA3	0	3
chr13_114940863_-_RASA3	0	3
chr1_31230152_-_LAPTM5	0	3
chr13_44891364_-_SERP2	0	3
chr1_37944829_+_ZC3H12A	0	3
chr13_99564038_-_DOCK9	0	3
chr17_43128165_-_NMT1	0	3
chr12_57039621_-_ATP5B	0	9
chr14_102422837_-_DYNC1H1	0	3
chr14_106373711_+_IGHD2-8	0	3
chr14_21521149_-_NDRG2	0	3
chr15_75501439_+_C15orf39	3	0
chr14_21850390_-_SUPT16H	0	3
chr16_1846482_+_IGFALS	3	0
chr14_49971325_-_RNA5SP384	0	3
chr14_67308288_-_GPHN	0	3
chr16_1846497_-_IGFALS	3	0
chr14_68610806_+_RAD51B	0	3
chr14_91711419_+_GPR68	0	3
chr14_89818610_+_FOXN3	0	3
chr15_22889901_+_TUBGCP5	0	3
chr15_28945184_+_GOLGA8M	0	3
chr15_30387620_-_GOLGA8J	0	3
chr15_30908682_-_GOLGA8H	0	3
chr16_73254686_+_C16orf47	3	0
chr16_80877814_+_CDYL2	3	0
chr16_81363160_+_GAN	3	0
chr16_81363396_+_GAN	3	0
chr16_81363411_+_GAN	3	0
chr16_81363575_+_GAN	3	0
chr16_81363609_+_GAN	3	0
chr16_81364382_-_GAN	3	0
chr16_81364408_-_GAN	3	0
chr15_31531465_-_TRPM1	0	3
chr15_54006112_-_WDR72	0	3
chr11_45171888_-_PRDM11	3	3
chr15_78343864_-_TBC1D2B	0	3
chr17_18622682_-_TRIM16L	3	0
chr17_18623222_+_TRIM16L	3	0
chr18_3146667_-_MYOM1	3	0
chr11_45173881_+_PRDM11	3	0
chr18_7018805_-_LAMA1	3	0
chr1_87419589_-_HS2ST1	3	0
chr1_94308912_+_MIR760	3	0
chr1_94308932_+_MIR760	3	0
chr1_94308943_+_MIR760	3	0
chr1_94308983_+_MIR760	3	0
chr1_94309132_-_MIR760	3	0
chr1_94309295_+_MIR760	3	0
chr1_94309312_+_MIR760	3	0
chr1_94309324_+_MIR760	3	0
chr1_94309344_+_MIR760	3	0
chr1_94309425_-_MIR760	3	0
chr1_94309485_-_MIR760	3	0
chr1_94309508_-_MIR760	3	0
chr20_37977451_-_RN7SL680P	3	0
chr20_39183591_-_MAFB	3	0
chr20_42386685_-_GTSF1L	3	0
chr21_24405882_+_RNU2-55P	3	0
chr2_135680270_-_CCNT2	3	0
chr15_78362525_+_TBC1D2B	0	3
chr17_76981563_-_CANT1	3	0
chr15_78364910_+_TBC1D2B	0	3
chr15_78365013_-_TBC1D2B	0	3
chr15_83279846_+_CPEB1	0	3
chr15_90133433_-_TICRR	0	3
chr16_20817406_-_ERI2	0	3
chr16_27255970_-_NSMCE1	0	3
chr16_29672610_+_SPN	0	3
chr16_49563473_-_ZNF423	0	3
chr11_33916136_-_LMO2	0	96
chr16_72879300_-_ZFHX3	0	3
chr16_75098958_-_ZNRF1	0	3
chr16_75584042_-_TMEM231	0	3
chr22_40785419_-_SGSM3	3	0
chr22_40806925_-_MKL1	3	0
chr16_75584053_-_TMEM231	0	3
chr3_165750818_+_BCHE	3	0
chr3_186976951_+_MASP1	3	0
chr16_75584521_-_TMEM231	0	3
chr16_75584599_+_TMEM231	0	3
chr16_85482445_-_MIR5093	0	3
chr16_85557982_-_GSE1	0	3
chr17_19977319_-_SPECC1	0	3
chr17_19977904_-_SPECC1	0	3
chr17_25807048_-_KSR1	0	3
chr17_29298885_-_RNF135	0	3
chr17_41400430_-_TMEM106A	0	3
chr17_48995190_+_SPAG9	0	3
chr17_48996604_-_SPAG9	0	3
chr7_26141339_+_NFE2L3	0	3
chr17_55468099_+_MSI2	0	3
chr17_56412019_+_MIR4736	0	3
chr17_5884193_+_WSCD1	0	3
chr3_5050488_+_BHLHE40	3	0
chr17_7120695_+_ACADVL	0	3
chr17_73257812_+_GGA3	0	3
chr14_35757861_+_PSMA6	0	3
chr17_78806697_+_RPTOR	0	3
chr18_12607984_+_SPIRE1	0	3
chr18_19659653_+_RNU6ATAC20P	0	3
chr18_2261070_+_METTL4	0	3
chr18_29607187_-_RNF125	0	3
chr1_8319785_+_RN7SL729P	0	3
chr19_10947809_-_TMED1	0	3
chr19_14115548_+_RFX1	0	3
chr19_14922265_-_OR7C1	0	3
chr19_15001504_-_OR7A17	0	3
chr19_15947085_+_UCA1	0	3
chr10_3917462_-_KLF6	0	3
chr19_28896969_+_AC022153.1	0	3
chr3_5051318_+_BHLHE40	3	0
chr3_71483356_+_MIR1284	3	0
chr3_71483365_+_MIR1284	3	0
chr3_71483404_-_MIR1284	3	0
chr3_71483464_-_MIR1284	3	0
chr3_71483632_-_MIR1284	3	0
chr3_71483826_-_MIR1284	3	0
chr19_30096955_+_POP4	0	3
chr19_32831520_+_ZNF507	0	3
chr19_39110699_+_EIF3K	0	3
chr19_41225576_+_ITPKC	0	3
chr19_44085139_+_PINLYP	0	3
chr19_49997982_-_RPS11	0	3
chr12_4381043_+_CCND2	0	3
chr20_11777465_+_RN7SKP111	0	3
chr20_42596081_+_TOX2	0	3
chr3_71483850_-_MIR1284	3	0
chr3_71610938_-_MIR1284	3	0
chr20_52260565_+_RNU7-14P	0	3
chr3_71613008_+_MIR1284	3	0
chr3_76934914_+_ROBO2	3	0
chr4_35350316_-_RNU6-573P	3	0
chr4_55539062_-_KIT	3	0
chr4_7606546_+_SORCS2	3	0
chr20_59295694_+_MIR548AG2	0	3
chr20_60070563_-_CDH4	0	3
chr2_105945470_-_C2orf49	0	3
chr4_94272535_-_GRID2	3	0
chr2_109279435_-_LIMS1	0	3
chr2_109279677_+_LIMS1	0	3
chr2_109279853_+_LIMS1	0	3
chr2_113932033_-_PSD4	0	3
chr21_16585013_-_NRIP1	0	3
chr21_16615160_-_NRIP1	0	3
chr14_92995230_-_RIN3	0	3
chr2_131909653_+_PLEKHB2	0	3
chr2_131909677_+_PLEKHB2	0	3
chr2_131909851_+_PLEKHB2	0	3
chr2_131910159_+_PLEKHB2	0	3
chr2_135261329_-_TMEM163	0	3
chr12_66273575_-_HMGA2	0	3
chr21_42358795_-_DSCAM	0	3
chr4_94273797_+_GRID2	3	0
chr21_46983129_-_SLC19A1	0	3
chr4_94274090_-_GRID2	3	0
chr21_46983169_-_SLC19A1	0	3
chr4_94274413_+_GRID2	3	0
chr21_46983229_-_SLC19A1	0	3
chr21_46983330_+_SLC19A1	0	3
chr5_1066227_+_SLC12A7	3	0
chr5_111146056_-_NREP	3	0
chr5_139080110_+_RNU6-236P	3	0
chr5_142602061_-_ARHGAP26	3	0
chr5_142602119_-_ARHGAP26	3	0
chr21_46983331_-_SLC19A1	0	3
chr21_46983401_+_SLC19A1	0	3
chr5_142602461_-_ARHGAP26	3	0
chr5_142602492_-_ARHGAP26	3	0
chr21_46983411_+_SLC19A1	0	3
chr21_46983463_+_SLC19A1	0	3
chr21_46983470_-_SLC19A1	0	3
chr21_46983544_-_SLC19A1	0	3
chr21_46983615_-_SLC19A1	0	3
chr5_150147620_-_DCTN4	3	0
chr21_46983635_+_SLC19A1	0	3
chr21_46983852_-_SLC19A1	0	3
chr21_48025946_+_S100B	0	3
chr21_48054894_+_PRMT2	0	3
chr2_218671535_+_TNS1	0	3
chr2_218671981_-_TNS1	0	3
chr5_151010924_-_SPARC	3	0
chr5_62678242_-_HTR1A	3	0
chr22_19873187_+_TXNRD2	0	3
chr16_58916245_-_RN7SL143P	0	3
chr12_11884368_-_ETV6	0	3
chr22_25127271_-_PIWIL3	0	3
chr2_233947720_+_INPP5D	0	3
chr15_30694028_+_GOLGA8R	0	9
chr2_46089066_+_PRKCE	0	3
chr5_93876283_-_KIAA0825	3	0
chr2_54789435_-_SPTBN1	0	3
chr2_55339635_-_RTN4	0	3
chr2_55339979_-_RTN4	0	3
chr2_64994574_-_RN7SL341P	0	3
chr2_75042721_+_HK2	0	3
chr3_141225430_-_RASA2	0	3
chr3_149767102_-_AC117395.1	0	3
chr3_169074652_-_MECOM	0	3
chr3_169648715_-_SAMD7	0	3
chr3_169905074_+_PHC3	0	3
chr6_111713006_-_REV3L	3	0
chr3_193973704_-_CPN2	0	3
chr3_49209067_+_KLHDC8B	0	3
chr17_29035107_+_RN7SL316P	0	3
chr6_11851240_+_ADTRP	3	0
chr6_119952389_+_MAN1A1	3	0
chr6_129269403_+_LAMA2	3	0
chr3_52334670_+_MIR135A1	0	3
chr3_72361337_-_RYBP	0	3
chr3_88197909_-_C3orf38	0	3
chr4_141018403_+_MAML3	0	3
chr4_154057145_+_TRIM2	0	3
chr4_156502766_+_GUCY1A3	0	3
chr4_156504093_+_GUCY1A3	0	3
chr17_7790139_-_CHD3	0	3
chr4_177219826_-_SPCS3	0	3
chr6_136381550_-_PDE7B	3	0
chr6_136382632_+_PDE7B	3	0
chr4_84034447_-_PLAC8	0	3
chr4_8512200_+_TRMT44	0	3
chr4_8512212_+_TRMT44	0	3
chr6_161454447_+_MAP3K4	3	0
chr4_8512221_-_TRMT44	0	3
chr4_8512294_+_TRMT44	0	3
chr4_8512377_-_TRMT44	0	3
chr4_8512435_-_TRMT44	0	3
chr4_8512670_+_TRMT44	0	3
chr4_8512686_-_TRMT44	0	3
chr4_8512735_-_TRMT44	0	3
chr6_28896595_-_TRIM27	3	0
chr4_8512739_+_TRMT44	0	3
chr5_139038015_+_CXXC5	0	3
chr5_142526220_+_ARHGAP26	0	3
chr6_28896873_+_TRIM27	3	0
chr5_150452336_+_TNIP1	0	3
chr5_150535389_+_ANXA6	0	3
chr6_76916232_-_RNU6-248P	3	0
chr5_171028654_-_FGF18	0	3
chr5_174634422_-_DRD1	0	3
chr6_89553498_+_RNGTT	3	0
chr7_138016850_+_TRIM24	3	0
chr5_174634516_-_DRD1	0	3
chr7_43251881_-_RNU6-575P	3	0
chr5_174634660_-_DRD1	0	3
chr5_174634963_+_DRD1	0	3
chr5_24921137_-_CDH10	0	3
chr5_49794483_+_EMB	0	3
chr5_79476446_+_SERINC5	0	3
chr7_65212092_-_CCT6P1	3	0
chr7_66359461_-_RNU6-1254P	3	0
chr5_94331536_-_MCTP1	0	3
chr6_13088293_+_PHACTR1	0	3
chr7_87783642_+_ADAM22	3	0
chr6_16031831_+_MYLIP	0	3
chr6_161645957_+_AGPAT4	0	3
chr6_20367802_-_E2F3	0	3
chr6_25166351_+_RNY5P5	0	3
chr6_30651518_-_PPP1R18	0	3
chr6_31790490_+_HSPA1A	0	3
chr6_32910190_-_HLA-DMB	0	3
chr6_35696075_-_ARMC12	0	3
chr6_35696297_-_ARMC12	0	3
chr6_35696358_+_ARMC12	0	3
chr6_35696413_-_ARMC12	0	3
chr6_35700537_-_ARMC12	0	3
chr6_70507201_+_LMBRD1	0	3
chr6_74295762_+_SLC17A5	0	3
chr6_74295842_+_SLC17A5	0	3
chr8_120406100_-_NOV	3	0
chr8_49138074_-_RNU6-295P	3	0
chr8_56864127_-_LYN	3	0
chr6_74295864_+_SLC17A5	0	3
chr6_74296064_-_SLC17A5	0	3
chr6_99136211_+_POU3F2	0	3
chr7_104993133_+_SRPK2	0	3
chr7_117824856_+_NAA38	0	3
chr7_143981850_-_OR2A9P	0	3
chr7_155032078_+_INSIG1	0	3
chr7_20234653_+_MACC1	0	3
chr5_178285199_-_ZNF354B	0	3
chr7_47552253_-_TNS3	0	3
chr7_5495416_+_FBXL18	0	3
chr7_67245956_-_STAG3L4	0	3
chr8_78815748_+_RNU6-1220P	3	0
chr7_77357793_+_RSBN1L	0	3
chr8_80962375_-_TPD52	3	0
chr7_90265982_+_CDK14	0	3
chr8_134039062_+_TG	0	3
chr8_141420516_+_TRAPPC9	0	3
chr8_68631197_-_CPA6	0	3
chr8_81212840_-_MIR5708	3	0
chr8_68631420_-_CPA6	0	3
chr8_72741350_-_MSC	0	3
chr8_74790774_+_UBE2W	0	3
chr9_19431748_+_ACER2	3	0
chr9_21083613_+_IFNB1	3	0
chr8_95750587_+_DPY19L4	0	3
chr9_126641228_-_DENND1A	0	3
chr9_26947758_+_PLAA	0	3
chr9_46370945_+_FAM27E1	0	3
chr9_69064896_+_PGM5P2	0	3
chr9_130619584_+_ENG	0	3
chr9_75564217_-_ALDH1A1	0	3
chr9_137236200_-_RXRA	0	3
chr9_75613591_-_ALDH1A1	0	3
chr9_94600070_-_ROR2	0	3
chrX_127947823_+_RNA5SP513	0	3
chrX_134030100_+_MOSPD1	0	3
chrX_146964784_-_L29074.3	0	3
chrX_146965305_+_L29074.3	0	3
chrX_40891718_+_USP9X	0	3
chr9_78521395_+_PCSK5	3	0
chr9_78521472_-_PCSK5	3	0
chrX_46144122_-_KRBOX4	0	3
chr9_78521487_-_PCSK5	3	0
chrX_70330518_-_IL2RG	0	3
chrX_62696874_-_RP11-357C3.3	3	0
chrX_70331350_-_IL2RG	0	3
chrX_75907880_+_RNA5SP508	0	3
chrX_77377109_-_PGK1	3	0
chrX_97788842_-_DIAPH2	3	0
