# Supplementary material for: Long-term lymphoid progenitors independently sustain naïve T and NK cell production in humans
Source: Nat Commun. 2021 Mar 12;12:1622. doi: 10.1038/s41467-021-21834-9 (PMC7954865; doi:10.1038/s41467-021-21834-9)
Supplement: Supplementary file 5 — Supplementary Data 2 [file 41467_2021_21834_MOESM5_ESM.zip › IS_datasheets/P1_IS.csv]

chr	pos	strand	ClosestGene	ID	TN_PB_125	TSCM_PB_125	TCM_PB_125	TEM_PB_125	NK_PB_138	T_PB_138	TN_PB_153	TSCM_PB_153	TCM_PB_153	TEM_PB_153	TN_PB_191	TSCM_PB_191	TCM_PB_191	TEM_PB_191
chr10	10072788	+	LINC00710	chr10_10072788_+_LINC00710	0	0	0	0	0	3	0	0	0	14	0	0	0	0
chr10	101290830	-	NKX2-3	chr10_101290830_-_NKX2-3	0	0	0	0	0	3	0	0	0	0	0	0	23	0
chr10	102046278	+	BLOC1S2	chr10_102046278_+_BLOC1S2	0	0	0	0	0	0	0	1	0	0	0	0	0	0
chr10	103877893	-	LDB1	chr10_103877893_-_LDB1	0	0	0	0	0	0	0	0	0	0	223	13	95	0
chr10	104192002	+	MIR146B	chr10_104192002_+_MIR146B	0	0	0	0	0	0	0	0	0	0	0	8	22	0
chr10	104358691	+	SUFU	chr10_104358691_+_SUFU	0	0	0	0	0	0	0	0	0	0	0	0	16	0
chr10	104360322	-	SUFU	chr10_104360322_-_SUFU	0	0	0	0	0	0	0	0	0	0	0	0	4	0
chr10	104365188	+	SUFU	chr10_104365188_+_SUFU	0	0	0	0	0	0	0	0	0	0	0	0	5	0
chr10	104373225	+	SUFU	chr10_104373225_+_SUFU	0	2	2320	1	0	0	0	71	0	0	1	37	143	0
chr10	104373446	-	SUFU	chr10_104373446_-_SUFU	0	0	1	0	0	0	0	0	0	0	0	0	0	0
chr10	104380910	-	SUFU	chr10_104380910_-_SUFU	0	0	0	0	0	0	0	0	0	0	0	0	9	0
chr10	104408651	-	TRIM8	chr10_104408651_-_TRIM8	0	0	0	0	0	0	0	0	0	0	0	27	2	0
chr10	104536094	+	WBP1L	chr10_104536094_+_WBP1L	0	0	0	0	0	3	0	0	0	0	85	85	2326	1
chr10	105523104	-	SH3PXD2A	chr10_105523104_-_SH3PXD2A	0	0	0	0	0	3	0	0	0	0	0	76	13	20
chr10	105523198	+	SH3PXD2A	chr10_105523198_+_SH3PXD2A	0	0	0	0	0	0	0	0	0	0	0	3	1	0
chr10	105527976	+	SH3PXD2A	chr10_105527976_+_SH3PXD2A	0	0	0	0	0	0	0	1	6	59	0	0	0	0
chr10	105668079	+	OBFC1	chr10_105668079_+_OBFC1	0	0	0	0	0	0	0	0	0	0	0	0	1	0
chr10	106007005	+	GSTO1	chr10_106007005_+_GSTO1	0	0	0	0	0	0	0	0	0	0	0	0	1	0
chr10	106007014	-	GSTO1	chr10_106007014_-_GSTO1	0	0	0	0	0	0	0	0	0	0	21	0	0	0
chr10	106112514	-	CCDC147	chr10_106112514_-_CCDC147	0	0	0	3	0	0	0	0	0	0	0	0	0	0
chr10	106112597	-	CCDC147	chr10_106112597_-_CCDC147	1	0	0	3730	0	0	0	0	0	0	52	43	13	0
chr10	108502450	-	SORCS1	chr10_108502450_-_SORCS1	0	0	0	0	3	0	0	0	0	0	0	0	0	0
chr10	110170763	+	RN7SKP278	chr10_110170763_+_RN7SKP278	0	0	0	0	0	0	0	0	0	0	0	0	3	0
chr10	111110711	-	RNU6-839P	chr10_111110711_-_RNU6-839P	0	0	0	0	3	0	0	0	0	0	0	0	0	0
chr10	11180844	-	CELF2	chr10_11180844_-_CELF2	0	0	0	0	0	0	0	0	0	0	0	0	11	0
chr10	11205957	-	CELF2	chr10_11205957_-_CELF2	0	0	0	0	0	0	0	0	0	0	0	0	2	0
chr10	11225983	-	CELF2	chr10_11225983_-_CELF2	0	0	0	0	0	0	0	0	0	0	1	3	0	0
chr10	112620411	+	PDCD4	chr10_112620411_+_PDCD4	0	0	0	0	0	0	0	0	0	0	0	33	100	0
chr10	112627878	-	PDCD4	chr10_112627878_-_PDCD4	0	0	0	0	0	0	0	0	0	0	1	0	17	0
chr10	115142392	-	RNU7-165P	chr10_115142392_-_RNU7-165P	0	0	0	0	0	0	0	0	0	0	9	0	0	0
chr10	115163922	+	RNU7-165P	chr10_115163922_+_RNU7-165P	0	0	0	0	0	0	0	0	0	0	1	0	0	0
chr10	11574696	-	USP6NL	chr10_11574696_-_USP6NL	0	0	0	0	0	0	0	0	0	0	9	0	0	0
chr10	115998763	+	TDRD1	chr10_115998763_+_TDRD1	0	0	5	0	0	0	0	0	0	0	16	0	0	0
chr10	116511239	+	ABLIM1	chr10_116511239_+_ABLIM1	0	0	0	0	0	0	0	0	0	0	0	0	14	0
chr10	117766860	+	GFRA1	chr10_117766860_+_GFRA1	0	0	0	0	3	0	0	0	0	0	0	0	0	0
chr10	120528922	+	CACUL1	chr10_120528922_+_CACUL1	0	0	0	0	0	0	0	0	0	1	0	0	0	0
chr10	120891415	+	FAM45A	chr10_120891415_+_FAM45A	0	0	0	0	0	0	0	0	0	0	0	19	0	0
chr10	123785025	-	TACC2	chr10_123785025_-_TACC2	0	0	0	0	0	0	0	0	0	1	0	0	0	0
chr10	12431268	-	CAMK1D	chr10_12431268_-_CAMK1D	0	0	0	0	0	0	0	0	0	0	0	19	8	0
chr10	126307997	-	FAM53B	chr10_126307997_-_FAM53B	0	0	0	0	0	0	0	0	0	0	1	0	0	0
chr10	126909910	-	CTBP2	chr10_126909910_-_CTBP2	0	0	0	0	3	0	0	0	0	0	0	0	0	0
chr10	12961475	-	CCDC3	chr10_12961475_-_CCDC3	0	0	0	0	0	0	0	0	8	0	0	0	0	0
chr10	130560287	+	MKI67	chr10_130560287_+_MKI67	0	0	0	0	3	0	0	0	0	0	0	0	0	0
chr10	131127884	+	MGMT	chr10_131127884_+_MGMT	0	0	0	0	0	0	0	0	0	0	2	0	199	0
chr10	132549405	-	MIR378C	chr10_132549405_-_MIR378C	0	0	0	0	0	0	0	0	1	0	0	0	0	0
chr10	132951297	+	TCERG1L	chr10_132951297_+_TCERG1L	0	0	0	0	0	0	0	0	0	3	0	0	0	0
chr10	132951321	+	TCERG1L	chr10_132951321_+_TCERG1L	0	0	0	0	0	0	0	0	0	8	0	0	0	0
chr10	132951378	-	TCERG1L	chr10_132951378_-_TCERG1L	0	0	0	0	0	0	0	0	0	1	0	0	0	0
chr10	132951398	-	TCERG1L	chr10_132951398_-_TCERG1L	0	0	0	0	0	0	0	0	0	4	0	0	0	0
chr10	132951486	-	TCERG1L	chr10_132951486_-_TCERG1L	0	0	0	0	0	0	0	0	0	1	0	0	0	0
chr10	132951600	-	TCERG1L	chr10_132951600_-_TCERG1L	0	0	0	0	0	0	0	0	0	1	0	0	0	0
chr10	134149674	+	LRRC27	chr10_134149674_+_LRRC27	0	0	0	0	0	0	0	0	0	0	0	0	0	4
chr10	134233918	+	PWWP2B	chr10_134233918_+_PWWP2B	0	0	0	0	0	0	0	0	0	0	0	0	78	0
chr10	134234792	-	PWWP2B	chr10_134234792_-_PWWP2B	0	0	0	0	0	0	0	0	0	0	125	56	0	0
chr10	134234904	-	PWWP2B	chr10_134234904_-_PWWP2B	0	0	0	0	0	0	0	0	0	0	0	1	97	0
chr10	135091354	-	ADAM8	chr10_135091354_-_ADAM8	0	0	0	0	0	0	0	0	0	0	0	0	1	0
chr18	21079453	+	C18orf8	chr18_21079453_+_C18orf8	0	0	0	0	1965852	2601	0	0	0	0	194	111	1195	0
chr10	14597536	+	FAM107B	chr10_14597536_+_FAM107B	0	0	0	0	0	0	0	0	0	0	0	7	3	0
chr10	14606849	+	FAM107B	chr10_14606849_+_FAM107B	0	0	0	0	0	0	0	0	0	22	2	50	278	0
chr10	14607208	-	FAM107B	chr10_14607208_-_FAM107B	0	0	0	0	0	0	0	0	0	1	0	0	0	0
chr10	15001953	+	DCLRE1C	chr10_15001953_+_DCLRE1C	0	0	0	0	0	0	0	0	0	0	0	0	13	0
chr10	16996832	+	CUBN	chr10_16996832_+_CUBN	0	0	0	0	0	0	0	0	0	0	1	0	0	0
chr10	17468779	-	ST8SIA6	chr10_17468779_-_ST8SIA6	0	0	0	0	0	0	0	0	0	0	10	16	0	0
chr10	17476697	-	ST8SIA6	chr10_17476697_-_ST8SIA6	0	6	0	5	0	0	0	0	0	0	0	31	0	0
chr10	19214864	-	ARL5B	chr10_19214864_-_ARL5B	0	0	0	0	0	0	0	0	1	0	0	0	0	0
chr10	19931361	+	C10orf112	chr10_19931361_+_C10orf112	0	0	0	0	0	0	0	0	0	0	0	0	9	0
chr10	20284405	-	PLXDC2	chr10_20284405_-_PLXDC2	0	0	0	0	0	0	1	0	0	0	0	0	0	0
chr10	20841089	-	MIR4675	chr10_20841089_-_MIR4675	0	0	0	30	0	0	34	5	0	0	431	3	20	0
chr10	21790228	+	CASC10	chr10_21790228_+_CASC10	0	0	0	0	0	0	0	0	6	1	0	0	0	0
chr10	22422214	+	EBLN1	chr10_22422214_+_EBLN1	0	0	0	0	0	0	0	0	0	0	0	0	8	0
chr10	22604675	-	COMMD3	chr10_22604675_-_COMMD3	0	0	0	0	0	0	1	0	0	0	120	0	1	0
chr10	22609240	-	COMMD3	chr10_22609240_-_COMMD3	0	0	0	0	0	0	0	0	0	0	1	0	2	0
chr10	22970498	-	PIP4K2A	chr10_22970498_-_PIP4K2A	1	0	0	0	0	0	0	0	0	0	14	0	0	0
chr10	22972977	+	PIP4K2A	chr10_22972977_+_PIP4K2A	0	0	0	0	0	0	0	0	0	0	16	0	7	0
chr10	23522228	+	C10orf115	chr10_23522228_+_C10orf115	0	0	0	0	0	0	0	0	0	0	1	0	0	0
chr10	2368327	-	RNU6-576P	chr10_2368327_-_RNU6-576P	0	0	0	0	3	0	0	0	0	0	0	0	0	0
chr10	26728556	+	APBB1IP	chr10_26728556_+_APBB1IP	0	0	0	0	0	0	0	0	0	0	0	0	1	0
chr10	26728822	-	APBB1IP	chr10_26728822_-_APBB1IP	0	0	0	0	0	0	0	0	0	0	0	0	12	0
chr10	26771071	+	APBB1IP	chr10_26771071_+_APBB1IP	0	0	0	0	0	0	1	0	0	0	12	0	258	0
chr10	29096998	-	RP11-478H13.4	chr10_29096998_-_RP11-478H13.4	0	0	0	0	0	0	0	0	0	0	49	0	0	0
chr10	2969975	-	PFKP	chr10_2969975_-_PFKP	0	0	0	0	6	0	0	0	0	0	0	0	0	0
chr7	2058370	-	MAD1L1	chr7_2058370_-_MAD1L1	0	0	0	0	837888	984	0	0	0	0	46	1	1504	0
chr10	30787109	-	MAP3K8	chr10_30787109_-_MAP3K8	0	0	0	1	0	66	0	3	0	1	0	61	0	0
chr10	30787121	+	MAP3K8	chr10_30787121_+_MAP3K8	0	0	0	1	0	6	0	0	0	0	0	0	0	0
chr10	30787144	-	MAP3K8	chr10_30787144_-_MAP3K8	0	0	0	2	0	108	2	10	0	1	0	3	124	0
chr10	30787162	+	MAP3K8	chr10_30787162_+_MAP3K8	0	0	0	0	0	21	0	0	0	0	0	0	0	0
chr10	30787177	+	MAP3K8	chr10_30787177_+_MAP3K8	0	0	0	0	0	3	0	0	0	0	0	0	0	0
chr10	30787208	-	MAP3K8	chr10_30787208_-_MAP3K8	0	0	0	0	0	3	0	0	0	0	0	0	0	0
chr10	30787227	+	MAP3K8	chr10_30787227_+_MAP3K8	0	0	0	0	0	6	0	0	0	0	0	0	0	0
chr10	30787229	-	MAP3K8	chr10_30787229_-_MAP3K8	0	0	2	1	0	0	0	0	0	0	0	0	0	0
chr10	30787242	-	MAP3K8	chr10_30787242_-_MAP3K8	0	4	3	2	0	228	20	1	0	16	1	145	212	1
chr10	30787260	-	MAP3K8	chr10_30787260_-_MAP3K8	0	3	0	0	0	6	7	0	0	5	0	10	64	0
chr10	30787315	-	MAP3K8	chr10_30787315_-_MAP3K8	0	0	0	0	0	0	0	0	0	0	0	2	0	0
chr10	30787360	+	MAP3K8	chr10_30787360_+_MAP3K8	0	0	0	6	0	90	2	0	0	5	0	0	0	0
chr10	30787445	-	MAP3K8	chr10_30787445_-_MAP3K8	0	0	1	2	0	36	4	6	0	7	0	0	0	0
chr10	30787482	+	MAP3K8	chr10_30787482_+_MAP3K8	0	0	0	0	0	0	0	1	0	0	0	0	0	0
chr10	30787494	-	MAP3K8	chr10_30787494_-_MAP3K8	0	0	0	0	0	3	0	0	0	0	0	0	0	0
chr10	30787635	+	MAP3K8	chr10_30787635_+_MAP3K8	0	0	0	0	0	12	1	0	0	1	0	0	0	0
chr10	30787691	-	MAP3K8	chr10_30787691_-_MAP3K8	0	0	0	0	0	3	1	0	0	0	0	0	0	0
chr10	30788253	-	MAP3K8	chr10_30788253_-_MAP3K8	0	0	0	0	0	0	0	1	0	0	0	0	0	0
chr10	30791306	-	MAP3K8	chr10_30791306_-_MAP3K8	0	1	0	0	0	3	0	0	0	0	0	0	0	0
chr10	30791759	-	MAP3K8	chr10_30791759_-_MAP3K8	0	12	0	0	0	0	0	0	0	0	57	2	0	0
chr10	30794973	-	MAP3K8	chr10_30794973_-_MAP3K8	0	0	0	0	0	0	0	0	0	0	0	0	8	0
chr10	30814931	+	RN7SL63P	chr10_30814931_+_RN7SL63P	0	0	0	0	0	0	0	0	0	0	0	0	78	0
chr11	5706560	+	TRIM5	chr11_5706560_+_TRIM5	0	0	0	0	81441	123	0	0	0	0	0	0	7	0
chr10	30838867	-	RN7SL63P	chr10_30838867_-_RN7SL63P	0	0	0	0	9	0	0	0	0	0	0	0	0	0
chr10	30838881	-	RN7SL63P	chr10_30838881_-_RN7SL63P	0	0	0	0	3	0	0	0	0	0	0	0	0	0
chr10	30838895	-	RN7SL63P	chr10_30838895_-_RN7SL63P	0	0	0	0	6	0	0	0	0	0	0	0	0	0
chr10	30838902	+	RN7SL63P	chr10_30838902_+_RN7SL63P	0	0	0	0	3	0	0	0	0	0	0	0	0	0
chr10	30838907	-	RN7SL63P	chr10_30838907_-_RN7SL63P	0	0	0	0	30	0	0	0	0	0	0	0	0	0
chr10	30839131	-	RN7SL63P	chr10_30839131_-_RN7SL63P	0	0	0	0	6	0	0	0	0	0	0	0	0	0
chr10	30839186	+	RN7SL63P	chr10_30839186_+_RN7SL63P	0	0	0	0	6	0	0	0	0	0	0	0	0	0
chr10	30839306	-	RN7SL63P	chr10_30839306_-_RN7SL63P	0	0	0	0	3	0	0	0	0	0	0	0	0	0
chr10	30839600	+	RN7SL63P	chr10_30839600_+_RN7SL63P	0	0	0	0	3	0	0	0	0	0	0	0	0	0
chr10	30839625	-	RN7SL63P	chr10_30839625_-_RN7SL63P	0	0	0	0	3	0	0	0	0	0	0	0	0	0
chr10	3137204	+	PFKP	chr10_3137204_+_PFKP	0	0	0	0	0	0	0	0	1	0	0	0	0	0
chr10	3137882	-	PFKP	chr10_3137882_-_PFKP	0	0	0	0	0	3	0	0	0	0	2	311	362	2
chr10	31532685	-	RNA5SP309	chr10_31532685_-_RNA5SP309	0	0	0	0	0	0	0	0	0	0	0	0	8	0
chr10	33296683	+	RN7SL847P	chr10_33296683_+_RN7SL847P	0	0	0	0	0	0	0	0	0	0	0	0	1	0
chr10	36813909	+	NAMPTL	chr10_36813909_+_NAMPTL	0	0	0	0	0	0	0	0	0	1	0	0	0	0
chr10	37404227	-	ANKRD30A	chr10_37404227_-_ANKRD30A	0	0	0	0	0	0	0	0	1	0	0	0	0	0
chr10	3825347	+	KLF6	chr10_3825347_+_KLF6	0	0	0	0	0	0	0	0	0	1	32	253	252	1
chr10	3828368	-	KLF6	chr10_3828368_-_KLF6	0	0	0	0	0	0	0	0	0	0	0	1	87	0
chr10	3847193	-	KLF6	chr10_3847193_-_KLF6	0	0	0	0	0	0	0	0	0	0	0	0	9	0
chr10	3850024	-	KLF6	chr10_3850024_-_KLF6	0	0	0	0	0	0	0	0	0	0	2	0	0	0
chr10	3851822	-	KLF6	chr10_3851822_-_KLF6	0	0	0	0	0	0	0	0	0	0	0	0	262	0
chr10	3966619	-	KLF6	chr10_3966619_-_KLF6	0	0	0	0	0	0	0	0	0	4	0	0	13	0
chr10	3968727	-	KLF6	chr10_3968727_-_KLF6	0	0	0	877	0	0	0	0	0	0	0	0	60	0
chr10	4284332	+	RNU6-163P	chr10_4284332_+_RNU6-163P	0	0	0	0	0	0	0	0	0	0	0	0	6	0
chr10	4284539	-	RNU6-163P	chr10_4284539_-_RNU6-163P	0	0	0	0	0	0	0	0	0	0	27	42	194	2
chr10	44799411	+	CXCL12	chr10_44799411_+_CXCL12	0	0	0	0	0	0	0	0	1	0	0	0	0	0
chr10	46766648	-	RNA5SP311	chr10_46766648_-_RNA5SP311	0	0	0	0	0	0	0	0	0	0	1	0	0	0
chr10	4690652	-	RNU6-163P	chr10_4690652_-_RNU6-163P	0	0	0	0	0	3	0	0	0	1	0	0	0	0
chr10	48956385	-	GLUD1P2	chr10_48956385_-_GLUD1P2	0	0	0	0	0	0	0	0	0	0	3	0	0	0
chr10	4926997	-	AKR1E2	chr10_4926997_-_AKR1E2	0	0	0	0	0	0	0	0	0	0	0	0	6	0
chr10	49676711	-	ARHGAP22	chr10_49676711_-_ARHGAP22	0	0	0	0	0	0	0	0	0	0	0	0	8	0
chr10	49731547	-	ARHGAP22	chr10_49731547_-_ARHGAP22	0	0	0	0	0	0	0	0	0	0	0	0	1	0
chr10	5590927	+	CALML3	chr10_5590927_+_CALML3	0	0	0	0	0	0	0	0	0	1	0	0	0	0
chr10	570923	-	DIP2C	chr10_570923_-_DIP2C	0	0	0	0	0	0	0	0	0	0	0	0	3	0
chr10	57879625	-	ZWINT	chr10_57879625_-_ZWINT	0	0	0	0	0	0	0	0	0	0	0	0	1	0
chr10	6111153	+	IL2RA	chr10_6111153_+_IL2RA	1	264	0	0	0	0	0	0	0	0	0	0	24	0
chr10	6111215	-	IL2RA	chr10_6111215_-_IL2RA	0	1	0	0	0	0	0	0	0	0	0	0	0	0
chr10	6111234	-	IL2RA	chr10_6111234_-_IL2RA	0	10	0	0	0	0	0	0	0	0	0	0	0	0
chr10	61413206	+	SLC16A9	chr10_61413206_+_SLC16A9	0	0	0	0	0	0	0	0	0	0	0	1	16	0
chr10	6342371	-	DKFZP667F0711	chr10_6342371_-_DKFZP667F0711	0	0	0	0	0	0	0	0	0	0	0	1	37	0
chr10	63512895	-	C10orf107	chr10_63512895_-_C10orf107	0	0	0	0	0	0	0	0	0	0	0	0	8	0
chr10	63514058	-	C10orf107	chr10_63514058_-_C10orf107	0	0	0	0	0	0	0	0	0	0	0	0	31	1
chr10	63524818	+	C10orf107	chr10_63524818_+_C10orf107	0	0	0	0	0	0	0	0	0	0	198	0	0	0
chr10	63867188	+	ARID5B	chr10_63867188_+_ARID5B	0	0	0	0	0	0	0	0	0	0	10	0	0	0
chr10	66909309	-	CTNNA3	chr10_66909309_-_CTNNA3	0	0	0	0	0	0	0	1	0	0	0	0	0	0
chr1	244487468	+	C1orf100	chr1_244487468_+_C1orf100	0	0	0	0	46836	63	0	0	0	0	87	91	1169	1
chr10	72503799	+	ADAMTS14	chr10_72503799_+_ADAMTS14	0	0	0	0	0	0	0	0	0	0	0	12	0	0
chr10	72574291	+	SGPL1	chr10_72574291_+_SGPL1	0	0	0	0	0	0	0	0	0	0	0	0	20	0
chr10	73488970	+	CDH23	chr10_73488970_+_CDH23	22	0	0	0	0	0	0	0	0	9	72	142	626	0
chr10	73512388	+	C10orf54	chr10_73512388_+_C10orf54	0	0	0	0	0	0	2	0	0	0	0	0	0	0
chr10	73515739	+	C10orf54	chr10_73515739_+_C10orf54	0	0	0	0	0	0	0	0	0	0	0	0	2	0
chr10	74080320	+	DNAJB12	chr10_74080320_+_DNAJB12	0	0	0	0	0	0	0	0	0	0	0	0	1	0
chr10	74084479	-	DNAJB12	chr10_74084479_-_DNAJB12	0	0	0	0	0	0	0	0	0	0	0	4	1	0
chr10	74091396	+	DNAJB12	chr10_74091396_+_DNAJB12	0	0	0	0	0	0	0	0	0	0	18	0	0	0
chr10	74093045	+	DNAJB12	chr10_74093045_+_DNAJB12	0	0	0	0	0	0	0	0	0	0	0	0	6	0
chr10	74458693	+	MCU	chr10_74458693_+_MCU	0	0	0	0	0	0	0	0	16	1	0	0	0	0
chr10	75173413	+	MSS51	chr10_75173413_+_MSS51	0	0	0	0	0	0	0	0	0	0	2	0	2	0
chr10	76791971	+	KAT6B	chr10_76791971_+_KAT6B	0	0	0	0	0	0	0	0	0	0	0	0	2	0
chr10	78489688	-	KCNMA1	chr10_78489688_-_KCNMA1	0	0	0	0	171	0	0	0	0	0	0	0	0	0
chr10	78762571	-	KCNMA1	chr10_78762571_-_KCNMA1	0	0	0	0	0	3	0	0	0	0	0	0	0	0
chr10	80830961	-	ZMIZ1	chr10_80830961_-_ZMIZ1	0	0	0	0	0	0	0	0	0	0	108	26	396	0
chr10	80898485	+	ZMIZ1	chr10_80898485_+_ZMIZ1	396	0	0	0	0	0	0	0	0	0	53	0	0	0
chr10	81045913	-	ZMIZ1	chr10_81045913_-_ZMIZ1	0	0	0	0	0	0	0	0	0	0	0	0	30	0
chr10	81156595	-	ZCCHC24	chr10_81156595_-_ZCCHC24	0	0	0	0	0	0	0	0	0	0	1	0	0	0
chr10	82226411	-	TSPAN14	chr10_82226411_-_TSPAN14	0	0	0	0	0	0	0	0	0	0	0	0	109	0
chr10	84765648	-	NRG3	chr10_84765648_-_NRG3	0	0	0	0	0	0	0	0	0	0	0	1	0	0
chr10	84854612	-	RNU6-478P	chr10_84854612_-_RNU6-478P	0	0	0	0	0	0	0	0	0	0	15	0	0	0
chr10	88415071	+	OPN4	chr10_88415071_+_OPN4	0	0	0	0	0	0	1	1	0	0	0	0	0	0
chr10	89624972	+	PTEN	chr10_89624972_+_PTEN	0	0	0	0	0	0	0	0	0	0	0	0	23	0
chr10	89639494	-	PTEN	chr10_89639494_-_PTEN	0	0	0	0	0	0	0	0	0	0	0	0	26	0
chr10	89826479	+	PTEN	chr10_89826479_+_PTEN	0	0	0	0	0	0	0	0	0	0	24	0	0	0
chr1	151801555	+	RORC	chr1_151801555_+_RORC	0	0	0	0	14988	21	0	6	0	0	8	0	574	3
chr10	30838834	+	RN7SL63P	chr10_30838834_+_RN7SL63P	0	0	0	0	14022	33	0	0	0	0	6	2	53	0
chr10	91153306	-	IFIT1	chr10_91153306_-_IFIT1	0	0	0	0	0	6	0	0	0	0	0	0	0	0
chr10	94180365	-	IDE	chr10_94180365_-_IDE	0	0	0	0	0	0	0	0	0	0	17	0	19	0
chr10	95074545	+	MYOF	chr10_95074545_+_MYOF	0	0	0	0	0	0	0	0	0	0	18	8	721	0
chr10	95256467	+	CEP55	chr10_95256467_+_CEP55	0	0	8	0	0	0	0	0	0	0	0	1	0	0
chr10	96271900	-	TBC1D12	chr10_96271900_-_TBC1D12	0	0	0	0	0	3	0	0	0	0	0	0	0	0
chr10	96793900	+	CYP2C8	chr10_96793900_+_CYP2C8	0	0	0	0	0	0	0	0	0	0	0	0	1	0
chr10	96793921	+	CYP2C8	chr10_96793921_+_CYP2C8	0	0	0	0	0	0	0	0	0	1	0	0	0	0
chr10	96793953	+	CYP2C8	chr10_96793953_+_CYP2C8	0	0	0	0	0	0	0	0	0	1	0	0	0	0
chr10	96794134	-	CYP2C8	chr10_96794134_-_CYP2C8	0	0	0	0	0	0	0	0	0	28	4	8	12	0
chr10	97850302	+	RNU6-271P	chr10_97850302_+_RNU6-271P	0	0	0	0	0	0	0	0	0	0	0	29	0	0
chr10	97890707	+	ZNF518A	chr10_97890707_+_ZNF518A	0	0	0	0	0	0	0	0	0	0	0	1	0	0
chr10	98432958	+	PIK3AP1	chr10_98432958_+_PIK3AP1	0	0	0	0	0	0	0	0	0	0	0	0	26	13
chr10	99415513	+	PI4K2A	chr10_99415513_+_PI4K2A	0	0	0	0	0	0	0	0	0	0	0	0	1	0
chr1	100314744	+	AGL	chr1_100314744_+_AGL	0	0	0	0	0	0	0	0	0	0	0	0	1	0
chr1	102653341	-	OLFM3	chr1_102653341_-_OLFM3	0	0	0	0	6	0	0	0	0	0	0	0	0	0
chr1	1080601	-	MIR200B	chr1_1080601_-_MIR200B	0	0	0	0	0	0	0	0	0	0	0	54	2	0
chr1	108375265	-	VAV3	chr1_108375265_-_VAV3	0	0	0	0	0	0	0	1	0	0	257	4	2	0
chr1	108384080	-	VAV3	chr1_108384080_-_VAV3	0	0	0	0	0	3	2	0	0	0	0	96	150	3
chr1	108399487	-	VAV3	chr1_108399487_-_VAV3	0	0	0	0	0	0	0	0	0	0	0	0	90	0
chr1	109188291	-	FAM102B	chr1_109188291_-_FAM102B	0	0	0	0	0	0	0	0	0	0	174	0	0	1
chr11	102533314	+	MMP27	chr11_102533314_+_MMP27	0	0	0	0	0	6	0	0	0	0	0	0	0	0
chr11	10316018	+	SBF2	chr11_10316018_+_SBF2	0	0	0	0	0	0	0	0	0	0	14	37	2	0
chr11	103943765	+	PDGFD	chr11_103943765_+_PDGFD	0	0	12	101	0	3	396	1	0	1	0	0	1	0
chr11	103943998	-	PDGFD	chr11_103943998_-_PDGFD	0	0	0	0	0	0	0	0	0	0	0	1	0	0
chr11	106000606	+	AASDHPPT	chr11_106000606_+_AASDHPPT	0	0	0	0	3	0	0	0	0	0	0	0	0	0
chr11	10611684	-	MRVI1	chr11_10611684_-_MRVI1	0	0	0	0	0	0	0	0	0	0	6	0	2	0
chr11	10628167	-	MRVI1	chr11_10628167_-_MRVI1	0	0	0	0	0	0	0	0	0	0	1	0	263	1
chr11	10665540	+	MRVI1	chr11_10665540_+_MRVI1	0	0	0	0	0	0	0	0	0	0	19	0	0	0
chr11	109963006	+	ZC3H12C	chr11_109963006_+_ZC3H12C	0	0	0	0	0	0	0	0	0	0	0	12	7	0
chr11	111990584	-	SDHD	chr11_111990584_-_SDHD	0	0	0	0	0	0	0	1	0	0	0	0	0	0
chr11	113968327	-	ZBTB16	chr11_113968327_-_ZBTB16	0	0	0	0	0	0	0	0	0	0	0	0	3	0
chr11	114309326	-	REXO2	chr11_114309326_-_REXO2	0	0	0	0	0	0	0	0	0	1	1	0	114	0
chr11	116654994	-	ZNF259	chr11_116654994_-_ZNF259	0	0	0	0	9	0	0	0	0	0	0	0	0	0
chr11	117801229	-	TMPRSS13	chr11_117801229_-_TMPRSS13	0	0	0	0	0	0	0	0	0	0	0	0	63	0
chr11	117960843	+	TMPRSS4	chr11_117960843_+_TMPRSS4	0	0	0	0	0	0	0	0	0	0	15	0	0	0
chr11	118069675	+	AMICA1	chr11_118069675_+_AMICA1	0	0	0	0	0	0	0	0	0	0	0	0	11	0
chr11	118109374	-	MPZL3	chr11_118109374_-_MPZL3	0	0	0	0	0	0	0	0	0	0	0	0	17	0
chr11	118889214	+	RPS25	chr11_118889214_+_RPS25	0	0	0	0	0	0	0	0	0	0	0	0	70	0
chr11	118889325	-	TRAPPC4	chr11_118889325_-_TRAPPC4	0	0	0	0	0	0	0	0	0	0	0	69	20	6
chr1	112014223	-	C1orf162	chr1_112014223_-_C1orf162	0	0	0	0	0	0	0	0	0	0	1	0	0	0
chr11	120424435	-	AP002348.1	chr11_120424435_-_AP002348.1	0	0	0	0	0	0	0	1	0	0	0	0	0	0
chr11	122510395	+	UBASH3B	chr11_122510395_+_UBASH3B	0	0	0	0	0	3	0	0	0	0	0	0	0	0
chr11	122560529	+	UBASH3B	chr11_122560529_+_UBASH3B	0	0	0	0	0	0	0	0	0	0	0	0	49	0
chr11	122598414	-	UBASH3B	chr11_122598414_-_UBASH3B	0	0	0	0	0	0	0	0	0	0	4	5	4	0
chr11	122613959	+	UBASH3B	chr11_122613959_+_UBASH3B	0	0	0	0	3	0	0	0	0	0	0	0	0	0
chr11	122614411	+	UBASH3B	chr11_122614411_+_UBASH3B	0	0	0	0	21	0	0	0	0	0	0	0	0	0
chr11	122614567	-	UBASH3B	chr11_122614567_-_UBASH3B	0	0	0	0	3	0	0	0	0	0	0	0	0	0
chr11	122614996	+	UBASH3B	chr11_122614996_+_UBASH3B	0	0	0	0	3	0	0	0	0	0	0	0	0	0
chr11	122615028	+	UBASH3B	chr11_122615028_+_UBASH3B	0	0	0	0	3	0	0	0	0	0	0	0	0	0
chr11	122615082	+	UBASH3B	chr11_122615082_+_UBASH3B	0	0	0	0	9	0	0	0	0	0	0	0	0	0
chr11	122615213	-	UBASH3B	chr11_122615213_-_UBASH3B	0	0	0	0	3	0	0	0	0	0	0	0	0	0
chr11	122615316	-	UBASH3B	chr11_122615316_-_UBASH3B	0	0	0	0	1434	0	0	0	0	0	0	0	0	0
chr11	122625190	+	UBASH3B	chr11_122625190_+_UBASH3B	0	0	0	0	0	0	0	0	0	0	0	0	7	0
chr11	123328114	+	GRAMD1B	chr11_123328114_+_GRAMD1B	0	0	0	0	0	0	0	0	0	0	1	43	0	1
chr11	124940220	+	SLC37A2	chr11_124940220_+_SLC37A2	0	0	0	0	0	0	0	0	0	0	0	0	94	0
chr11	126262137	-	ST3GAL4	chr11_126262137_-_ST3GAL4	0	0	0	0	0	0	0	0	0	0	0	0	5	0
chr11	128064365	+	ETS1	chr11_128064365_+_ETS1	0	0	0	0	0	0	0	0	0	0	2	0	0	0
chr11	128160973	+	ETS1	chr11_128160973_+_ETS1	0	0	0	0	0	0	0	0	0	0	0	0	4	0
chr11	1318460	-	TOLLIP	chr11_1318460_-_TOLLIP	0	0	0	0	0	0	0	0	0	0	0	0	33	0
chr11	133903171	+	JAM3	chr11_133903171_+_JAM3	0	0	0	0	3	0	0	0	0	0	0	0	0	0
chr11	13689155	-	FAR1	chr11_13689155_-_FAR1	0	0	296	0	0	0	0	0	0	0	0	6	6	0
chr11	14425159	+	RRAS2	chr11_14425159_+_RRAS2	0	0	0	0	0	0	1	0	0	0	0	0	0	0
chr11	14435783	-	COPB1	chr11_14435783_-_COPB1	0	0	0	0	0	0	0	0	0	0	0	0	9	0
chr1	115640342	-	TSPAN2	chr1_115640342_-_TSPAN2	0	0	0	0	0	0	0	0	0	0	0	3	0	0
chr1	116623239	+	SLC22A15	chr1_116623239_+_SLC22A15	0	0	0	0	0	0	0	0	0	1	0	0	0	0
chr11	16814306	-	PLEKHA7	chr11_16814306_-_PLEKHA7	0	0	0	0	0	0	0	0	0	0	0	0	11	0
chr11	17165244	-	PIK3C2A	chr11_17165244_-_PIK3C2A	2	0	1	0	0	0	0	0	0	0	0	0	0	0
chr11	17758472	-	KCNC1	chr11_17758472_-_KCNC1	0	0	0	0	0	0	1	0	0	0	0	0	0	0
chr11	1779710	+	CTSD	chr11_1779710_+_CTSD	0	0	0	0	0	0	0	0	0	0	1	12	0	0
chr11	18404600	+	MIR3159	chr11_18404600_+_MIR3159	0	0	0	0	0	0	0	0	0	0	0	0	6	0
chr11	18415900	-	LDHA	chr11_18415900_-_LDHA	0	0	0	0	0	0	1	1	0	0	558	227	222	57
chr11	19112060	-	ZDHHC13	chr11_19112060_-_ZDHHC13	0	0	0	0	0	0	0	0	0	0	0	0	1	0
chr11	1911311	-	C11orf89	chr11_1911311_-_C11orf89	0	0	0	0	0	0	0	0	0	0	0	0	16	0
chr11	1911460	-	C11orf89	chr11_1911460_-_C11orf89	0	0	0	0	0	0	0	0	0	0	2	0	12	0
chr11	19794200	-	NAV2	chr11_19794200_-_NAV2	0	0	0	0	3	0	0	0	0	0	0	0	0	0
chr1	120256063	-	PHGDH	chr1_120256063_-_PHGDH	0	0	0	0	0	0	0	0	0	0	0	0	36	0
chr1	120552373	-	NOTCH2	chr1_120552373_-_NOTCH2	0	0	0	0	0	0	0	0	0	0	0	0	56	0
chr1	120557543	+	NOTCH2	chr1_120557543_+_NOTCH2	0	0	0	0	0	0	0	0	0	0	1	0	0	0
chr1	120567411	-	NOTCH2	chr1_120567411_-_NOTCH2	0	0	0	0	0	0	0	0	0	0	0	0	1	0
chr1	120567513	-	NOTCH2	chr1_120567513_-_NOTCH2	0	0	0	0	0	0	0	0	0	0	0	2	13	0
chr1	120655763	-	RNU6-465P	chr1_120655763_-_RNU6-465P	0	0	0	0	0	3	0	0	0	0	0	0	0	0
chr1	121102680	+	RP11-343N15.1	chr1_121102680_+_RP11-343N15.1	0	0	0	0	0	0	0	0	0	0	0	0	1	0
chr1	12208223	-	TNFRSF8	chr1_12208223_-_TNFRSF8	0	0	0	0	0	0	0	0	0	0	0	0	5	0
chr1	12533314	+	VPS13D	chr1_12533314_+_VPS13D	0	0	0	0	0	0	0	0	0	0	36	0	0	0
chr1	12533369	-	VPS13D	chr1_12533369_-_VPS13D	0	0	0	0	0	0	0	0	0	0	45	0	0	0
chr11	27463206	+	LGR4	chr11_27463206_+_LGR4	0	0	0	0	0	3	0	0	0	0	0	0	0	0
chr11	3108631	+	OSBPL5	chr11_3108631_+_OSBPL5	0	0	0	0	0	0	0	0	0	0	0	0	45	0
chr11	31949064	+	RCN1	chr11_31949064_+_RCN1	0	0	0	0	3	0	0	0	0	0	0	0	0	0
chr11	32913800	+	QSER1	chr11_32913800_+_QSER1	0	0	0	0	0	0	0	0	0	0	0	0	78	0
chr11	33903168	-	LMO2	chr11_33903168_-_LMO2	0	0	0	0	0	0	0	0	0	0	92	0	0	0
chr11	33905515	-	LMO2	chr11_33905515_-_LMO2	0	0	0	0	0	0	0	0	0	0	0	8	43	0
chr11	33913334	+	LMO2	chr11_33913334_+_LMO2	0	0	0	0	0	0	0	0	0	0	0	0	48	0
chr11	34288636	+	ABTB2	chr11_34288636_+_ABTB2	0	0	0	0	0	0	0	0	0	0	4	0	0	0
chr11	34428411	+	CAT	chr11_34428411_+_CAT	0	0	0	0	18	0	0	0	0	0	0	0	0	0
chr11	355354	-	B4GALNT4	chr11_355354_-_B4GALNT4	0	0	0	0	0	0	0	0	0	0	0	0	42	0
chr11	36431715	+	PRR5L	chr11_36431715_+_PRR5L	0	0	674	2	0	0	14	8	0	5	1	207	204	27
chr11	3769845	-	NUP98	chr11_3769845_-_NUP98	0	0	0	0	0	0	0	0	0	0	1	0	0	0
chr11	3872168	-	MIR4687	chr11_3872168_-_MIR4687	0	0	0	0	0	0	0	0	0	0	29	14	13	0
chr11	40094540	+	LRRC4C	chr11_40094540_+_LRRC4C	0	0	0	0	0	0	0	0	0	0	3	0	0	0
chr11	423639	+	ANO9	chr11_423639_+_ANO9	0	0	0	0	0	0	0	0	8	0	0	0	0	0
chr11	4241922	-	RRM1	chr11_4241922_-_RRM1	0	0	0	0	0	3	0	0	0	0	0	0	0	0
chr11	42593902	+	HNRNPKP3	chr11_42593902_+_HNRNPKP3	0	0	0	0	0	0	0	0	0	0	0	0	2	0
chr11	43702956	-	HSD17B12	chr11_43702956_-_HSD17B12	0	0	0	0	0	0	0	8	0	0	0	0	0	0
chr1	144089877	+	RP11-289H16.1	chr1_144089877_+_RP11-289H16.1	0	0	0	0	0	0	0	0	0	0	0	0	1	0
chr11	44598746	+	CD82	chr11_44598746_+_CD82	0	0	0	0	0	0	0	0	0	0	16	5	99	0
chr11	44598918	+	CD82	chr11_44598918_+_CD82	0	0	0	0	0	0	0	0	0	0	7	0	0	0
chr1	144932710	+	PDE4DIP	chr1_144932710_+_PDE4DIP	3	0	0	0	0	0	1	0	0	0	7	0	0	0
chr1	144946661	+	PDE4DIP	chr1_144946661_+_PDE4DIP	0	0	0	0	0	0	1	1	0	0	0	0	0	0
chr1	144946741	-	PDE4DIP	chr1_144946741_-_PDE4DIP	0	0	0	0	0	0	0	1	0	0	0	0	0	0
chr1	145158854	-	RNU6-1071P	chr1_145158854_-_RNU6-1071P	0	0	0	0	0	0	0	0	0	0	28	0	0	0
chr11	45172139	+	PRDM11	chr11_45172139_+_PRDM11	0	0	0	0	6	0	0	0	0	0	0	0	0	0
chr11	45172300	+	PRDM11	chr11_45172300_+_PRDM11	0	0	0	0	3	0	0	0	0	0	0	0	0	0
chr11	45173390	+	PRDM11	chr11_45173390_+_PRDM11	0	0	0	0	18	0	0	0	0	0	0	0	0	0
chr11	45174185	+	PRDM11	chr11_45174185_+_PRDM11	0	0	0	0	3	0	0	0	0	0	0	0	0	0
chr11	45174658	-	PRDM11	chr11_45174658_-_PRDM11	0	0	0	0	6	0	0	0	0	0	0	0	0	0
chr1	145263865	-	RP11-458D21.5	chr1_145263865_-_RP11-458D21.5	0	0	0	0	0	0	0	0	0	0	1	0	0	0
chr1	145269357	-	RP11-458D21.5	chr1_145269357_-_RP11-458D21.5	0	0	0	0	0	0	1	0	0	0	0	0	0	0
chr11	46341025	+	CREB3L1	chr11_46341025_+_CREB3L1	0	0	0	0	0	0	0	0	0	0	0	4	73	0
chr11	46367095	-	DGKZ	chr11_46367095_-_DGKZ	0	0	0	0	0	0	0	0	0	0	19	0	0	0
chr11	46370779	-	DGKZ	chr11_46370779_-_DGKZ	0	0	0	0	0	0	0	0	0	0	81	6	0	0
chr11	47417517	+	MIR4487	chr11_47417517_+_MIR4487	0	0	0	0	0	0	1	0	0	0	39	0	0	0
chr11	47574224	+	RN7SL652P	chr11_47574224_+_RN7SL652P	0	0	0	0	0	0	0	0	0	0	0	0	144	1
chr11	47613016	-	C1QTNF4	chr11_47613016_-_C1QTNF4	0	0	0	0	0	0	0	0	0	0	0	0	16	0
chr1	147997316	+	RNVU1-13	chr1_147997316_+_RNVU1-13	0	0	0	0	0	0	1	0	0	0	0	0	0	0
chr1	148601899	-	RNVU1-15	chr1_148601899_-_RNVU1-15	0	0	0	0	0	0	1	0	0	0	0	0	0	0
chr1	148761517	-	NBPF16	chr1_148761517_-_NBPF16	0	0	0	0	0	0	0	2	0	0	0	46	13	0
chr1	149355089	-	FCGR1C	chr1_149355089_-_FCGR1C	0	0	0	0	0	0	0	0	0	0	2	0	0	0
chr1	149370060	-	HIST2H2BB	chr1_149370060_-_HIST2H2BB	0	0	0	0	0	3	0	0	0	0	0	0	0	0
chr1	149511086	-	RNVU1-19	chr1_149511086_-_RNVU1-19	0	0	0	0	0	0	0	0	0	0	0	0	1	0
chr1	149739991	-	FCGR1A	chr1_149739991_-_FCGR1A	0	0	0	0	0	0	0	0	0	0	3	0	0	0
chr1	149812720	-	HIST2H3C	chr1_149812720_-_HIST2H3C	0	0	0	0	0	3	0	5	0	0	0	8	116	0
chr1	149824225	+	HIST2H3A	chr1_149824225_+_HIST2H3A	0	0	0	0	0	0	0	1	0	0	0	5	110	1
chr1	150460464	-	TARS2	chr1_150460464_-_TARS2	0	0	0	0	0	0	0	0	0	0	8	0	113	0
chr1	150538990	+	RN7SL473P	chr1_150538990_+_RN7SL473P	0	0	0	0	0	0	0	3	0	0	1	44	261	0
chr1	150585262	+	ENSA	chr1_150585262_+_ENSA	0	0	0	0	0	0	0	0	0	0	0	30	42	1
chr1	150585367	-	ENSA	chr1_150585367_-_ENSA	0	0	0	0	0	0	0	0	0	0	0	13	0	0
chr1	150585375	-	ENSA	chr1_150585375_-_ENSA	0	0	0	0	0	0	0	0	0	0	15	0	0	0
chr1	150585474	-	ENSA	chr1_150585474_-_ENSA	0	0	1	0	0	0	0	0	0	0	0	0	0	0
chr1	150586285	-	ENSA	chr1_150586285_-_ENSA	1	0	2700	1	0	0	0	0	0	4	0	85	15	0
chr1	151042322	+	MLLT11	chr1_151042322_+_MLLT11	0	0	0	0	0	3	2	0	0	0	73	0	61	0
chr1	151161088	+	VPS72	chr1_151161088_+_VPS72	0	0	0	0	0	0	0	0	0	0	27	1	0	0
chr17	56411631	+	MIR4736	chr17_56411631_+_MIR4736	0	0	0	0	6765	18	0	0	0	0	0	0	1	0
chr1	151801656	+	RORC	chr1_151801656_+_RORC	0	0	0	0	3	0	0	0	0	0	0	0	0	0
chr1	151801690	-	RORC	chr1_151801690_-_RORC	0	0	0	0	9	0	0	0	0	0	0	0	0	0
chr1	151801692	+	RORC	chr1_151801692_+_RORC	0	0	0	0	3	0	0	0	0	0	0	0	0	0
chr1	151801706	+	RORC	chr1_151801706_+_RORC	0	0	0	0	6	0	0	0	0	0	0	0	0	0
chr1	151801736	+	RORC	chr1_151801736_+_RORC	0	0	0	0	9	0	0	0	0	0	0	0	0	0
chr1	151801778	+	RORC	chr1_151801778_+_RORC	0	0	0	0	3	0	0	0	0	0	0	0	0	0
chr1	151801806	+	RORC	chr1_151801806_+_RORC	0	0	0	0	3	0	0	0	0	0	0	0	0	0
chr1	151801808	-	RORC	chr1_151801808_-_RORC	0	0	0	0	6	0	0	0	0	0	0	0	0	0
chr1	151801822	-	RORC	chr1_151801822_-_RORC	0	0	0	0	3	0	0	0	0	0	0	0	0	0
chr1	151801825	+	RORC	chr1_151801825_+_RORC	0	0	0	0	30	0	0	0	0	0	0	0	0	0
chr1	151801833	-	RORC	chr1_151801833_-_RORC	0	0	0	0	6	0	0	0	0	0	0	0	0	0
chr1	98466393	+	MIR137HG	chr1_98466393_+_MIR137HG	0	0	0	12	5400	18	0	0	0	0	0	0	2	0
chr1	151801995	+	RORC	chr1_151801995_+_RORC	0	0	0	0	3	0	0	0	0	0	0	0	0	0
chr1	151802027	-	RORC	chr1_151802027_-_RORC	0	0	0	0	6	0	0	0	0	0	0	0	0	0
chr1	151802035	-	RORC	chr1_151802035_-_RORC	0	0	0	0	9	0	0	0	0	0	0	0	0	0
chr1	151802074	-	RORC	chr1_151802074_-_RORC	0	0	0	0	3	0	0	0	0	0	0	0	0	0
chr1	151802098	-	RORC	chr1_151802098_-_RORC	0	0	0	0	3	0	0	0	0	0	0	0	0	0
chr11	5300703	-	HBG2	chr11_5300703_-_HBG2	0	0	0	0	0	0	0	0	0	0	0	8	7	0
chr1	153537947	-	S100A2	chr1_153537947_-_S100A2	0	0	0	0	0	0	15	0	0	0	27	0	0	0
chr1	153538653	+	S100A2	chr1_153538653_+_S100A2	0	0	0	0	0	0	0	0	0	0	15	0	0	0
chr1	153538664	+	S100A2	chr1_153538664_+_S100A2	0	0	0	0	0	0	0	0	0	0	0	112	186	4
chr1	153755540	+	SLC27A3	chr1_153755540_+_SLC27A3	0	0	0	0	0	0	0	0	0	0	0	0	78	0
chr1	153912024	-	DENND4B	chr1_153912024_-_DENND4B	0	0	2	0	0	0	0	0	0	0	0	0	0	0
chr1	153940699	-	CREB3L4	chr1_153940699_-_CREB3L4	0	0	0	0	0	0	0	0	0	0	0	0	5	0
chr1	154392705	+	IL6R	chr1_154392705_+_IL6R	0	0	0	0	0	0	0	0	0	0	9	0	0	0
chr1	154908442	+	PMVK	chr1_154908442_+_PMVK	0	0	0	0	0	0	0	0	0	0	0	0	10	0
chr1	154913885	+	PBXIP1	chr1_154913885_+_PBXIP1	0	0	0	0	0	0	0	0	0	0	36	0	0	0
chr1	154924009	+	PBXIP1	chr1_154924009_+_PBXIP1	0	0	0	0	0	0	0	0	0	0	0	0	5	0
chr11	55029222	-	TRIM48	chr11_55029222_-_TRIM48	0	0	0	0	0	0	0	0	1	0	0	0	0	0
chr1	155103475	-	EFNA1	chr1_155103475_-_EFNA1	0	0	0	0	0	0	0	0	0	0	0	0	4	0
chr1	155774277	+	GON4L	chr1_155774277_+_GON4L	0	0	0	0	0	3	0	0	0	0	0	0	0	0
chr1	155978822	-	SSR2	chr1_155978822_-_SSR2	0	0	0	0	0	0	0	0	0	1	0	0	0	0
chr1	155979789	+	SSR2	chr1_155979789_+_SSR2	0	0	0	0	0	0	0	0	0	1	0	0	0	0
chr1	156472094	-	MEF2D	chr1_156472094_-_MEF2D	0	0	0	0	0	0	0	0	0	0	7	0	0	0
chr1	156473467	-	MEF2D	chr1_156473467_-_MEF2D	0	0	0	0	0	0	0	0	0	0	29	20	421	0
chr1	156866613	-	PEAR1	chr1_156866613_-_PEAR1	0	0	0	0	0	0	0	0	0	0	0	0	100	0
chr14	106559941	+	IGHV3-9	chr14_106559941_+_IGHV3-9	0	1	1	0	3072	1731846	3	13	5	7272	749	1246	3278	47
chr11	5706584	+	TRIM5	chr11_5706584_+_TRIM5	0	0	0	0	3	0	0	0	0	0	0	0	0	0
chr11	5706592	-	TRIM5	chr11_5706592_-_TRIM5	0	0	0	0	27	0	0	0	0	0	0	0	0	0
chr11	5706609	-	TRIM5	chr11_5706609_-_TRIM5	0	0	0	0	9	0	0	0	0	0	0	0	0	0
chr11	5706610	+	TRIM5	chr11_5706610_+_TRIM5	0	0	0	0	15	0	0	0	0	0	0	0	0	0
chr11	5706642	-	TRIM5	chr11_5706642_-_TRIM5	0	0	0	0	3	0	0	0	0	0	0	0	0	0
chr11	5706686	-	TRIM5	chr11_5706686_-_TRIM5	0	0	0	0	6	0	0	0	0	0	0	0	0	0
chr11	57103599	-	SSRP1	chr11_57103599_-_SSRP1	0	0	0	0	0	0	0	0	0	0	0	2	0	0
chr11	57372362	-	SERPING1	chr11_57372362_-_SERPING1	0	0	0	0	0	0	0	0	0	0	0	0	7	0
chr11	57631695	+	CTNND1	chr11_57631695_+_CTNND1	0	0	0	0	0	0	0	0	0	1	0	0	0	0
chr11	58346997	+	ZFP91	chr11_58346997_+_ZFP91	0	0	0	0	0	0	0	0	0	9	302	2	178	0
chr11	5838275	-	OR52N2	chr11_5838275_-_OR52N2	0	0	0	0	0	0	0	0	0	0	0	0	4	0
chr1	158983710	-	IFI16	chr1_158983710_-_IFI16	0	0	0	0	0	0	0	0	0	0	0	0	6	0
chr1	158985020	-	IFI16	chr1_158985020_-_IFI16	0	0	0	0	0	0	0	0	0	0	0	0	3	0
chr1	160831255	-	CD244	chr1_160831255_-_CD244	0	0	0	0	0	0	0	0	0	0	0	1	0	0
chr11	60928368	+	VPS37C	chr11_60928368_+_VPS37C	0	0	0	0	0	0	0	0	0	0	1	1	15	0
chr1	161546930	-	FCGR3A	chr1_161546930_-_FCGR3A	0	0	0	0	0	0	1	0	0	0	0	0	0	0
chr11	61680297	+	RAB3IL1	chr11_61680297_+_RAB3IL1	0	0	0	0	0	0	0	0	0	1	0	0	0	0
chr1	162874686	+	C1orf110	chr1_162874686_+_C1orf110	0	0	0	0	0	183	0	4	0	0	0	5	0	0
chr11	63686711	+	RCOR2	chr11_63686711_+_RCOR2	0	0	0	0	0	0	0	0	0	0	0	0	5	0
chr11	63781890	+	MACROD1	chr11_63781890_+_MACROD1	0	0	0	0	0	0	0	0	0	1	0	0	0	0
chr11	63961577	-	STIP1	chr11_63961577_-_STIP1	0	0	0	0	0	0	0	1	0	0	0	0	0	0
chr11	64038220	+	BAD	chr11_64038220_+_BAD	0	0	0	0	0	0	0	0	0	0	0	16	0	0
chr11	64546788	+	SF1	chr11_64546788_+_SF1	0	0	0	0	0	0	0	0	0	0	0	0	2	0
chr1	164560272	+	PBX1	chr1_164560272_+_PBX1	0	0	0	0	0	0	0	0	0	0	0	0	3	0
chr11	64684519	-	ATG2A	chr11_64684519_-_ATG2A	0	0	0	0	0	0	0	0	0	0	0	0	1	0
chr11	64807346	+	SNX15	chr11_64807346_+_SNX15	0	0	0	0	0	0	0	0	0	0	0	0	2	0
chr11	65266119	-	MALAT1	chr11_65266119_-_MALAT1	0	0	0	0	0	0	0	0	0	0	0	32	54	0
chr11	65266288	+	MALAT1	chr11_65266288_+_MALAT1	0	0	0	0	0	0	0	0	0	0	26	0	0	1
chr11	65357752	+	EHBP1L1	chr11_65357752_+_EHBP1L1	0	0	0	0	0	0	0	0	0	1	0	0	0	0
chr11	65380932	+	MAP3K11	chr11_65380932_+_MAP3K11	0	0	0	0	0	0	0	0	0	0	0	0	65	0
chr11	65407623	-	SIPA1	chr11_65407623_-_SIPA1	0	0	0	0	0	0	0	0	0	0	0	0	9	0
chr11	65695375	-	DRAP1	chr11_65695375_-_DRAP1	0	0	0	0	0	0	0	0	0	0	0	0	2	0
chr11	65851155	-	PACS1	chr11_65851155_-_PACS1	0	0	0	0	0	0	0	0	0	0	0	0	1	0
chr11	6641492	-	TPP1	chr11_6641492_-_TPP1	0	0	0	0	0	0	0	0	0	1	0	3	26	0
chr11	66791035	-	SYT12	chr11_66791035_-_SYT12	0	0	0	0	0	0	0	0	0	0	0	0	1	0
chr1	166906538	-	ILDR2	chr1_166906538_-_ILDR2	0	0	0	0	0	15	0	0	0	0	0	0	0	0
chr11	67057414	-	ANKRD13D	chr11_67057414_-_ANKRD13D	0	0	0	0	0	0	0	0	0	0	91	0	0	0
chr11	67071471	-	SSH3	chr11_67071471_-_SSH3	0	0	0	0	0	0	0	1	0	0	0	5	0	0
chr11	67195303	-	RPS6KB2	chr11_67195303_-_RPS6KB2	0	0	0	0	0	165	0	0	0	0	106	359	133	1
chr11	67368916	-	C11orf72	chr11_67368916_-_C11orf72	0	0	0	0	0	0	0	0	0	0	0	8	2	0
chr1	167597720	+	RCSD1	chr1_167597720_+_RCSD1	0	0	0	0	0	0	0	0	0	0	0	0	1	0
chr1	167599045	+	RCSD1	chr1_167599045_+_RCSD1	0	0	0	0	0	0	0	0	0	0	0	0	2	0
chr1	167600046	-	RCSD1	chr1_167600046_-_RCSD1	0	0	0	0	48	0	0	0	0	0	0	0	0	0
chr18	21079576	+	C18orf8	chr18_21079576_+_C18orf8	0	0	0	0	2196	3	0	0	0	0	0	0	0	0
chr11	6768409	-	OR2AG2	chr11_6768409_-_OR2AG2	0	0	0	0	0	21	0	0	0	0	0	0	0	0
chr1	168148883	+	TIPRL	chr1_168148883_+_TIPRL	0	0	0	0	0	0	0	0	0	0	0	7	6	1
chr11	68149049	+	LRP5	chr11_68149049_+_LRP5	0	0	0	0	0	0	0	0	0	0	0	0	2	0
chr11	68594712	-	CPT1A	chr11_68594712_-_CPT1A	0	0	0	0	0	0	1	0	0	0	0	0	0	0
chr11	68595120	+	CPT1A	chr11_68595120_+_CPT1A	0	0	0	0	0	0	0	0	0	0	9	0	103	0
chr11	69230058	+	MYEOV	chr11_69230058_+_MYEOV	0	0	0	0	0	0	1	0	0	0	0	0	0	0
chr1	169860940	+	SCYL3	chr1_169860940_+_SCYL3	0	0	0	0	0	0	0	0	0	0	0	0	4	0
chr11	7155901	+	RBMXL2	chr11_7155901_+_RBMXL2	0	0	0	0	0	0	0	0	0	6	0	0	0	0
chr11	71651528	-	RNF121	chr11_71651528_-_RNF121	0	0	0	0	0	0	0	0	2	0	0	0	0	0
chr1	17231428	-	RNU1-2	chr1_17231428_-_RNU1-2	0	0	0	0	0	0	0	0	1	0	0	0	0	0
chr11	72452869	+	STARD10	chr11_72452869_+_STARD10	0	0	0	0	0	0	0	0	0	0	43	0	0	0
chr1	172994643	-	TNFSF18	chr1_172994643_-_TNFSF18	0	0	0	0	0	0	0	0	0	0	2	146	7	1
chr11	73035318	+	ARHGEF17	chr11_73035318_+_ARHGEF17	0	0	0	0	0	0	0	0	0	1	0	0	0	0
chr11	73035357	+	ARHGEF17	chr11_73035357_+_ARHGEF17	0	0	0	0	0	0	0	0	0	3	0	0	0	0
chr11	73035485	-	ARHGEF17	chr11_73035485_-_ARHGEF17	0	0	0	0	0	0	0	2	2	2413	0	42	0	0
chr1	173144681	+	TNFSF4	chr1_173144681_+_TNFSF4	0	0	0	0	0	0	84	111	29111	16803	0	0	2	0
chr1	173144690	+	TNFSF4	chr1_173144690_+_TNFSF4	0	0	0	0	0	0	0	1	0	0	0	0	0	0
chr1	173144713	-	TNFSF4	chr1_173144713_-_TNFSF4	0	0	0	0	0	0	0	0	0	1	0	0	0	0
chr1	173144802	+	TNFSF4	chr1_173144802_+_TNFSF4	0	0	0	0	0	0	0	0	1	0	0	0	0	0
chr1	173144820	-	TNFSF4	chr1_173144820_-_TNFSF4	0	0	0	0	0	0	0	0	0	2	0	0	0	0
chr1	173144850	-	TNFSF4	chr1_173144850_-_TNFSF4	0	0	0	0	0	0	0	0	1	0	0	0	0	0
chr1	173144899	-	TNFSF4	chr1_173144899_-_TNFSF4	0	0	0	0	0	0	0	0	2	1	0	0	0	0
chr1	173144911	+	TNFSF4	chr1_173144911_+_TNFSF4	0	0	0	0	0	0	0	0	0	1	0	0	0	0
chr1	173144917	-	TNFSF4	chr1_173144917_-_TNFSF4	0	0	0	0	0	0	0	0	1	0	0	0	0	0
chr1	173144948	+	TNFSF4	chr1_173144948_+_TNFSF4	0	0	0	0	0	0	0	0	0	1	0	0	0	0
chr1	173144965	+	TNFSF4	chr1_173144965_+_TNFSF4	0	0	0	0	0	0	0	0	1	0	0	0	0	0
chr1	173144981	-	TNFSF4	chr1_173144981_-_TNFSF4	0	0	0	0	0	0	0	0	1	0	0	0	0	0
chr1	173144986	+	TNFSF4	chr1_173144986_+_TNFSF4	0	0	0	0	0	0	0	0	1	1	0	0	0	0
chr1	173145066	-	TNFSF4	chr1_173145066_-_TNFSF4	0	0	0	0	0	0	0	0	6	7	0	0	0	0
chr11	73308422	+	PLEKHB1	chr11_73308422_+_PLEKHB1	0	0	0	0	0	0	6695	4407	3	21	169	18	23	7
chr11	73308551	-	PLEKHB1	chr11_73308551_-_PLEKHB1	0	0	0	0	0	0	0	2	0	0	0	0	0	0
chr11	73498389	-	MRPL48	chr11_73498389_-_MRPL48	0	0	0	0	0	0	0	0	0	0	7	0	0	0
chr1	173835101	+	GAS5	chr1_173835101_+_GAS5	0	0	0	0	0	0	0	0	0	0	0	0	41	0
chr11	74108468	+	PGM2L1	chr11_74108468_+_PGM2L1	0	0	0	0	0	0	0	0	0	0	0	0	13	0
chr11	74390479	-	RN7SKP297	chr11_74390479_-_RN7SKP297	0	0	0	0	3	0	0	0	0	0	0	0	0	0
chr11	75064127	-	ARRB1	chr11_75064127_-_ARRB1	0	0	0	0	0	0	0	0	0	0	51	1	60	0
chr11	75079577	+	ARRB1	chr11_75079577_+_ARRB1	0	0	0	0	0	0	0	0	0	0	0	56	84	6
chr11	75081855	-	ARRB1	chr11_75081855_-_ARRB1	0	0	0	0	0	0	0	0	0	0	0	0	17	0
chr11	75488252	+	DGAT2	chr11_75488252_+_DGAT2	0	0	0	3	0	0	0	0	0	0	0	0	0	0
chr11	75488330	-	DGAT2	chr11_75488330_-_DGAT2	5	8	1	1620	0	162	0	0	0	0	12	52	35	0
chr1	175569518	+	TNR	chr1_175569518_+_TNR	0	0	0	0	0	0	0	0	0	0	0	0	5	0
chr11	76064984	-	PRKRIR	chr11_76064984_-_PRKRIR	0	0	0	0	0	0	0	0	0	0	0	0	1	0
chr11	76993584	-	GDPD4	chr11_76993584_-_GDPD4	0	0	0	0	0	0	0	0	112	0	0	0	0	0
chr11	77276274	+	RNU7-59P	chr11_77276274_+_RNU7-59P	0	1	0	0	0	0	0	0	0	0	0	0	0	0
chr11	77739741	-	NDUFC2-KCTD14	chr11_77739741_-_NDUFC2-KCTD14	0	0	0	0	3	0	0	0	0	0	0	0	0	0
chr11	77980387	-	GAB2	chr11_77980387_-_GAB2	0	0	0	0	0	0	0	0	0	2	0	0	0	0
chr11	78060760	+	GAB2	chr11_78060760_+_GAB2	0	0	0	1	0	0	0	0	0	0	0	0	0	0
chr11	78177230	+	NARS2	chr11_78177230_+_NARS2	0	0	0	0	0	0	0	0	0	0	0	2	0	0
chr1	181104269	-	IER5	chr1_181104269_-_IER5	0	0	0	0	0	0	0	0	0	0	0	0	0	21
chr1	181104451	-	IER5	chr1_181104451_-_IER5	0	0	0	0	0	0	0	0	0	0	0	0	0	1
chr11	82234175	-	FAM181B	chr11_82234175_-_FAM181B	0	0	0	0	3	0	0	0	0	0	0	0	0	0
chr11	8227119	+	LMO1	chr11_8227119_+_LMO1	0	0	0	0	0	0	0	0	0	0	0	0	60	0
chr1	182287945	-	RNU6-152P	chr1_182287945_-_RNU6-152P	0	0	0	0	3	0	0	0	0	0	0	0	0	0
chr1	1823140	-	CALML6	chr1_1823140_-_CALML6	0	0	0	0	0	3	0	0	0	0	0	1	110	10
chr1	1824652	+	CALML6	chr1_1824652_+_CALML6	0	0	0	0	0	0	0	0	0	0	1	1	0	0
chr1	183550251	+	NCF2	chr1_183550251_+_NCF2	0	0	0	0	0	0	0	0	0	0	1	0	0	0
chr11	843167	+	POLR2L	chr11_843167_+_POLR2L	0	0	0	0	0	0	0	0	0	0	0	103	1	0
chr11	843472	+	POLR2L	chr11_843472_+_POLR2L	0	0	0	0	0	0	0	0	0	0	0	2	0	0
chr1	184942784	-	FAM129A	chr1_184942784_-_FAM129A	0	0	0	0	0	0	0	0	0	0	103	0	0	0
chr1	185538375	+	RNU7-183P	chr1_185538375_+_RNU7-183P	0	0	0	0	0	0	0	0	0	0	0	0	1	0
chr11	85920532	+	EED	chr11_85920532_+_EED	0	0	0	0	0	0	0	0	0	1	0	0	1	0
chr1	186272440	+	PRG4	chr1_186272440_+_PRG4	0	0	0	0	0	72	0	0	0	1	0	0	0	0
chr1	186826338	+	PLA2G4A	chr1_186826338_+_PLA2G4A	0	0	0	0	3	0	0	0	0	0	0	0	0	0
chr1	192483718	-	RGS1	chr1_192483718_-_RGS1	0	0	0	0	0	0	0	0	0	0	0	1	0	0
chr11	92495779	-	FAT3	chr11_92495779_-_FAT3	0	0	0	0	0	0	0	0	0	0	0	0	26	0
chr11	9252751	+	DENND5A	chr11_9252751_+_DENND5A	0	0	0	0	0	0	0	0	0	0	938	3	10	0
chr11	92558422	-	FAT3	chr11_92558422_-_FAT3	0	0	0	0	0	0	1	0	0	0	0	0	0	0
chr11	93769769	-	HEPHL1	chr11_93769769_-_HEPHL1	0	0	0	0	0	0	0	0	0	0	26	0	0	0
chr11	94609854	+	AMOTL1	chr11_94609854_+_AMOTL1	0	0	0	0	0	0	0	0	0	0	0	19	185	0
chr11	94659571	+	CWC15	chr11_94659571_+_CWC15	0	0	0	0	0	0	0	0	0	0	0	65	1	0
chr11	95109842	+	SESN3	chr11_95109842_+_SESN3	0	0	0	0	0	3	0	0	0	0	0	0	0	0
chr11	95976293	+	MAML2	chr11_95976293_+_MAML2	0	0	0	0	0	0	0	0	0	0	0	0	2	0
chr11	95977376	-	MAML2	chr11_95977376_-_MAML2	0	0	538	7	0	9	11	152	0	3	20	1001	1058	5
chr11	96009618	+	MAML2	chr11_96009618_+_MAML2	0	0	0	0	0	0	0	0	0	0	0	0	7	0
chr11	96009874	-	MAML2	chr11_96009874_-_MAML2	0	0	0	0	0	0	0	0	0	0	15	0	0	0
chr11	9714734	+	SWAP70	chr11_9714734_+_SWAP70	0	0	0	0	0	0	0	0	0	0	0	0	6	0
chr11	98167427	-	RNA5SP347	chr11_98167427_-_RNA5SP347	0	0	0	1	0	0	0	0	0	0	0	0	0	0
chr1	198608417	+	PTPRC	chr1_198608417_+_PTPRC	0	0	6	0	0	72	2	5	1	42	32	191	881	4
chr1	198608582	-	PTPRC	chr1_198608582_-_PTPRC	0	0	0	0	0	0	0	0	0	0	0	3	0	0
chr1	198609348	-	PTPRC	chr1_198609348_-_PTPRC	0	0	48	0	0	6	0	1	0	0	39	501	1715	55
chr1	198610356	-	PTPRC	chr1_198610356_-_PTPRC	0	0	4	0	0	0	0	0	0	0	1	0	12	0
chr1	198611332	+	PTPRC	chr1_198611332_+_PTPRC	0	0	0	0	0	12	0	0	0	0	0	0	0	0
chr1	198611527	+	PTPRC	chr1_198611527_+_PTPRC	0	0	0	0	0	6	0	0	0	0	0	0	0	0
chr1	198611562	+	PTPRC	chr1_198611562_+_PTPRC	0	0	0	0	0	45	0	0	0	0	0	0	0	0
chr1	198611579	-	PTPRC	chr1_198611579_-_PTPRC	0	0	0	0	0	3	0	0	0	0	0	0	0	0
chr1	198611581	+	PTPRC	chr1_198611581_+_PTPRC	0	0	0	0	0	522	0	0	0	0	0	0	0	0
chr1	198611602	-	PTPRC	chr1_198611602_-_PTPRC	0	0	0	0	0	3	0	0	0	0	0	0	0	0
chr1	198611617	+	PTPRC	chr1_198611617_+_PTPRC	0	0	0	0	0	12	0	0	0	0	0	0	0	0
chr12	66233833	-	HMGA2	chr12_66233833_-_HMGA2	1	1006	2198	3935	1332	698481	31955	48224	883	103362	492	18953	17678	94
chr1	198611637	+	PTPRC	chr1_198611637_+_PTPRC	0	0	0	0	0	42	0	0	0	0	0	0	0	0
chr1	198611642	-	PTPRC	chr1_198611642_-_PTPRC	0	0	0	0	0	9	0	0	0	0	0	0	0	0
chr1	198611653	+	PTPRC	chr1_198611653_+_PTPRC	0	0	0	0	0	3	0	0	0	0	0	0	0	0
chr10	30787091	+	MAP3K8	chr10_30787091_+_MAP3K8	7	3612	6588	10688	1137	607911	38080	9555	44	26941	348	9464	10428	26
chr1	198624744	-	PTPRC	chr1_198624744_-_PTPRC	0	0	0	0	0	0	0	0	0	1	0	6	55	1
chr1	198630317	+	PTPRC	chr1_198630317_+_PTPRC	0	0	0	0	0	0	0	0	0	0	20	23	199	0
chr1	198651663	-	PTPRC	chr1_198651663_-_PTPRC	0	0	0	0	0	0	0	0	0	0	0	0	4	0
chr1	198655046	-	PTPRC	chr1_198655046_-_PTPRC	0	11	0	0	0	0	0	0	0	0	0	0	1	0
chr1	198745556	-	PTPRC	chr1_198745556_-_PTPRC	0	0	0	0	0	321	0	73	0	0	0	99	37	0
chr1	200639753	-	DDX59	chr1_200639753_-_DDX59	0	0	0	0	0	0	0	0	0	0	0	0	17	0
chr1	200996607	+	KIF21B	chr1_200996607_+_KIF21B	0	0	0	0	0	0	0	0	0	0	0	0	3	0
chr1	201515809	-	CSRP1	chr1_201515809_-_CSRP1	0	0	0	0	0	0	0	0	0	0	23	0	5	0
chr1	202810553	+	RP11-480I12.5	chr1_202810553_+_RP11-480I12.5	0	0	0	0	0	0	0	0	0	0	0	1	78	0
chr1	202938579	+	CYB5R1	chr1_202938579_+_CYB5R1	0	0	0	0	0	0	0	0	0	0	0	0	14	0
chr1	202938771	-	CYB5R1	chr1_202938771_-_CYB5R1	0	0	0	0	0	0	0	0	0	0	1	0	51	0
chr1	203258329	+	BTG2	chr1_203258329_+_BTG2	0	0	0	0	0	0	0	0	0	0	56	15	1	0
chr1	203258353	+	BTG2	chr1_203258353_+_BTG2	0	0	0	0	0	0	0	0	0	0	3	0	0	0
chr1	203258379	-	BTG2	chr1_203258379_-_BTG2	14	73	0	0	0	0	0	0	0	0	168	23	107	1
chr1	203602958	+	ATP2B4	chr1_203602958_+_ATP2B4	0	0	0	0	0	0	0	0	0	0	1	0	0	0
chr1	204331951	-	PPP1R15B	chr1_204331951_-_PPP1R15B	0	0	0	0	0	0	0	0	0	0	8	0	0	0
chr1	204431779	-	PIK3C2B	chr1_204431779_-_PIK3C2B	0	0	0	0	0	0	0	0	0	0	80	4	0	0
chr1	204464296	-	MDM4	chr1_204464296_-_MDM4	0	0	0	0	0	0	0	0	0	0	51	38	0	0
chr1	205662740	+	NUCKS1	chr1_205662740_+_NUCKS1	0	0	0	0	0	0	0	0	0	0	0	0	7	0
chr1	206552882	+	SRGAP2-AS1	chr1_206552882_+_SRGAP2-AS1	0	0	0	0	0	0	0	0	0	0	0	0	5	0
chr1	206732733	+	RASSF5	chr1_206732733_+_RASSF5	0	17	0	0	0	0	0	0	0	0	0	2	3	0
chr1	20924589	-	CDA	chr1_20924589_-_CDA	0	0	0	0	0	0	0	0	0	0	0	26	18	0
chr1	20924649	+	CDA	chr1_20924649_+_CDA	0	0	0	0	0	0	0	0	0	0	6	0	0	0
chr12	10208152	-	CLEC9A	chr12_10208152_-_CLEC9A	0	0	0	0	0	0	0	0	0	0	26	0	0	0
chr12	1021054	-	RAD52	chr12_1021054_-_RAD52	0	0	0	0	0	0	0	0	0	0	0	0	17	0
chr12	10222737	+	CLEC1A	chr12_10222737_+_CLEC1A	0	0	0	0	0	0	0	0	0	0	215	1	0	0
chr12	102458178	-	CCDC53	chr12_102458178_-_CCDC53	0	0	0	0	3	0	0	0	0	0	0	0	0	0
chr12	10397049	-	GABARAPL1	chr12_10397049_-_GABARAPL1	0	0	0	0	0	0	0	0	0	0	0	7	0	0
chr12	104322779	-	MIR3652	chr12_104322779_-_MIR3652	0	0	0	0	0	0	0	0	0	0	1	8	130	0
chr12	104360272	-	TDG	chr12_104360272_-_TDG	0	0	0	0	3	0	0	0	0	0	0	0	0	0
chr12	104530995	-	NFYB	chr12_104530995_-_NFYB	0	0	0	0	0	0	1	0	0	0	56	63	0	0
chr12	10523867	+	KLRK1	chr12_10523867_+_KLRK1	0	0	0	0	0	0	0	0	0	0	0	7	23	0
chr12	106711664	-	TCP11L2	chr12_106711664_-_TCP11L2	0	0	0	0	0	0	0	0	0	0	0	0	23	0
chr12	107910258	-	BTBD11	chr12_107910258_-_BTBD11	0	0	0	0	0	0	0	0	0	0	0	0	1	0
chr12	10822418	+	YBX3	chr12_10822418_+_YBX3	0	0	0	0	0	0	0	0	0	0	0	0	4	0
chr12	108785344	+	CMKLR1	chr12_108785344_+_CMKLR1	0	0	0	0	0	0	0	0	0	1	0	0	0	0
chr12	109691573	+	ACACB	chr12_109691573_+_ACACB	0	0	0	0	6	0	0	0	0	0	0	0	0	0
chr12	110432748	+	GIT2	chr12_110432748_+_GIT2	0	0	0	0	0	0	0	0	0	0	46	0	13	0
chr12	110518055	-	C12orf76	chr12_110518055_-_C12orf76	0	0	0	0	0	0	0	0	0	0	1	0	14	0
chr12	110788502	-	ATP2A2	chr12_110788502_-_ATP2A2	0	0	0	0	0	0	0	0	0	0	0	0	27	0
chr12	110894309	-	GPN3	chr12_110894309_-_GPN3	0	0	0	0	0	0	0	0	0	0	0	0	1	0
chr12	111022293	+	PPTC7	chr12_111022293_+_PPTC7	0	0	0	0	0	0	0	0	0	0	0	0	11	0
chr12	111044321	-	TCTN1	chr12_111044321_-_TCTN1	0	0	0	0	0	0	0	0	0	0	0	20	0	0
chr12	111867494	-	SH2B3	chr12_111867494_-_SH2B3	0	0	0	0	0	0	1	0	0	0	0	8	0	0
chr12	111869322	+	SH2B3	chr12_111869322_+_SH2B3	0	0	0	0	0	0	0	0	0	0	0	0	22	0
chr12	112038104	-	ATXN2	chr12_112038104_-_ATXN2	0	0	0	0	0	0	0	0	0	0	0	65	0	0
chr12	112215046	+	ALDH2	chr12_112215046_+_ALDH2	0	0	0	0	0	0	0	0	0	0	76	0	3	9
chr12	113341440	+	OAS1	chr12_113341440_+_OAS1	0	0	0	0	0	0	0	0	0	0	8	8	63	0
chr12	113846458	-	SDS	chr12_113846458_-_SDS	0	0	0	0	0	0	0	0	0	0	0	0	25	0
chr12	117508913	+	TESC	chr12_117508913_+_TESC	0	0	0	0	0	0	0	0	0	0	2	1	1	0
chr1	211763423	+	SLC30A1	chr1_211763423_+_SLC30A1	0	0	0	0	0	0	0	0	0	0	0	0	31	0
chr12	11800640	+	ETV6	chr12_11800640_+_ETV6	0	0	0	0	0	0	0	0	0	0	0	0	2	0
chr12	11801058	-	ETV6	chr12_11801058_-_ETV6	0	0	0	0	0	0	0	0	0	0	128	7	15	0
chr12	11805030	-	ETV6	chr12_11805030_-_ETV6	0	0	0	0	0	0	0	0	0	0	0	0	1	0
chr12	118165161	-	KSR2	chr12_118165161_-_KSR2	0	0	0	0	0	0	0	0	0	1	0	0	0	0
chr12	11822314	-	ETV6	chr12_11822314_-_ETV6	0	0	0	0	0	6	0	0	0	0	0	0	0	0
chr12	11825491	-	ETV6	chr12_11825491_-_ETV6	0	0	1	0	0	0	0	0	0	0	0	0	0	0
chr12	11825585	-	ETV6	chr12_11825585_-_ETV6	0	0	43	80	0	30	2	50	3	3052	1486	3236	12541	23
chr12	11885954	-	ETV6	chr12_11885954_-_ETV6	0	0	0	0	0	0	0	0	0	0	0	0	26	0
chr12	11893548	+	ETV6	chr12_11893548_+_ETV6	0	0	0	0	0	0	0	0	0	0	0	0	17	0
chr12	11899902	+	ETV6	chr12_11899902_+_ETV6	0	0	0	0	0	0	20605	40	11	26	86	0	33	0
chr12	11899947	-	ETV6	chr12_11899947_-_ETV6	0	0	0	0	0	0	3	0	0	0	0	0	0	0
chr12	11899960	-	ETV6	chr12_11899960_-_ETV6	0	0	0	0	0	0	1	0	0	0	0	0	0	0
chr12	11899971	-	ETV6	chr12_11899971_-_ETV6	0	0	0	0	0	0	3	0	0	0	0	0	0	0
chr12	11900608	-	ETV6	chr12_11900608_-_ETV6	0	0	0	0	0	0	1	0	0	0	0	0	0	0
chr12	11913423	-	ETV6	chr12_11913423_-_ETV6	0	0	0	0	0	0	0	0	0	0	49	0	0	0
chr12	11949961	+	ETV6	chr12_11949961_+_ETV6	0	0	0	0	0	0	0	0	0	0	0	0	4	0
chr12	11965482	+	ETV6	chr12_11965482_+_ETV6	0	0	0	0	0	0	0	0	0	0	0	0	4	0
chr12	12015723	-	ETV6	chr12_12015723_-_ETV6	0	0	0	0	0	0	0	0	0	0	0	0	1	0
chr12	120561033	-	GCN1L1	chr12_120561033_-_GCN1L1	0	0	0	0	0	0	0	0	7	0	0	0	0	0
chr12	120668790	+	PXN	chr12_120668790_+_PXN	0	0	0	0	0	0	0	0	0	0	6	0	0	0
chr12	121722198	-	CAMKK2	chr12_121722198_-_CAMKK2	1	0	0	0	0	0	0	0	0	0	0	0	0	0
chr12	122017638	+	KDM2B	chr12_122017638_+_KDM2B	0	0	0	0	0	0	0	0	0	0	69	0	0	0
chr12	122067769	-	ORAI1	chr12_122067769_-_ORAI1	0	0	0	0	0	0	0	0	0	1	0	0	0	0
chr12	122102493	+	MORN3	chr12_122102493_+_MORN3	0	0	0	0	0	0	0	0	0	0	0	0	93	0
chr12	122239589	-	SETD1B	chr12_122239589_-_SETD1B	0	0	0	0	0	0	0	0	0	0	0	8	0	0
chr12	122240337	+	SETD1B	chr12_122240337_+_SETD1B	0	0	0	0	0	0	0	0	0	0	1	0	5	0
chr12	123368339	-	VPS37B	chr12_123368339_-_VPS37B	0	0	0	0	0	0	0	0	0	0	0	22	0	0
chr12	123379311	-	VPS37B	chr12_123379311_-_VPS37B	0	0	0	0	0	0	0	0	0	0	0	84	1	0
chr12	123517603	+	PITPNM2	chr12_123517603_+_PITPNM2	0	0	0	0	0	0	0	0	0	0	0	7	0	0
chr12	123519248	-	PITPNM2	chr12_123519248_-_PITPNM2	0	0	0	0	0	0	0	0	0	0	3	1	77	0
chr12	123520355	+	PITPNM2	chr12_123520355_+_PITPNM2	0	0	0	0	0	0	0	0	0	0	59	0	27	0
chr12	123753996	+	CDK2AP1	chr12_123753996_+_CDK2AP1	0	0	0	0	0	0	0	0	0	0	0	0	44	0
chr12	123920940	-	RILPL2	chr12_123920940_-_RILPL2	0	0	0	0	0	0	0	0	0	0	0	164	168	0
chr12	123921870	-	RILPL2	chr12_123921870_-_RILPL2	0	0	0	0	0	0	0	0	0	0	0	0	65	0
chr12	124226809	+	ATP6V0A2	chr12_124226809_+_ATP6V0A2	0	0	0	0	0	0	0	0	0	0	0	0	1	0
chr12	124228248	-	ATP6V0A2	chr12_124228248_-_ATP6V0A2	0	0	0	0	0	0	0	0	0	0	0	0	18	0
chr12	124247312	-	DNAH10	chr12_124247312_-_DNAH10	0	0	0	0	0	0	0	0	0	0	137	0	0	0
chr12	127473651	+	RNU1-104P	chr12_127473651_+_RNU1-104P	0	0	0	0	1161	0	0	0	0	0	0	0	0	0
chr12	12869099	+	CDKN1B	chr12_12869099_+_CDKN1B	0	0	0	0	0	0	0	0	0	0	264	2	0	0
chr12	12869463	-	CDKN1B	chr12_12869463_-_CDKN1B	0	0	0	26	0	0	0	0	0	0	41	105	60	3
chr12	12869721	-	CDKN1B	chr12_12869721_-_CDKN1B	0	0	0	0	0	0	0	0	0	0	36	0	37	0
chr12	128697761	+	MIR4419B	chr12_128697761_+_MIR4419B	0	0	0	0	0	0	0	0	0	0	0	2	0	0
chr1	213188909	+	ANGEL2	chr1_213188909_+_ANGEL2	0	0	0	0	0	3	0	0	0	0	0	0	0	0
chr12	132413895	-	PUS1	chr12_132413895_-_PUS1	0	0	0	0	0	0	0	0	0	0	1	1283	666	1
chr12	133342560	-	ANKLE2	chr12_133342560_-_ANKLE2	0	0	0	0	0	0	0	0	0	0	45	0	0	0
chr12	133342594	+	ANKLE2	chr12_133342594_+_ANKLE2	0	0	0	0	0	0	0	0	0	0	0	10	0	0
chr12	133395629	+	GOLGA3	chr12_133395629_+_GOLGA3	0	0	0	0	0	0	0	0	0	0	0	0	1	0
chr1	21407254	+	EIF4G3	chr1_21407254_+_EIF4G3	0	5	0	0	0	0	0	0	0	0	0	0	0	0
chr12	14410851	-	RNU6-491P	chr12_14410851_-_RNU6-491P	0	0	0	0	0	0	0	0	0	0	0	0	23	0
chr1	214413254	-	SMYD2	chr1_214413254_-_SMYD2	0	0	0	0	0	3	0	0	0	0	0	0	0	0
chr1	214454543	+	SMYD2	chr1_214454543_+_SMYD2	0	0	0	0	0	0	0	0	0	0	105	30	47	0
chr1	214454694	-	SMYD2	chr1_214454694_-_SMYD2	0	0	0	0	0	0	0	0	0	0	0	0	7	0
chr12	15724403	-	PTPRO	chr12_15724403_-_PTPRO	0	0	0	0	0	0	0	0	0	0	4	11	0	0
chr12	15842290	+	EPS8	chr12_15842290_+_EPS8	0	0	0	0	0	0	0	0	0	0	41	0	23	0
chr12	15928569	+	EPS8	chr12_15928569_+_EPS8	0	0	0	0	0	0	0	0	0	1	0	0	0	0
chr1	21620175	-	ECE1	chr1_21620175_-_ECE1	0	0	0	0	0	0	0	0	0	0	0	0	4	0
chr1	21626292	+	ECE1	chr1_21626292_+_ECE1	0	0	0	0	0	3	0	1	0	0	0	0	0	0
chr1	21659622	-	ECE1	chr1_21659622_-_ECE1	0	0	0	0	0	0	0	0	0	0	0	0	121	0
chr1	217200524	+	ESRRG	chr1_217200524_+_ESRRG	0	0	0	0	0	0	0	0	0	0	0	0	23	1
chr12	18976202	-	CAPZA3	chr12_18976202_-_CAPZA3	0	0	0	0	0	0	0	0	0	0	0	0	0	0
chr1	2206739	+	SKI	chr1_2206739_+_SKI	0	0	0	0	0	0	0	0	0	0	0	0	17	0
chr1	220982199	-	1-Mar	chr1_220982199_-_43525	0	0	0	0	0	0	0	0	0	1	0	0	0	0
chr12	21013480	-	SLCO1B7	chr12_21013480_-_SLCO1B7	0	0	0	0	0	0	0	0	0	1	0	0	0	0
chr12	2227510	-	CACNA1C	chr12_2227510_-_CACNA1C	0	0	0	0	0	0	0	1	0	0	0	0	0	0
chr1	22235897	+	HSPG2	chr1_22235897_+_HSPG2	0	0	0	0	0	0	0	0	0	0	0	1	0	0
chr1	2231702	+	SKI	chr1_2231702_+_SKI	0	0	0	0	0	0	1	0	0	0	0	0	17	4
chr12	2393700	+	CACNA1C	chr12_2393700_+_CACNA1C	0	0	0	0	0	0	1	3	4	2070	0	0	19	0
chr12	25055326	+	BCAT1	chr12_25055326_+_BCAT1	0	0	0	0	0	0	0	0	0	0	0	0	31	0
chr12	25100476	+	BCAT1	chr12_25100476_+_BCAT1	0	0	0	0	0	0	551	71	0	0	0	0	0	0
chr12	25202973	-	LRMP	chr12_25202973_-_LRMP	0	0	0	0	0	0	0	0	0	0	0	0	2	0
chr12	25518774	-	RNU4-67P	chr12_25518774_-_RNU4-67P	0	0	0	0	0	0	0	0	0	0	0	0	119	0
chr1	225633760	+	LBR	chr1_225633760_+_LBR	0	0	0	5	0	0	0	0	0	0	128	76	164	10
chr12	25845200	-	IFLTD1	chr12_25845200_-_IFLTD1	0	0	0	0	0	0	0	0	0	0	11	0	0	0
chr12	2610175	+	CACNA1C	chr12_2610175_+_CACNA1C	0	0	0	0	0	0	0	0	0	0	3	0	0	1
chr1	226115071	-	PYCR2	chr1_226115071_-_PYCR2	0	0	0	0	0	0	0	0	0	0	0	0	5	0
chr1	226188632	+	SDE2	chr1_226188632_+_SDE2	0	0	0	0	0	0	0	0	0	0	0	1	0	0
chr1	226249390	-	H3F3A	chr1_226249390_-_H3F3A	0	0	0	0	0	0	0	0	0	0	0	2	0	0
chr1	226251302	+	H3F3A	chr1_226251302_+_H3F3A	0	0	0	0	0	0	0	0	0	0	11	0	0	0
chr12	26349419	-	SSPN	chr12_26349419_-_SSPN	0	0	0	0	0	0	0	0	0	0	21	25	41	0
chr1	226537585	+	PARP1	chr1_226537585_+_PARP1	0	0	0	0	0	0	0	1	0	0	56	131	409	10
chr1	226537643	-	PARP1	chr1_226537643_-_PARP1	0	0	0	0	0	0	0	0	0	0	0	0	2	0
chr1	226537714	-	PARP1	chr1_226537714_-_PARP1	0	0	0	0	0	0	0	0	0	0	0	0	6	0
chr12	26585902	+	ITPR2	chr12_26585902_+_ITPR2	0	0	0	0	0	0	0	0	0	0	0	0	4	0
chr12	27150461	+	TM7SF3	chr12_27150461_+_TM7SF3	0	0	0	0	0	0	0	0	0	0	0	0	11	0
chr12	27483763	+	ARNTL2	chr12_27483763_+_ARNTL2	0	0	0	0	0	0	0	0	0	0	41	1	0	0
chr1	227670181	-	RNA5SP77	chr1_227670181_-_RNA5SP77	0	0	0	0	0	0	0	1	0	1	0	0	0	0
chr1	229163719	+	TMEM78	chr1_229163719_+_TMEM78	0	0	0	7	0	0	0	0	0	0	0	0	0	0
chr1	229163836	-	TMEM78	chr1_229163836_-_TMEM78	14	16	17	41405	0	0	0	0	0	0	57	0	105	0
chr12	29393996	-	FAR2	chr12_29393996_-_FAR2	0	0	0	0	0	0	0	0	0	0	0	0	77	0
chr1	230286972	+	GALNT2	chr1_230286972_+_GALNT2	0	0	0	0	0	0	0	0	0	0	0	28	135	0
chr1	230405776	-	GALNT2	chr1_230405776_-_GALNT2	0	0	0	0	0	0	0	0	0	0	28	0	0	1
chr1	230409458	+	GALNT2	chr1_230409458_+_GALNT2	0	0	0	0	0	0	0	0	0	0	0	0	3	0
chr12	31473432	+	AC024940.1	chr12_31473432_+_AC024940.1	0	0	0	0	0	0	0	0	0	0	0	1	47	0
chr12	31587339	+	DENND5B	chr12_31587339_+_DENND5B	0	0	0	0	0	0	0	0	0	1	0	0	0	0
chr1	231764548	-	DISC1	chr1_231764548_-_DISC1	0	0	0	0	0	0	0	0	0	0	0	5	10	0
chr12	32028957	-	RNU6-1069P	chr12_32028957_-_RNU6-1069P	0	0	0	0	0	0	0	0	0	0	0	0	2	0
chr12	32160096	+	KIAA1551	chr12_32160096_+_KIAA1551	0	0	0	0	0	0	165	0	0	1	0	1	87	0
chr1	233113412	+	NTPCR	chr1_233113412_+_NTPCR	0	0	0	0	0	0	0	0	0	0	44	0	65	0
chr1	233218232	+	PCNXL2	chr1_233218232_+_PCNXL2	0	0	0	0	0	0	0	0	0	0	1	20	329	3
chr1	233452373	-	MLK4	chr1_233452373_-_MLK4	0	0	0	0	6	0	0	0	0	0	0	0	0	0
chr1	234908673	-	RNY4P16	chr1_234908673_-_RNY4P16	0	0	0	0	0	0	0	0	0	0	30	0	73	0
chr1	234984676	-	RNY4P16	chr1_234984676_-_RNY4P16	0	0	0	0	0	0	0	0	1	139	0	0	0	0
chr1	235101445	+	RN7SL668P	chr1_235101445_+_RN7SL668P	0	0	0	0	0	0	0	0	0	0	0	0	5	0
chr1	235148203	+	RN7SL668P	chr1_235148203_+_RN7SL668P	0	0	0	0	0	0	0	0	0	0	0	59	2	0
chr1	235577615	+	TBCE	chr1_235577615_+_TBCE	0	0	0	0	0	0	0	0	0	0	0	0	5	0
chr1	236484560	+	ERO1LB	chr1_236484560_+_ERO1LB	0	0	0	0	0	0	1	0	0	0	0	0	0	0
chr1	236625563	+	EDARADD	chr1_236625563_+_EDARADD	0	0	0	0	0	3	0	0	0	0	0	0	0	0
chr1	23696220	-	C1orf213	chr1_23696220_-_C1orf213	0	0	0	0	0	0	0	0	0	0	0	0	3	0
chr1	239729320	+	CHRM3	chr1_239729320_+_CHRM3	0	0	0	0	0	0	0	0	0	0	0	81	45	0
chr1	239730548	-	CHRM3	chr1_239730548_-_CHRM3	0	0	0	0	0	0	0	0	0	0	0	0	8	1
chr12	39888430	+	KIF21A	chr12_39888430_+_KIF21A	0	0	0	0	0	0	0	0	0	0	0	0	1	0
chr12	40918768	-	MUC19	chr12_40918768_-_MUC19	0	0	0	0	0	0	0	0	0	0	0	7	0	0
chr1	24286991	-	PNRC2	chr1_24286991_-_PNRC2	0	0	0	0	0	0	0	0	0	0	0	10	37	11
chr1	24308257	-	SRSF10	chr1_24308257_-_SRSF10	0	0	0	0	0	0	0	0	0	0	0	0	15	0
chr1	243429457	+	SDCCAG8	chr1_243429457_+_SDCCAG8	0	0	0	0	0	0	0	0	0	0	11	1	11	0
chr14	101409617	-	SNORD113-8	chr14_101409617_-_SNORD113-8	3	2901	12	21307	1095	560106	104	3576	34	6415	9	199	1080	3
chr12	4352114	-	CCND2	chr12_4352114_-_CCND2	0	0	0	0	0	3	0	0	0	0	0	0	0	0
chr12	4352133	-	CCND2	chr12_4352133_-_CCND2	0	0	0	0	0	3	0	0	0	0	0	0	0	0
chr16	85979059	-	IRF8	chr16_85979059_-_IRF8	0	0	0	0	915	0	0	0	0	0	0	0	1	0
chr12	4352249	+	CCND2	chr12_4352249_+_CCND2	0	0	0	0	0	3	0	0	0	0	0	1	0	0
chr12	4352281	+	CCND2	chr12_4352281_+_CCND2	0	0	0	0	0	0	0	2	0	0	0	0	0	0
chr12	4352688	-	CCND2	chr12_4352688_-_CCND2	0	0	0	0	0	0	0	1	0	0	0	0	0	0
chr12	4354634	+	CCND2	chr12_4354634_+_CCND2	0	0	0	0	0	0	0	1	0	0	0	0	0	0
chr12	4354702	-	CCND2	chr12_4354702_-_CCND2	0	0	2	0	0	0	95	4369	5	8	12	593	571	25
chr1	243622764	+	SDCCAG8	chr1_243622764_+_SDCCAG8	0	0	0	5	0	0	0	0	0	0	67	0	68	0
chr12	4379634	-	CCND2	chr12_4379634_-_CCND2	0	0	0	0	0	0	0	0	0	0	0	0	38	0
chr1	244403396	-	C1orf100	chr1_244403396_-_C1orf100	0	0	0	0	0	0	0	0	0	0	0	0	26	0
chr19	13275099	+	IER2	chr19_13275099_+_IER2	0	0	0	0	894	543942	0	0	0	0	45	12	64	10
chr1	244487499	+	C1orf100	chr1_244487499_+_C1orf100	0	0	0	0	3	0	0	0	0	0	0	0	0	0
chr1	244487538	-	C1orf100	chr1_244487538_-_C1orf100	0	0	0	0	3	0	0	0	0	0	0	0	0	0
chr1	244487554	-	C1orf100	chr1_244487554_-_C1orf100	0	0	0	0	3	0	0	0	0	0	0	0	0	0
chr1	244487745	-	C1orf100	chr1_244487745_-_C1orf100	0	0	0	0	3	0	0	0	0	0	0	0	0	0
chr1	244488469	-	C1orf100	chr1_244488469_-_C1orf100	0	0	0	0	3	0	0	0	0	0	0	0	0	0
chr1	244488481	-	C1orf100	chr1_244488481_-_C1orf100	0	0	0	0	3	0	0	0	0	0	0	0	0	0
chr1	244488913	-	C1orf100	chr1_244488913_-_C1orf100	0	0	0	0	21	0	0	0	0	0	0	0	0	0
chr1	244489781	+	C1orf100	chr1_244489781_+_C1orf100	0	0	0	0	3	0	0	0	0	0	0	0	0	0
chr1	244489996	-	C1orf100	chr1_244489996_-_C1orf100	0	0	0	0	6	0	0	0	0	0	0	0	0	0
chr1	244490004	-	C1orf100	chr1_244490004_-_C1orf100	0	0	0	0	3	0	0	0	0	0	0	0	0	0
chr1	244490042	-	C1orf100	chr1_244490042_-_C1orf100	0	0	0	0	3	0	0	0	0	0	0	0	0	0
chr12	45306908	-	NELL2	chr12_45306908_-_NELL2	0	0	0	0	0	0	0	0	0	1	0	0	0	0
chr1	2459785	-	HES5	chr1_2459785_-_HES5	0	0	0	0	0	0	0	0	1	0	0	0	0	0
chr1	246269370	-	SMYD3	chr1_246269370_-_SMYD3	0	0	23	2	0	0	0	0	0	1	0	4	78	0
chr1	246743988	-	CNST	chr1_246743988_-_CNST	0	0	0	0	0	0	0	7	0	0	0	0	42	0
chr1	246817531	-	CNST	chr1_246817531_-_CNST	0	0	3	0	0	0	0	0	0	0	0	0	0	0
chr12	46880959	+	SLC38A2	chr12_46880959_+_SLC38A2	0	0	0	1	0	0	0	0	0	0	0	0	0	0
chr12	46881134	+	SLC38A2	chr12_46881134_+_SLC38A2	0	0	0	1	0	0	0	0	0	0	0	0	0	0
chr12	46881339	-	SLC38A2	chr12_46881339_-_SLC38A2	1	15	0	100	0	0	0	0	0	0	0	0	0	0
chr12	46882347	-	SLC38A2	chr12_46882347_-_SLC38A2	0	0	0	0	0	0	0	0	0	0	0	0	3	0
chr1	246946371	-	RP11-439E19.8	chr1_246946371_-_RP11-439E19.8	0	0	0	0	0	3	0	0	0	0	0	0	0	0
chr1	246947592	-	RP11-439E19.8	chr1_246947592_-_RP11-439E19.8	0	0	0	0	0	6	0	0	0	0	0	0	0	0
chr1	248070010	-	OR2W3	chr1_248070010_-_OR2W3	0	0	0	0	0	0	0	0	0	0	0	0	8	0
chr12	48204501	+	HDAC7	chr12_48204501_+_HDAC7	0	0	0	0	0	0	0	0	0	0	0	0	205	0
chr12	48211778	+	HDAC7	chr12_48211778_+_HDAC7	0	0	0	0	0	0	0	0	0	0	2	0	0	0
chr12	49076366	+	KANSL2	chr12_49076366_+_KANSL2	0	0	0	0	0	0	0	0	0	0	0	0	48	0
chr1	249154469	-	ZNF692	chr1_249154469_-_ZNF692	0	0	0	0	0	0	0	0	0	0	0	4	0	0
chr12	49627347	-	TUBA1C	chr12_49627347_-_TUBA1C	0	0	0	0	0	0	0	0	0	1	0	0	0	0
chr12	50055858	+	FMNL3	chr12_50055858_+_FMNL3	0	0	0	0	0	0	7	1	0	0	19	0	0	0
chr1	2515934	-	FAM213B	chr1_2515934_-_FAM213B	0	0	0	0	0	0	0	0	0	0	0	0	5	0
chr12	51720365	+	CELA1	chr12_51720365_+_CELA1	0	0	0	0	0	0	0	0	0	0	0	1	21	0
chr12	52335993	-	ACVR1B	chr12_52335993_-_ACVR1B	0	0	0	0	0	0	0	0	1	0	0	0	0	0
chr12	52336776	+	ACVR1B	chr12_52336776_+_ACVR1B	0	0	0	0	0	0	0	0	0	1	0	0	0	0
chr12	53304035	+	KRT8	chr12_53304035_+_KRT8	0	0	0	0	0	0	0	0	0	0	0	0	2	2
chr1	25347654	-	MIR4425	chr1_25347654_-_MIR4425	0	0	0	0	0	0	0	0	0	0	9	198	156	7
chr1	25347913	+	MIR4425	chr1_25347913_+_MIR4425	0	0	0	0	0	0	0	0	0	0	0	68	107	1
chr1	25355045	+	MIR4425	chr1_25355045_+_MIR4425	0	0	0	0	0	0	0	0	0	0	12	0	0	0
chr1	25356699	-	MIR4425	chr1_25356699_-_MIR4425	0	0	0	0	0	0	0	0	0	0	0	161	3	0
chr1	25359916	-	MIR4425	chr1_25359916_-_MIR4425	0	0	0	0	0	0	0	0	0	0	0	8	4	0
chr12	53762041	+	SP1	chr12_53762041_+_SP1	0	0	0	0	0	0	0	0	0	0	0	0	25	1
chr12	53835687	-	PRR13	chr12_53835687_-_PRR13	0	0	0	0	0	0	0	0	0	0	0	0	175	0
chr12	54071617	+	ATP5G2	chr12_54071617_+_ATP5G2	0	0	0	0	0	0	0	0	0	0	0	0	48	0
chr12	54695843	+	NFE2	chr12_54695843_+_NFE2	0	0	0	0	0	0	0	0	0	0	4	0	0	0
chr12	54698930	+	NFE2	chr12_54698930_+_NFE2	0	0	0	0	0	0	1	0	0	0	0	0	0	0
chr12	54806249	+	ITGA5	chr12_54806249_+_ITGA5	0	0	0	0	0	0	0	0	0	0	0	1	0	0
chr12	54807610	+	ITGA5	chr12_54807610_+_ITGA5	0	0	0	0	0	0	0	0	0	0	0	3	12	0
chr12	55328984	+	TESPA1	chr12_55328984_+_TESPA1	0	0	0	0	0	0	0	0	0	0	31	0	0	0
chr12	55329357	-	TESPA1	chr12_55329357_-_TESPA1	0	0	0	0	0	0	0	0	0	0	0	1	5	0
chr12	57029039	+	BAZ2A	chr12_57029039_+_BAZ2A	0	0	0	0	0	6	0	0	0	0	0	0	0	7
chr12	57076103	-	PTGES3	chr12_57076103_-_PTGES3	20	1	10	0	0	0	0	0	0	0	0	0	0	0
chr12	57081275	+	PTGES3	chr12_57081275_+_PTGES3	0	0	0	0	0	0	0	0	0	0	2	0	0	0
chr12	57119615	-	NACA	chr12_57119615_-_NACA	0	0	0	0	0	0	0	0	0	0	0	6	0	0
chr12	57229550	-	RP11-74M13.4	chr12_57229550_-_RP11-74M13.4	0	0	0	0	0	0	0	0	0	0	0	0	0	0
chr1	25761308	+	TMEM57	chr1_25761308_+_TMEM57	0	0	0	0	0	0	0	0	0	0	0	0	1	0
chr12	57875007	+	ARHGAP9	chr12_57875007_+_ARHGAP9	0	0	0	0	0	0	0	0	0	0	1	0	0	0
chr12	57915878	-	MBD6	chr12_57915878_-_MBD6	0	0	0	0	0	0	0	0	0	0	0	0	1	0
chr12	58146886	-	CDK4	chr12_58146886_-_CDK4	0	0	0	0	0	0	0	0	0	0	0	0	32	0
chr12	58230096	+	CTDSP2	chr12_58230096_+_CTDSP2	0	0	0	0	0	0	0	0	0	0	3	1	41	7
chr12	58293369	-	XRCC6BP1	chr12_58293369_-_XRCC6BP1	0	0	0	0	0	0	0	0	0	0	0	0	20	0
chr12	6069828	-	VWF	chr12_6069828_-_VWF	0	0	0	0	0	0	1	0	0	0	0	0	0	0
chr1	26187606	+	PAQR7	chr1_26187606_+_PAQR7	1	3	6776	2	0	0	486	532	1	1	15	0	20	0
chr1	26187637	-	PAQR7	chr1_26187637_-_PAQR7	0	0	1	0	0	0	0	0	0	0	0	0	0	0
chr12	6226016	+	VWF	chr12_6226016_+_VWF	0	0	0	0	0	0	0	0	0	0	0	0	8	0
chr12	62665704	-	USP15	chr12_62665704_-_USP15	0	0	0	0	0	0	0	0	0	0	0	0	3	0
chr12	64612297	+	C12orf66	chr12_64612297_+_C12orf66	0	0	0	0	0	0	0	0	0	0	0	0	19	0
chr12	65019044	-	RASSF3	chr12_65019044_-_RASSF3	0	0	0	0	0	0	0	0	0	0	0	0	1	0
chr12	65670530	+	MSRB3	chr12_65670530_+_MSRB3	0	0	0	0	0	0	0	0	0	0	1	9	14	0
chr12	66067587	-	RPSAP52	chr12_66067587_-_RPSAP52	0	0	0	0	0	0	0	0	0	0	29	0	0	0
chr1	26614655	-	UBXN11	chr1_26614655_-_UBXN11	0	0	0	0	0	0	0	0	0	0	75	71	384	1
chr12	66232959	+	HMGA2	chr12_66232959_+_HMGA2	0	0	0	0	0	3	0	0	0	0	0	0	0	0
chr12	66233060	-	HMGA2	chr12_66233060_-_HMGA2	0	0	0	0	0	6	0	0	0	0	0	0	0	0
chr12	66233102	+	HMGA2	chr12_66233102_+_HMGA2	0	0	0	0	0	3	0	0	0	0	0	0	6	0
chr12	66233202	+	HMGA2	chr12_66233202_+_HMGA2	0	0	0	0	0	27	0	0	0	0	0	0	0	0
chr12	66233308	+	HMGA2	chr12_66233308_+_HMGA2	0	0	0	0	0	9	0	0	0	3	0	0	0	0
chr12	66233328	-	HMGA2	chr12_66233328_-_HMGA2	0	0	0	0	0	3	0	0	0	0	0	0	0	0
chr12	66233333	+	HMGA2	chr12_66233333_+_HMGA2	0	0	0	0	0	0	0	0	0	1	0	0	0	0
chr12	66233394	-	HMGA2	chr12_66233394_-_HMGA2	0	0	0	0	0	3	0	0	0	0	0	0	0	0
chr12	66233428	+	HMGA2	chr12_66233428_+_HMGA2	0	0	0	0	0	3	0	0	0	0	0	0	0	0
chr12	66233437	+	HMGA2	chr12_66233437_+_HMGA2	0	0	0	0	0	3	0	0	0	2	0	2	0	0
chr12	66233454	+	HMGA2	chr12_66233454_+_HMGA2	0	0	0	0	0	3	0	0	0	0	0	0	0	0
chr12	66233469	+	HMGA2	chr12_66233469_+_HMGA2	0	0	0	0	0	6	0	0	0	0	0	0	0	0
chr12	66233494	+	HMGA2	chr12_66233494_+_HMGA2	0	0	0	0	0	39	0	0	0	4	0	0	0	0
chr12	66233548	-	HMGA2	chr12_66233548_-_HMGA2	0	0	0	0	0	0	0	0	0	1	0	0	0	0
chr12	66233552	+	HMGA2	chr12_66233552_+_HMGA2	0	0	0	0	0	3	0	0	0	0	0	0	0	0
chr12	66233568	-	HMGA2	chr12_66233568_-_HMGA2	0	0	0	0	0	3	0	0	0	0	0	0	0	0
chr12	66233569	+	HMGA2	chr12_66233569_+_HMGA2	0	0	0	0	0	42	3	2	2	6	0	11	20	0
chr12	66233615	+	HMGA2	chr12_66233615_+_HMGA2	0	0	0	0	0	18	1	0	0	5	0	0	0	0
chr12	66233628	+	HMGA2	chr12_66233628_+_HMGA2	0	0	0	0	0	9	0	0	0	0	0	0	0	0
chr12	66233632	-	HMGA2	chr12_66233632_-_HMGA2	0	0	0	0	0	3	0	0	0	0	0	0	0	0
chr12	66233662	+	HMGA2	chr12_66233662_+_HMGA2	0	0	0	0	0	6	0	0	0	0	0	0	0	0
chr12	66233665	-	HMGA2	chr12_66233665_-_HMGA2	0	0	0	0	0	3	0	0	0	0	0	0	0	0
chr12	66233671	+	HMGA2	chr12_66233671_+_HMGA2	0	0	0	0	0	0	0	0	0	1	0	0	0	0
chr12	66233678	-	HMGA2	chr12_66233678_-_HMGA2	0	0	0	0	0	3	0	0	0	0	0	0	0	0
chr12	66233685	+	HMGA2	chr12_66233685_+_HMGA2	0	1	1	1	0	351	28	26	0	63	0	61	61	2
chr9	123655893	-	TRAF1	chr9_123655893_-_TRAF1	0	0	0	0	726	445155	6	5	2	1341	7	294	493	1
chr12	66233704	-	HMGA2	chr12_66233704_-_HMGA2	0	0	0	0	0	0	0	0	0	1	0	0	0	0
chr12	66233715	-	HMGA2	chr12_66233715_-_HMGA2	0	0	0	0	0	6	0	0	0	0	0	0	0	0
chr12	66233722	+	HMGA2	chr12_66233722_+_HMGA2	0	3	1	4	0	546	23	24	1	96	1	122	119	25
chr12	66233737	-	HMGA2	chr12_66233737_-_HMGA2	0	0	0	0	0	3	0	0	0	0	0	0	0	0
chr12	66233747	-	HMGA2	chr12_66233747_-_HMGA2	0	0	0	0	0	12	0	0	0	0	0	0	0	0
chr12	66233787	-	HMGA2	chr12_66233787_-_HMGA2	0	0	0	0	0	3	0	0	0	0	0	0	0	0
chr12	4352055	+	CCND2	chr12_4352055_+_CCND2	0	0	0	0	519	304164	38	5544	2	6	15	15262	22	12
chr12	66270963	+	HMGA2	chr12_66270963_+_HMGA2	0	0	0	0	0	9	0	0	0	0	0	0	0	0
chr12	66271156	+	HMGA2	chr12_66271156_+_HMGA2	0	0	0	0	0	3	0	0	0	0	0	0	0	0
chr12	66271257	+	HMGA2	chr12_66271257_+_HMGA2	0	0	0	0	0	3	0	0	0	0	0	0	0	0
chr12	66271330	-	HMGA2	chr12_66271330_-_HMGA2	0	0	0	0	0	3	0	0	0	0	0	0	0	0
chr12	66271372	-	HMGA2	chr12_66271372_-_HMGA2	0	0	0	0	0	9	0	0	0	0	0	0	0	0
chr12	66271378	+	HMGA2	chr12_66271378_+_HMGA2	0	0	0	0	0	12	0	1	0	1	0	0	0	0
chr12	66271383	-	HMGA2	chr12_66271383_-_HMGA2	0	0	0	0	0	3	0	0	0	0	0	0	0	0
chr12	66271438	+	HMGA2	chr12_66271438_+_HMGA2	0	0	0	0	0	6	0	3	0	3	0	0	0	0
chr12	66271454	-	HMGA2	chr12_66271454_-_HMGA2	0	0	0	0	0	3	0	0	0	0	0	0	0	0
chr12	66271461	+	HMGA2	chr12_66271461_+_HMGA2	0	0	0	0	0	6	0	7	0	1	0	0	0	0
chr12	66271475	-	HMGA2	chr12_66271475_-_HMGA2	0	0	0	0	0	9	0	0	0	0	0	0	0	0
chr12	66271480	+	HMGA2	chr12_66271480_+_HMGA2	0	0	1	0	0	6	0	0	0	1	0	0	0	0
chr12	66271496	+	HMGA2	chr12_66271496_+_HMGA2	0	0	0	5	0	417	0	175	0	64	0	0	6	0
chr12	66271682	-	HMGA2	chr12_66271682_-_HMGA2	1	51	184	665	468	242922	2621	853	5	2380	175	544	2098	3
chr12	66274052	+	HMGA2	chr12_66274052_+_HMGA2	0	0	0	0	0	0	0	0	0	1	0	0	0	0
chr12	66274243	+	HMGA2	chr12_66274243_+_HMGA2	0	0	0	0	0	0	0	0	0	1	0	0	5	0
chr12	66274396	-	HMGA2	chr12_66274396_-_HMGA2	0	0	56	0	0	0	0	1	1	350	107	230	739	2
chr12	66323766	-	HMGA2	chr12_66323766_-_HMGA2	0	0	0	0	39	0	0	0	0	0	0	0	0	0
chr12	66323846	+	HMGA2	chr12_66323846_+_HMGA2	0	0	0	0	15	0	0	0	0	0	0	0	0	0
chr1	198611673	-	PTPRC	chr1_198611673_-_PTPRC	0	0	0	0	126	75570	0	0	0	0	0	0	0	0
chr1	26828077	-	HMGN2	chr1_26828077_-_HMGN2	0	0	0	0	0	0	0	0	0	0	0	9	0	0
chr12	69060877	+	RAP1B	chr12_69060877_+_RAP1B	0	0	0	0	0	0	0	0	0	0	1	0	0	0
chr12	6910450	+	CD4	chr12_6910450_+_CD4	0	0	0	0	0	0	0	0	0	0	0	0	1	0
chr1	26946679	+	RN7SL679P	chr1_26946679_+_RN7SL679P	0	0	0	0	0	0	0	0	0	1	2	18	914	0
chr1	26946727	-	RN7SL679P	chr1_26946727_-_RN7SL679P	0	0	0	0	0	0	0	0	0	0	0	0	3	0
chr12	69628530	+	CPSF6	chr12_69628530_+_CPSF6	0	0	0	0	0	0	0	1	18	152	127	50	2559	9
chr12	7061201	+	PTPN6	chr12_7061201_+_PTPN6	0	0	0	0	0	0	0	0	0	0	34	38	0	0
chr12	707998	+	NINJ2	chr12_707998_+_NINJ2	0	0	0	0	0	0	0	0	0	0	0	0	17	0
chr12	763246	-	NINJ2	chr12_763246_-_NINJ2	0	0	0	0	0	0	0	0	36	0	0	0	0	0
chr12	76479067	+	NAP1L1	chr12_76479067_+_NAP1L1	0	0	0	0	0	0	0	0	0	0	0	307	367	1
chr1	27754644	+	WASF2	chr1_27754644_+_WASF2	0	0	0	0	0	0	0	0	0	0	1	23	27	1
chr12	7887927	-	CLEC4C	chr12_7887927_-_CLEC4C	0	0	0	0	0	0	0	0	0	1	0	0	0	0
chr12	7970079	-	SLC2A14	chr12_7970079_-_SLC2A14	0	0	0	0	0	0	0	0	1	0	0	0	0	0
chr12	8113999	+	SLC2A3	chr12_8113999_+_SLC2A3	0	0	0	0	0	0	0	0	0	0	0	0	10	0
chr12	81521094	+	ACSS3	chr12_81521094_+_ACSS3	0	0	0	0	3	0	0	0	0	0	0	0	0	0
chr12	837595	+	WNK1	chr12_837595_+_WNK1	0	99	0	0	0	0	0	0	0	0	0	73	23	0
chr12	84018241	+	TMTC2	chr12_84018241_+_TMTC2	0	0	0	1	0	0	0	0	0	0	0	0	0	0
chr1	28499212	-	PTAFR	chr1_28499212_-_PTAFR	0	0	0	0	0	0	0	0	0	0	1	0	0	0
chr1	28503525	-	DNAJC8	chr1_28503525_-_DNAJC8	0	0	0	0	0	0	0	0	0	0	0	6	0	0
chr1	28571570	-	ATPIF1	chr1_28571570_-_ATPIF1	0	0	0	0	0	0	0	0	0	0	0	4	5	1
chr12	86016155	+	RASSF9	chr12_86016155_+_RASSF9	0	0	0	0	0	0	0	0	0	0	0	0	7	0
chr12	86260980	+	NTS	chr12_86260980_+_NTS	0	0	0	0	0	0	0	0	0	0	3	0	271	0
chr1	28629912	-	SESN2	chr1_28629912_-_SESN2	5	0	0	0	0	0	0	0	0	0	0	0	0	0
chr1	28836468	-	SNORA73B	chr1_28836468_-_SNORA73B	0	18	0	0	0	0	0	0	0	0	0	0	0	0
chr12	89638071	+	RNU7-120P	chr12_89638071_+_RNU7-120P	0	0	0	0	0	0	0	0	0	0	0	0	13	0
chr1	28996087	-	GMEB1	chr1_28996087_-_GMEB1	0	0	0	0	0	0	0	0	0	0	0	0	18	13
chr12	90251326	+	RNU6-148P	chr12_90251326_+_RNU6-148P	0	0	0	0	0	0	0	0	0	0	10	0	0	0
chr12	90341441	-	RNU6-148P	chr12_90341441_-_RNU6-148P	0	0	0	0	0	0	0	0	0	0	10	0	8	0
chr12	9140151	-	KLRG1	chr12_9140151_-_KLRG1	0	0	0	0	0	0	0	0	0	0	0	0	37	0
chr12	92907551	-	CLLU1OS	chr12_92907551_-_CLLU1OS	0	0	0	0	0	3	0	0	0	0	0	0	0	0
chr12	93976516	+	SOCS2	chr12_93976516_+_SOCS2	0	0	0	0	0	0	0	0	1	0	0	0	0	0
chr12	93988467	+	SOCS2	chr12_93988467_+_SOCS2	0	0	0	0	0	0	0	0	0	0	0	0	7	0
chr12	94130999	+	CRADD	chr12_94130999_+_CRADD	0	0	0	94	0	0	0	0	0	0	0	0	0	0
chr12	94161881	+	CRADD	chr12_94161881_+_CRADD	0	199	0	0	0	0	0	0	0	0	166	1	0	0
chr12	96460880	+	LTA4H	chr12_96460880_+_LTA4H	0	0	0	0	0	0	0	0	0	0	0	4	0	0
chr12	96489754	-	RN7SL88P	chr12_96489754_-_RN7SL88P	0	0	0	0	0	0	0	0	0	0	0	6	0	0
chr12	96514173	-	RN7SL88P	chr12_96514173_-_RN7SL88P	0	0	0	0	0	0	0	0	0	0	6	0	12	0
chr12	96607378	-	ELK3	chr12_96607378_-_ELK3	0	0	0	0	0	0	0	0	0	0	0	0	29	0
chr12	97617062	+	RMST	chr12_97617062_+_RMST	0	0	0	0	0	0	0	0	0	0	0	0	5	0
chr12	9890051	+	CLECL1	chr12_9890051_+_CLECL1	0	0	0	0	0	0	0	0	0	0	0	0	136	0
chr1	3098125	+	PRDM16	chr1_3098125_+_PRDM16	0	0	0	0	0	0	0	0	0	0	1	0	429	0
chr13	103431206	+	KDELC1	chr13_103431206_+_KDELC1	0	0	0	0	0	0	0	0	0	0	0	0	1	0
chr13	103453510	+	BIVM	chr13_103453510_+_BIVM	0	0	0	0	0	0	0	0	0	0	0	5	0	0
chr13	103733530	-	SLC10A2	chr13_103733530_-_SLC10A2	0	0	0	0	0	0	0	0	0	0	0	0	12	0
chr13	104513200	+	SLC10A2	chr13_104513200_+_SLC10A2	0	0	0	0	0	0	0	0	0	0	0	0	2	0
chr13	104513359	-	SLC10A2	chr13_104513359_-_SLC10A2	0	0	0	0	0	0	0	0	0	0	1	0	78	9
chr13	107565892	+	FAM155A	chr13_107565892_+_FAM155A	0	0	0	0	9	0	0	0	0	0	0	0	0	0
chr13	108924825	-	TNFSF13B	chr13_108924825_-_TNFSF13B	0	0	0	0	0	0	0	0	0	0	1	5	29	0
chr13	109568473	-	MYO16	chr13_109568473_-_MYO16	0	0	0	0	0	0	0	0	0	0	0	2	28	0
chr13	109843960	-	MYO16	chr13_109843960_-_MYO16	0	0	0	0	3	0	0	0	0	0	0	0	0	0
chr13	110363415	+	IRS2	chr13_110363415_+_IRS2	0	0	0	0	0	0	0	0	0	0	0	1	0	0
chr13	113296422	+	C13orf35	chr13_113296422_+_C13orf35	0	0	0	0	0	0	0	0	0	0	13	0	0	0
chr13	113547697	-	MCF2L	chr13_113547697_-_MCF2L	0	0	0	0	0	0	0	0	0	0	0	3	0	0
chr13	114894156	-	RASA3	chr13_114894156_-_RASA3	0	0	0	0	0	0	0	0	0	0	0	0	12	0
chr1	31228928	+	LAPTM5	chr1_31228928_+_LAPTM5	0	0	0	0	0	0	0	0	0	0	0	17	0	0
chr1	31229069	+	LAPTM5	chr1_31229069_+_LAPTM5	0	0	0	0	0	0	0	0	0	0	0	0	3	0
chr1	31551182	-	PUM1	chr1_31551182_-_PUM1	0	0	0	0	0	0	0	0	0	2	0	0	0	0
chr1	31955384	+	RNU6-40P	chr1_31955384_+_RNU6-40P	0	0	0	0	0	0	0	0	0	0	0	0	5	0
chr13	21476255	+	XPO4	chr13_21476255_+_XPO4	0	0	0	5	0	0	0	0	0	0	0	0	0	0
chr13	21476451	+	XPO4	chr13_21476451_+_XPO4	0	0	0	1	0	0	0	0	0	0	0	0	0	0
chr13	21476627	-	XPO4	chr13_21476627_-_XPO4	0	0	0	302	0	0	0	0	0	0	0	0	1	0
chr1	32352776	-	PTP4A2	chr1_32352776_-_PTP4A2	0	0	0	0	0	9	0	0	0	0	0	0	0	0
chr13	23645622	-	RNY3P4	chr13_23645622_-_RNY3P4	0	0	0	0	0	0	0	0	0	0	0	0	1	0
chr13	23849527	-	SGCG	chr13_23849527_-_SGCG	0	0	0	0	0	0	0	0	0	1	0	0	0	0
chr1	32408015	-	PTP4A2	chr1_32408015_-_PTP4A2	0	0	0	0	0	0	0	0	0	0	2	0	0	0
chr1	32422203	+	PTP4A2	chr1_32422203_+_PTP4A2	0	0	0	0	0	0	0	0	0	0	33	0	0	0
chr1	32715622	-	FAM167B	chr1_32715622_-_FAM167B	0	0	0	0	0	0	0	0	0	0	8	0	0	0
chr13	27763057	-	USP12	chr13_27763057_-_USP12	0	0	0	0	0	0	0	0	0	0	9	0	0	0
chr1	32856821	-	BSDC1	chr1_32856821_-_BSDC1	0	0	0	0	0	0	0	0	0	1	0	0	0	0
chr13	28711502	-	PAN3	chr13_28711502_-_PAN3	0	0	0	0	0	0	0	0	0	0	24	4	22	0
chr13	28718035	-	PAN3	chr13_28718035_-_PAN3	0	0	0	0	0	0	0	0	0	0	288	1	0	0
chr13	29143503	-	FLT1	chr13_29143503_-_FLT1	0	0	0	0	0	0	0	0	0	0	0	0	1	0
chr1	32998040	-	ZBTB8B	chr1_32998040_-_ZBTB8B	0	0	0	0	0	0	0	0	0	0	0	0	78	0
chr13	30391276	-	UBL3	chr13_30391276_-_UBL3	0	0	0	0	0	0	0	0	0	0	6	0	0	0
chr13	31190775	-	USPL1	chr13_31190775_-_USPL1	0	0	0	0	0	0	0	0	0	0	0	0	25	0
chr13	31200924	+	USPL1	chr13_31200924_+_USPL1	0	0	1	0	0	0	0	0	0	0	0	0	0	0
chr13	38168718	-	POSTN	chr13_38168718_-_POSTN	0	0	0	0	0	21	0	0	0	0	0	0	0	0
chr13	41555928	+	ELF1	chr13_41555928_+_ELF1	0	0	0	0	0	0	0	0	0	0	2	0	0	0
chr13	41556483	+	ELF1	chr13_41556483_+_ELF1	0	0	0	0	0	0	0	0	0	0	1	43	0	0
chr13	41556566	-	ELF1	chr13_41556566_-_ELF1	0	0	0	0	0	0	0	0	0	0	0	168	0	0
chr13	43566894	+	EPSTI1	chr13_43566894_+_EPSTI1	0	0	0	0	0	0	0	0	0	0	53	0	0	0
chr13	43597104	+	DNAJC15	chr13_43597104_+_DNAJC15	0	0	0	0	0	0	0	0	0	0	0	0	3	0
chr13	43920036	-	ENOX1	chr13_43920036_-_ENOX1	0	0	0	0	0	0	0	0	0	0	0	0	16	0
chr13	43923836	-	ENOX1	chr13_43923836_-_ENOX1	0	0	0	0	0	0	0	0	0	0	0	0	6	0
chr13	44810852	+	SMIM2	chr13_44810852_+_SMIM2	0	0	0	3	0	0	0	0	0	2	0	2	18	0
chr13	44992077	+	TSC22D1	chr13_44992077_+_TSC22D1	0	0	0	0	0	0	0	0	0	0	0	0	4	0
chr13	49145915	-	RCBTB2	chr13_49145915_-_RCBTB2	0	0	0	0	0	0	0	0	0	0	2	0	0	0
chr13	49457735	+	RNU6-60P	chr13_49457735_+_RNU6-60P	0	0	0	579	0	0	37712	2994	2	92	101	28	81	0
chr13	50103119	-	PHF11	chr13_50103119_-_PHF11	0	0	0	0	0	0	0	0	0	0	0	0	21	0
chr13	50193921	+	ARL11	chr13_50193921_+_ARL11	0	0	0	0	0	0	0	0	0	0	0	85	0	0
chr1	35133207	+	MIR552	chr1_35133207_+_MIR552	0	0	0	0	3	0	0	0	0	0	0	0	0	0
chr13	51385541	+	DLEU7	chr13_51385541_+_DLEU7	0	0	0	0	0	0	0	0	0	0	2	0	0	0
chr13	51904395	+	SERPINE3	chr13_51904395_+_SERPINE3	0	0	0	0	0	0	0	0	0	0	0	0	11	0
chr13	52091079	-	MIR4703	chr13_52091079_-_MIR4703	0	0	0	0	0	0	1	0	0	0	424	13	2	0
chr13	53226115	+	SUGT1	chr13_53226115_+_SUGT1	0	0	0	0	0	0	0	0	0	0	0	1	1	0
chr13	56290360	+	MIR5007	chr13_56290360_+_MIR5007	0	0	0	0	0	0	0	0	0	0	0	0	10	0
chr13	57735547	+	PRR20D	chr13_57735547_+_PRR20D	0	0	0	0	0	0	0	1	0	0	0	0	0	0
chr9	27535252	-	IFNK	chr9_27535252_-_IFNK	0	1	0	0	108	6	0	0	0	0	0	0	0	0
chr13	64661971	+	RNU6-81P	chr13_64661971_+_RNU6-81P	0	0	0	0	0	3	0	0	0	0	0	0	0	0
chr13	65915217	+	MIR548X2	chr13_65915217_+_MIR548X2	0	0	0	0	0	0	0	0	0	0	3	0	0	0
chr1	36617418	+	TRAPPC3	chr1_36617418_+_TRAPPC3	0	0	0	0	0	0	0	0	0	0	10	0	0	0
chr13	66731239	+	MIR4704	chr13_66731239_+_MIR4704	0	0	0	0	3	0	0	0	0	0	0	0	0	0
chr13	67197702	+	PCDH9	chr13_67197702_+_PCDH9	0	0	0	0	0	0	0	0	0	1	0	0	0	0
chr1	36787147	-	SH3D21	chr1_36787147_-_SH3D21	0	0	0	0	0	0	0	0	0	0	0	0	3	0
chr13	68068039	+	LINC00364	chr13_68068039_+_LINC00364	0	0	0	0	0	0	0	0	0	0	0	0	8	0
chr1	36838116	-	STK40	chr1_36838116_-_STK40	0	0	0	0	0	0	0	0	0	0	0	0	4	0
chr1	36838498	+	STK40	chr1_36838498_+_STK40	0	0	0	0	0	0	0	0	0	0	0	0	7	0
chr13	68655601	-	RN7SL761P	chr13_68655601_-_RN7SL761P	0	0	0	0	0	0	0	0	0	0	0	6	0	0
chr13	71400029	+	RNU6-54P	chr13_71400029_+_RNU6-54P	0	0	0	0	0	0	0	0	0	0	0	3	0	0
chr13	71406865	-	RNU6-54P	chr13_71406865_-_RNU6-54P	0	0	0	0	0	0	0	0	0	0	0	0	1	0
chr13	72428757	+	DACH1	chr13_72428757_+_DACH1	117	0	0	2	0	0	0	0	0	0	0	0	0	0
chr13	73080179	-	RNU6-80P	chr13_73080179_-_RNU6-80P	0	0	0	0	0	3	0	0	0	0	0	0	0	0
chr13	76796325	+	RN7SL571P	chr13_76796325_+_RN7SL571P	0	0	0	0	3	0	0	0	0	0	0	0	0	0
chr13	83729322	-	RNU6-67P	chr13_83729322_-_RNU6-67P	0	0	0	0	0	0	0	0	0	0	8	0	0	0
chr1	38465798	+	FHL3	chr1_38465798_+_FHL3	0	0	0	0	0	0	0	0	0	0	0	0	0	7
chr1	38465909	+	FHL3	chr1_38465909_+_FHL3	0	0	0	0	0	0	0	0	0	0	0	0	5	0
chr1	38466242	-	FHL3	chr1_38466242_-_FHL3	0	97	0	0	0	3	0	4	0	1	63	913	1584	42
chr13	85199676	+	SLITRK1	chr13_85199676_+_SLITRK1	0	0	0	0	0	0	0	0	0	0	0	14	0	0
chr13	85230763	+	SLITRK1	chr13_85230763_+_SLITRK1	0	0	0	0	0	0	0	0	0	0	42	1	60	0
chr13	91933535	+	MIR17HG	chr13_91933535_+_MIR17HG	0	0	0	0	0	0	0	0	0	0	0	1	131	0
chr13	92052756	+	GPC5	chr13_92052756_+_GPC5	0	0	0	0	0	0	0	0	0	0	0	0	31	0
chr13	92759389	+	GPC5	chr13_92759389_+_GPC5	0	0	0	0	0	0	0	0	0	0	0	0	11	0
chr13	95511473	-	SOX21	chr13_95511473_-_SOX21	0	0	0	0	0	0	0	0	0	0	0	1	0	0
chr13	96217129	+	CLDN10	chr13_96217129_+_CLDN10	0	0	0	0	0	0	0	0	0	0	0	0	9	0
chr1	39662080	-	MACF1	chr1_39662080_-_MACF1	0	0	0	0	0	0	0	0	0	0	0	2	1	0
chr13	98071461	+	RAP2A	chr13_98071461_+_RAP2A	0	0	0	0	0	0	0	0	0	1	4	58	2565	4
chr1	40388786	+	MYCL	chr1_40388786_+_MYCL	8	0	5	0	0	0	0	0	0	0	0	0	0	0
chr1	40996659	-	ZNF684	chr1_40996659_-_ZNF684	0	83	0	0	0	0	0	0	0	0	4	94	118	1
chr14	100539767	+	EVL	chr14_100539767_+_EVL	0	0	0	0	0	0	0	0	0	0	0	14	1	0
chr14	101409334	+	SNORD113-8	chr14_101409334_+_SNORD113-8	0	0	0	1	0	0	0	0	0	0	0	0	0	0
chr14	101409455	+	SNORD113-8	chr14_101409455_+_SNORD113-8	0	0	0	0	0	6	0	0	0	0	0	0	0	0
chr14	101409470	+	SNORD113-8	chr14_101409470_+_SNORD113-8	0	0	0	0	0	3	0	0	0	0	0	0	0	0
chr14	101409484	-	SNORD113-8	chr14_101409484_-_SNORD113-8	0	0	0	0	0	3	0	0	0	0	0	0	0	0
chr14	101409485	+	SNORD113-8	chr14_101409485_+_SNORD113-8	0	0	0	0	0	0	0	0	0	1	0	0	0	0
chr14	101409500	+	SNORD113-8	chr14_101409500_+_SNORD113-8	0	0	0	0	0	3	0	0	0	0	0	0	0	0
chr14	101409516	+	SNORD113-8	chr14_101409516_+_SNORD113-8	0	0	0	1	0	0	0	0	0	0	0	0	0	0
chr14	101409537	+	SNORD113-8	chr14_101409537_+_SNORD113-8	0	0	0	0	0	129	0	0	0	0	0	0	0	0
chr14	101409594	-	SNORD113-8	chr14_101409594_-_SNORD113-8	0	0	0	0	0	3	0	0	0	0	0	0	0	0
chr2	198161571	-	ANKRD44	chr2_198161571_-_ANKRD44	0	0	0	0	78	51915	0	0	0	0	0	0	0	0
chr14	105526276	+	GPR132	chr14_105526276_+_GPR132	0	0	0	0	0	0	0	0	0	0	0	139	1	0
chr14	105526858	+	GPR132	chr14_105526858_+_GPR132	0	0	0	0	0	6	0	0	0	0	69	302	232	1
chr14	105758367	+	BRF1	chr14_105758367_+_BRF1	0	0	0	0	0	0	0	0	0	0	13	0	0	0
chr14	105885922	-	MTA1	chr14_105885922_-_MTA1	0	0	0	0	0	0	13	0	0	0	0	0	0	0
chr14	106346816	-	IGHD1-26	chr14_106346816_-_IGHD1-26	0	0	0	0	0	0	1	0	0	0	618	27	9	3
chr2	20249068	+	LAPTM4A	chr2_20249068_+_LAPTM4A	0	2	0	265	69	23001	1	1	3	1928	52	100	655	0
chr14	106559988	-	IGHV3-9	chr14_106559988_-_IGHV3-9	0	0	0	0	0	3	0	0	0	0	0	0	0	0
chr14	106559999	-	IGHV3-9	chr14_106559999_-_IGHV3-9	0	0	0	0	0	0	0	0	0	17	0	0	0	0
chr14	106560014	-	IGHV3-9	chr14_106560014_-_IGHV3-9	0	0	0	0	0	0	0	0	0	2	0	0	0	0
chr14	106560072	-	IGHV3-9	chr14_106560072_-_IGHV3-9	0	0	0	0	0	0	0	0	0	3	0	0	1	0
chr14	106560338	-	IGHV3-9	chr14_106560338_-_IGHV3-9	0	0	0	0	0	0	0	0	0	1	0	0	0	0
chr14	107135907	+	IGHV3-66	chr14_107135907_+_IGHV3-66	0	0	0	0	0	0	0	0	0	0	0	0	8	8
chr14	107155047	+	IGHV1-69	chr14_107155047_+_IGHV1-69	0	0	1	0	0	0	0	0	0	0	1	32	481	0
chr14	107173648	+	IGHV1-69	chr14_107173648_+_IGHV1-69	0	0	0	0	0	0	0	0	0	0	0	0	2	0
chr14	107254072	-	hsa-mir-5195	chr14_107254072_-_hsa-mir-5195	0	0	0	0	0	0	0	0	0	0	13	2	8	0
chr14	20203403	+	OR4Q3	chr14_20203403_+_OR4Q3	0	0	0	0	0	0	0	0	0	16	0	0	0	0
chr14	20884227	-	RNA5SP382	chr14_20884227_-_RNA5SP382	0	0	0	0	0	0	0	0	0	0	11	0	2	0
chr14	20897389	+	KLHL33	chr14_20897389_+_KLHL33	0	0	0	0	0	0	0	0	0	0	0	0	8	0
chr14	21493833	+	NDRG2	chr14_21493833_+_NDRG2	0	0	0	0	0	0	0	0	0	0	0	0	153	0
chr14	21738410	+	RPGRIP1	chr14_21738410_+_RPGRIP1	0	0	0	0	0	0	0	0	0	0	0	0	45	0
chr14	21811720	-	RPGRIP1	chr14_21811720_-_RPGRIP1	15	0	0	0	0	0	0	0	0	0	4	0	0	0
chr14	21813301	+	RPGRIP1	chr14_21813301_+_RPGRIP1	1	0	0	0	0	0	0	0	0	0	0	0	0	0
chr14	22561237	+	TRDV1	chr14_22561237_+_TRDV1	0	0	0	0	0	0	0	0	0	0	8	0	0	0
chr14	22625564	-	TRAV29DV5	chr14_22625564_-_TRAV29DV5	0	0	0	1	0	0	0	0	0	0	0	0	0	0
chr14	23229476	-	OXA1L	chr14_23229476_-_OXA1L	0	0	0	0	0	0	0	0	0	0	0	0	1	0
chr14	23478074	-	C14orf93	chr14_23478074_-_C14orf93	0	0	0	0	0	0	0	0	0	0	0	0	8	0
chr1	42348299	+	GUCA2B	chr1_42348299_+_GUCA2B	0	0	0	0	0	0	0	0	0	0	94	0	0	0
chr14	23758759	-	HOMEZ	chr14_23758759_-_HOMEZ	0	0	0	0	0	0	0	1	0	0	0	0	0	0
chr14	24681263	-	CHMP4A	chr14_24681263_-_CHMP4A	0	0	0	0	0	0	0	0	0	0	0	0	7	0
chr14	24795643	+	ADCY4	chr14_24795643_+_ADCY4	0	0	0	0	0	51	0	0	36	35	0	0	0	0
chr14	24866598	-	NYNRIN	chr14_24866598_-_NYNRIN	0	0	0	0	0	0	0	0	0	0	13	0	6	1
chr14	24867453	-	NYNRIN	chr14_24867453_-_NYNRIN	0	0	0	0	0	0	0	0	0	0	40	0	0	0
chr1	4268558	-	AJAP1	chr1_4268558_-_AJAP1	0	0	0	0	0	0	0	0	0	0	0	0	1	0
chr14	32524933	+	ARHGAP5	chr14_32524933_+_ARHGAP5	1	0	0	0	0	0	0	0	0	0	0	0	0	0
chr14	34416010	-	EGLN3	chr14_34416010_-_EGLN3	0	0	0	0	0	0	0	0	0	0	0	0	2	0
chr14	35701726	-	KIAA0391	chr14_35701726_-_KIAA0391	0	0	0	0	0	0	0	0	0	0	78	0	95	0
chr14	35754217	+	PSMA6	chr14_35754217_+_PSMA6	0	0	0	0	0	0	0	0	0	0	0	1	0	0
chr14	35790122	+	PSMA6	chr14_35790122_+_PSMA6	0	0	0	0	0	0	0	0	0	0	0	38	79	0
chr14	35808087	-	PSMA6	chr14_35808087_-_PSMA6	0	0	0	0	0	0	0	0	0	0	0	0	7	0
chr14	35810027	+	PSMA6	chr14_35810027_+_PSMA6	0	0	0	0	0	0	0	0	0	0	0	0	6	0
chr14	39638560	+	TRAPPC6B	chr14_39638560_+_TRAPPC6B	0	0	0	0	0	0	0	0	0	0	0	0	15	0
chr1	44115116	-	KDM4A	chr1_44115116_-_KDM4A	0	0	0	0	0	0	0	0	0	0	0	0	1	0
chr14	42746149	-	LRFN5	chr14_42746149_-_LRFN5	0	0	0	0	0	3	0	0	0	0	0	0	0	0
chr1	44301734	-	ST3GAL3	chr1_44301734_-_ST3GAL3	0	0	0	0	0	0	0	0	0	0	0	31	0	0
chr14	46414161	+	RNU6-552P	chr14_46414161_+_RNU6-552P	0	0	0	0	3	0	0	0	0	0	0	0	0	0
chr14	47697854	-	MDGA2	chr14_47697854_-_MDGA2	0	0	0	0	0	0	0	0	0	0	0	0	37	0
chr14	47700034	+	MDGA2	chr14_47700034_+_MDGA2	0	0	0	0	0	0	0	0	0	0	0	2	0	0
chr14	47700083	-	MDGA2	chr14_47700083_-_MDGA2	0	0	0	0	0	0	0	0	0	5	0	116	83	0
chr1	44869795	+	RNF220	chr1_44869795_+_RNF220	0	0	0	0	0	0	0	0	0	0	36	0	0	0
chr1	44889147	-	RNF220	chr1_44889147_-_RNF220	0	0	0	0	0	0	1	0	0	0	0	0	0	0
chr1	44951227	+	RNF220	chr1_44951227_+_RNF220	0	0	0	0	0	0	0	0	0	0	39	0	1	0
chr1	44998278	-	RNF220	chr1_44998278_-_RNF220	0	0	0	0	0	0	4	0	0	0	33	0	0	0
chr14	50066127	+	LRR1	chr14_50066127_+_LRR1	0	0	0	0	0	0	0	0	0	0	0	0	11	0
chr14	50238889	+	KLHDC2	chr14_50238889_+_KLHDC2	0	0	0	0	0	0	0	0	0	0	0	0	2	0
chr14	50374920	+	RNU6-189P	chr14_50374920_+_RNU6-189P	0	0	0	0	0	0	2	0	0	0	321	0	3	0
chr14	50439041	-	C14orf182	chr14_50439041_-_C14orf182	0	0	0	0	0	3	0	0	0	0	0	17	0	0
chr14	50511554	-	RN7SKP193	chr14_50511554_-_RN7SKP193	0	0	824	0	0	0	0	0	0	0	0	0	0	0
chr14	50830493	+	CDKL1	chr14_50830493_+_CDKL1	0	0	0	0	0	0	0	0	0	0	0	0	4	0
chr14	51326284	-	PYGL	chr14_51326284_-_PYGL	0	0	0	0	0	0	0	0	0	0	0	0	114	0
chr14	52346256	+	GNG2	chr14_52346256_+_GNG2	0	0	0	0	0	0	0	0	0	0	1	0	0	0
chr14	52777555	+	PTGER2	chr14_52777555_+_PTGER2	0	0	0	0	0	0	0	0	0	0	0	0	5	0
chr1	45295586	-	PTCH2	chr1_45295586_-_PTCH2	0	0	0	0	0	0	0	0	0	0	0	10	12	0
chr1	45297120	-	PTCH2	chr1_45297120_-_PTCH2	0	0	0	0	0	0	3	0	0	0	0	19	74	1
chr14	55878747	-	ATG14	chr14_55878747_-_ATG14	0	0	0	0	0	0	0	0	0	0	1	0	16	0
chr14	55879246	-	ATG14	chr14_55879246_-_ATG14	0	0	1	0	0	0	0	0	0	0	3	188	679	2
chr14	56591624	+	PELI2	chr14_56591624_+_PELI2	0	0	0	0	0	0	0	0	0	0	0	0	2	0
chr14	57566252	-	EXOC5	chr14_57566252_-_EXOC5	0	0	0	0	0	3	0	0	0	0	0	0	0	0
chr14	58706118	-	ACTR10	chr14_58706118_-_ACTR10	0	0	0	0	0	0	0	0	0	0	2	0	0	0
chr14	58710341	+	PSMA3	chr14_58710341_+_PSMA3	7	0	0	0	0	0	0	0	0	0	0	0	12	0
chr14	58710740	-	PSMA3	chr14_58710740_-_PSMA3	1	0	0	0	0	0	0	0	0	0	0	0	0	0
chr1	46010107	+	AKR1A1	chr1_46010107_+_AKR1A1	0	0	0	0	0	0	0	0	0	0	0	0	2	0
chr1	46010662	+	AKR1A1	chr1_46010662_+_AKR1A1	2	0	2606	1	0	0	0	0	0	0	0	0	0	0
chr1	46011068	-	AKR1A1	chr1_46011068_-_AKR1A1	0	0	1	0	0	0	0	0	0	0	0	0	0	0
chr14	61802254	-	PRKCH	chr14_61802254_-_PRKCH	0	0	0	0	0	0	0	0	0	0	0	0	64	0
chr14	64107927	-	RNU6-1162P	chr14_64107927_-_RNU6-1162P	0	0	0	0	3	0	0	0	0	0	0	0	0	0
chr14	64149018	-	SGPP1	chr14_64149018_-_SGPP1	1	0	0	0	0	0	0	0	0	0	0	0	0	0
chr14	65194864	+	PLEKHG3	chr14_65194864_+_PLEKHG3	0	0	0	0	0	0	0	0	1	0	0	0	0	0
chr14	65711063	-	MIR4708	chr14_65711063_-_MIR4708	0	0	0	0	0	0	0	0	0	0	0	0	1	0
chr14	65973153	-	MIR625	chr14_65973153_-_MIR625	0	0	0	0	0	0	0	0	0	0	0	0	11	0
chr1	46804648	+	NSUN4	chr1_46804648_+_NSUN4	0	0	0	0	0	0	0	0	0	0	4	0	0	0
chr14	68089730	-	ARG2	chr14_68089730_-_ARG2	0	0	0	0	0	0	0	0	1	3	0	0	28	0
chr14	68751852	+	RAD51B	chr14_68751852_+_RAD51B	0	0	0	0	0	0	0	0	0	0	0	0	3	0
chr14	69261591	+	ZFP36L1	chr14_69261591_+_ZFP36L1	0	0	0	0	0	0	0	0	0	0	2	5	17	0
chr14	70658323	+	SLC8A3	chr14_70658323_+_SLC8A3	0	0	0	0	0	0	0	0	0	0	0	0	18	0
chr14	71352292	+	PCNX	chr14_71352292_+_PCNX	0	0	0	0	0	0	0	0	0	0	0	0	4	0
chr14	71672408	-	PCNX	chr14_71672408_-_PCNX	0	1	0	0	0	0	0	0	0	0	0	0	0	0
chr14	71788001	-	SNORD56B	chr14_71788001_-_SNORD56B	0	0	0	0	0	0	0	0	0	0	0	0	46	0
chr14	71837380	+	SNORD56B	chr14_71837380_+_SNORD56B	0	0	0	0	0	3	0	0	0	0	0	0	0	0
chr14	71867478	-	SNORD56B	chr14_71867478_-_SNORD56B	0	0	0	0	0	0	0	0	0	0	0	0	12	0
chr14	75229362	+	YLPM1	chr14_75229362_+_YLPM1	0	0	0	0	0	0	0	0	0	0	0	0	17	0
chr14	75320464	+	PROX2	chr14_75320464_+_PROX2	0	0	0	0	0	0	0	0	0	0	0	0	8	0
chr14	75736142	-	FOS	chr14_75736142_-_FOS	0	0	0	0	0	0	0	0	0	0	1	0	0	0
chr14	76354302	-	TTLL5	chr14_76354302_-_TTLL5	0	0	0	0	0	0	0	1	0	0	0	0	0	0
chr1	47698464	+	TAL1	chr1_47698464_+_TAL1	0	2139	0	0	0	0	841	4	0	3	1664	121	390	36
chr14	77063502	+	ESRRB	chr14_77063502_+_ESRRB	0	0	0	0	0	3	0	0	0	0	0	0	0	0
chr14	77505833	+	IRF2BPL	chr14_77505833_+_IRF2BPL	0	0	0	0	0	0	0	0	0	0	0	0	3	0
chr14	78021066	+	SPTLC2	chr14_78021066_+_SPTLC2	0	0	0	268	0	0	0	0	0	0	58	142	259	2
chr14	78060419	+	SPTLC2	chr14_78060419_+_SPTLC2	0	0	0	0	0	0	0	0	0	0	25	5	29	0
chr14	78303360	+	ADCK1	chr14_78303360_+_ADCK1	0	0	0	0	0	0	0	0	0	1	0	0	0	0
chr14	80930660	+	CEP128	chr14_80930660_+_CEP128	0	0	0	0	0	0	0	1	0	0	0	0	0	0
chr14	82231860	-	SEL1L	chr14_82231860_-_SEL1L	0	0	0	0	0	0	1	0	0	0	170	12	0	0
chr14	89630273	-	FOXN3	chr14_89630273_-_FOXN3	0	0	0	0	0	3	0	0	0	0	0	25	21	0
chr14	89726415	+	FOXN3	chr14_89726415_+_FOXN3	0	0	0	0	0	0	0	0	0	1	0	0	45	0
chr14	89911235	-	FOXN3-AS1	chr14_89911235_-_FOXN3-AS1	0	0	8	0	0	0	0	0	0	0	0	6	0	0
chr14	90035697	-	RN7SKP107	chr14_90035697_-_RN7SKP107	0	0	0	0	0	0	0	0	0	0	0	0	6	0
chr14	91575908	+	SNORA11B	chr14_91575908_+_SNORA11B	16	0	0	0	0	0	0	0	0	0	0	0	0	0
chr14	91708664	-	GPR68	chr14_91708664_-_GPR68	0	0	0	0	0	0	0	0	0	0	0	0	4	0
chr14	91975948	-	SMEK1	chr14_91975948_-_SMEK1	0	0	0	0	0	0	0	0	0	0	0	0	0	0
chr14	93116741	+	RIN3	chr14_93116741_+_RIN3	0	0	0	0	0	0	0	0	0	0	0	0	2	0
chr14	93119645	+	RIN3	chr14_93119645_+_RIN3	5	11	19882	15	0	0	0	0	0	0	0	0	0	0
chr14	93119755	-	RIN3	chr14_93119755_-_RIN3	0	0	1	0	0	0	0	0	0	0	0	0	0	0
chr14	93131398	-	RIN3	chr14_93131398_-_RIN3	0	0	0	0	0	0	0	0	0	0	0	0	12	0
chr14	94350846	+	FAM181A-AS1	chr14_94350846_+_FAM181A-AS1	0	0	0	0	0	0	0	0	1	1	0	0	0	0
chr14	94596316	-	IFI27L2	chr14_94596316_-_IFI27L2	0	0	0	0	0	0	0	0	0	0	37	0	6	0
chr15	100036200	-	AC015660.1	chr15_100036200_-_AC015660.1	0	0	0	0	0	0	0	0	0	0	58	1	220	0
chr15	100671980	-	ADAMTS17	chr15_100671980_-_ADAMTS17	0	0	0	0	0	0	0	0	20	28	0	0	0	0
chr15	101667326	+	CHSY1	chr15_101667326_+_CHSY1	0	0	0	0	0	0	0	0	0	0	1	0	237	1
chr15	101667423	-	CHSY1	chr15_101667423_-_CHSY1	0	0	0	0	0	0	0	0	0	0	46	1	9	0
chr1	51734191	+	RNF11	chr1_51734191_+_RNF11	0	0	1	136	0	3	0	0	0	0	0	0	0	0
chr1	51734215	-	RNF11	chr1_51734215_-_RNF11	0	0	0	7	0	0	0	0	0	0	0	0	0	0
chr1	51734229	-	RNF11	chr1_51734229_-_RNF11	0	0	0	12	0	0	0	0	0	0	0	0	0	0
chr1	51734360	-	RNF11	chr1_51734360_-_RNF11	0	0	0	1	0	0	0	0	0	0	0	0	0	0
chr15	20399179	-	CHEK2P2	chr15_20399179_-_CHEK2P2	0	0	0	0	0	0	0	0	1	0	0	0	0	0
chr15	22834819	-	TUBGCP5	chr15_22834819_-_TUBGCP5	0	0	0	0	0	9	0	2	0	0	0	0	0	0
chr15	22888532	+	TUBGCP5	chr15_22888532_+_TUBGCP5	0	0	0	0	3	0	0	0	0	0	0	0	0	0
chr15	22917535	+	CYFIP1	chr15_22917535_+_CYFIP1	0	0	0	0	0	0	0	1	0	0	0	0	0	0
chr15	22949239	+	CYFIP1	chr15_22949239_+_CYFIP1	0	0	0	0	0	0	0	0	3	0	0	0	0	0
chr15	23114367	-	RP11-26F2.1	chr15_23114367_-_RP11-26F2.1	0	0	0	0	0	0	0	0	0	0	1	2	9	0
chr15	23209045	-	WHAMMP3	chr15_23209045_-_WHAMMP3	0	0	0	0	0	0	0	0	0	0	0	0	12	0
chr15	23900008	+	MAGEL2	chr15_23900008_+_MAGEL2	0	0	0	0	0	0	0	0	0	1	0	0	0	0
chr15	26008219	-	ATP10A	chr15_26008219_-_ATP10A	0	0	0	0	0	0	0	0	0	0	1	2	18	0
chr15	27681928	-	GABRG3	chr15_27681928_-_GABRG3	0	0	0	0	3	0	0	0	0	0	0	0	0	0
chr15	28491153	-	HERC2	chr15_28491153_-_HERC2	0	0	0	0	0	0	0	0	0	0	0	0	6	0
chr15	28982419	+	WHAMMP2	chr15_28982419_+_WHAMMP2	0	0	0	0	0	0	0	0	0	0	0	0	19	0
chr15	30712915	+	GOLGA8R	chr15_30712915_+_GOLGA8R	0	0	0	0	0	0	0	0	0	0	8	0	0	0
chr15	31556148	-	KLF13	chr15_31556148_-_KLF13	0	0	0	0	0	0	0	0	0	0	24	0	0	0
chr15	31562884	-	KLF13	chr15_31562884_-_KLF13	0	0	0	0	0	0	0	0	0	0	0	0	0	1
chr15	31618342	-	KLF13	chr15_31618342_-_KLF13	0	0	0	0	0	0	0	0	0	0	0	0	179	0
chr15	31644343	+	KLF13	chr15_31644343_+_KLF13	0	0	0	0	0	0	0	0	0	0	0	17	0	0
chr15	31697355	-	KLF13	chr15_31697355_-_KLF13	0	0	0	0	0	0	0	0	0	0	0	0	1	0
chr15	31699087	+	KLF13	chr15_31699087_+_KLF13	0	0	0	0	0	0	0	0	0	0	0	0	15	0
chr15	34329962	+	AVEN	chr15_34329962_+_AVEN	0	0	0	0	0	0	1	0	1	132	7	3	41	0
chr15	34625376	-	SLC12A6	chr15_34625376_-_SLC12A6	0	0	0	0	0	0	0	0	0	0	0	1	0	0
chr15	35760945	+	DPH6	chr15_35760945_+_DPH6	0	0	0	0	0	3	0	0	0	0	0	0	0	0
chr1	53663424	-	CPT2	chr1_53663424_-_CPT2	0	0	0	0	0	0	0	0	0	0	0	7	15	0
chr15	37297834	+	MEIS2	chr15_37297834_+_MEIS2	0	0	0	0	0	12	0	0	0	0	0	0	0	0
chr15	40600718	-	PLCB2	chr15_40600718_-_PLCB2	0	0	0	0	0	0	0	0	0	0	6	0	0	0
chr15	40799198	-	C15orf57	chr15_40799198_-_C15orf57	0	0	0	0	0	0	0	0	0	0	0	0	1	0
chr15	41062385	+	DNAJC17	chr15_41062385_+_DNAJC17	0	0	0	0	0	3	0	0	0	0	0	0	12	1
chr15	41252313	+	CHAC1	chr15_41252313_+_CHAC1	9925	9	5	9	0	0	0	0	0	0	0	0	0	0
chr15	41252360	+	CHAC1	chr15_41252360_+_CHAC1	1	0	0	0	0	0	0	0	0	0	0	0	0	0
chr15	41252425	+	CHAC1	chr15_41252425_+_CHAC1	4	0	0	0	0	0	0	0	0	0	0	0	0	0
chr15	41252585	-	CHAC1	chr15_41252585_-_CHAC1	1	0	0	0	0	0	0	0	0	0	0	0	0	0
chr1	54146615	+	RNU7-95P	chr1_54146615_+_RNU7-95P	0	0	0	0	0	0	0	0	0	0	0	4	1	0
chr1	54147000	-	RNU7-95P	chr1_54147000_-_RNU7-95P	0	0	0	0	0	0	0	0	0	0	0	0	3	0
chr15	41800534	+	LTK	chr15_41800534_+_LTK	0	0	0	0	0	0	0	0	0	0	0	0	1	0
chr15	42898595	-	STARD9	chr15_42898595_-_STARD9	0	0	0	0	0	0	0	0	0	0	38	1	0	0
chr15	45019903	+	TRIM69	chr15_45019903_+_TRIM69	0	0	0	0	0	0	0	1	0	0	0	0	0	0
chr1	54685890	-	MRPL37	chr1_54685890_-_MRPL37	0	0	0	0	0	0	0	0	0	0	3	0	98	0
chr15	47958804	-	SEMA6D	chr15_47958804_-_SEMA6D	0	0	0	0	0	0	0	0	0	0	0	0	4	0
chr1	54941488	+	ACOT11	chr1_54941488_+_ACOT11	467	0	0	1	0	228	0	0	0	0	54	172	102	23
chr1	54951829	+	ACOT11	chr1_54951829_+_ACOT11	0	0	0	0	0	0	0	0	0	0	0	0	11	0
chr1	54951892	+	ACOT11	chr1_54951892_+_ACOT11	0	0	0	0	0	0	0	0	0	0	0	0	34	0
chr1	54952338	-	ACOT11	chr1_54952338_-_ACOT11	0	0	0	0	0	3	0	0	0	0	0	0	0	0
chr1	54952387	-	ACOT11	chr1_54952387_-_ACOT11	0	0	0	0	0	243	8	15	0	1	4545	38	360	4
chr1	54952997	-	ACOT11	chr1_54952997_-_ACOT11	0	0	0	0	0	0	0	0	0	0	0	0	10	0
chr1	55013253	-	ACOT11	chr1_55013253_-_ACOT11	0	0	0	0	0	0	0	0	0	0	2	0	0	0
chr1	55026623	+	ACOT11	chr1_55026623_+_ACOT11	0	0	0	0	0	0	0	0	0	5	0	0	0	0
chr15	50344555	-	ATP8B4	chr15_50344555_-_ATP8B4	0	0	8	0	0	0	0	0	0	0	0	0	0	0
chr15	50361138	+	ATP8B4	chr15_50361138_+_ATP8B4	0	0	0	0	0	0	0	0	0	0	4	1	0	0
chr15	50565232	+	GABPB1	chr15_50565232_+_GABPB1	0	0	0	0	0	0	0	0	1	0	0	0	0	0
chr15	51061157	+	SPPL2A	chr15_51061157_+_SPPL2A	0	0	1	0	0	0	0	0	0	0	0	0	0	0
chr15	52031886	-	LYSMD2	chr15_52031886_-_LYSMD2	2	0	1	0	0	0	0	0	0	0	0	0	0	0
chr15	52822469	+	MYO5A	chr15_52822469_+_MYO5A	0	0	0	0	0	0	0	0	0	0	0	3	98	5
chr15	52822512	-	MYO5A	chr15_52822512_-_MYO5A	0	0	0	0	0	0	0	0	0	0	0	0	0	1
chr15	53081879	-	ONECUT1	chr15_53081879_-_ONECUT1	0	0	0	0	0	0	0	1	0	0	0	0	0	0
chr15	55095349	+	UNC13C	chr15_55095349_+_UNC13C	0	0	1572	9	0	6	1	1	0	0	35	150	1250	3
chr15	55095403	-	UNC13C	chr15_55095403_-_UNC13C	0	0	1	0	0	0	0	0	0	0	0	0	0	0
chr15	55095442	-	UNC13C	chr15_55095442_-_UNC13C	0	0	40	0	0	0	0	0	0	0	0	6	0	0
chr15	55515162	-	RAB27A	chr15_55515162_-_RAB27A	0	0	0	0	0	0	0	0	0	0	5	0	4	0
chr15	57405806	+	TCF12	chr15_57405806_+_TCF12	0	0	0	0	0	0	0	0	0	0	0	0	16	0
chr15	57405908	-	TCF12	chr15_57405908_-_TCF12	0	0	0	0	0	3	0	0	0	0	0	0	15	0
chr15	57637937	+	CGNL1	chr15_57637937_+_CGNL1	0	0	0	2	0	0	0	0	0	0	0	0	0	0
chr15	58552743	+	ALDH1A2	chr15_58552743_+_ALDH1A2	0	0	0	0	0	0	1	0	0	0	0	0	0	0
chr15	58812217	+	LIPC	chr15_58812217_+_LIPC	0	0	0	0	0	0	0	0	0	0	0	0	0	3
chr15	60905854	+	RORA	chr15_60905854_+_RORA	0	0	0	0	0	0	0	0	0	0	2	0	0	0
chr15	63485385	-	RAB8B	chr15_63485385_-_RAB8B	0	50	0	0	0	0	0	0	0	0	51	0	12	0
chr15	63488668	-	RAB8B	chr15_63488668_-_RAB8B	0	0	0	0	0	0	0	0	0	0	0	0	24	0
chr15	64856971	-	ZNF609	chr15_64856971_-_ZNF609	0	0	0	0	0	0	2	0	0	0	0	0	0	0
chr15	64992277	+	OAZ2	chr15_64992277_+_OAZ2	0	0	0	0	0	0	0	27	0	0	0	0	0	0
chr15	65184873	-	RN7SL348P	chr15_65184873_-_RN7SL348P	0	0	0	0	0	0	0	0	0	0	1	0	0	0
chr15	65185007	+	RN7SL348P	chr15_65185007_+_RN7SL348P	0	0	0	0	0	0	0	0	0	0	34	0	65	0
chr15	66127889	-	RNU6-265P	chr15_66127889_-_RNU6-265P	0	0	0	0	0	0	0	0	0	0	0	5	11	0
chr1	56656089	-	PPAP2B	chr1_56656089_-_PPAP2B	0	0	0	0	0	0	0	0	1	1	0	0	0	0
chr15	66922576	-	LCTL	chr15_66922576_-_LCTL	0	0	0	0	0	0	0	0	0	0	193	0	0	0
chr15	67056722	-	SMAD6	chr15_67056722_-_SMAD6	0	0	0	0	0	0	0	0	0	0	1	87	217	0
chr15	67386318	-	SMAD3	chr15_67386318_-_SMAD3	0	0	341	3	0	0	0	0	0	0	80	0	9	0
chr15	67391089	-	SMAD3	chr15_67391089_-_SMAD3	0	0	0	0	0	0	0	0	0	0	0	0	27	0
chr15	67396919	+	SMAD3	chr15_67396919_+_SMAD3	0	0	0	5	0	0	0	0	0	0	0	0	0	0
chr15	68311175	-	PIAS1	chr15_68311175_-_PIAS1	0	0	0	0	0	0	0	0	3	2	0	0	0	0
chr15	68939808	+	CORO2B	chr15_68939808_+_CORO2B	0	0	0	0	0	0	0	0	0	0	2	0	0	0
chr15	70779417	-	UACA	chr15_70779417_-_UACA	0	0	0	0	0	0	0	0	0	0	0	20	0	0
chr15	70784348	-	UACA	chr15_70784348_-_UACA	0	0	0	0	0	0	0	0	0	0	13	0	0	0
chr15	70974372	+	UACA	chr15_70974372_+_UACA	0	0	0	0	0	6	0	0	0	0	0	0	0	0
chr15	72529800	-	PARP6	chr15_72529800_-_PARP6	0	0	0	0	0	0	0	0	0	0	0	0	9	0
chr15	74676138	-	CYP11A1	chr15_74676138_-_CYP11A1	0	0	0	0	0	0	0	0	0	0	0	51	0	1
chr15	75073967	-	MIR4513	chr15_75073967_-_MIR4513	0	0	0	0	0	0	0	0	0	0	0	0	97	0
chr15	75079328	+	MIR4513	chr15_75079328_+_MIR4513	0	0	0	0	0	0	0	0	0	0	0	55	0	0
chr15	75388830	-	PPCDC	chr15_75388830_-_PPCDC	968	28	797	2	0	0	0	0	0	0	22	0	3	0
chr15	75445800	-	C15orf39	chr15_75445800_-_C15orf39	0	0	0	0	0	0	0	0	0	0	24	0	0	0
chr15	75472046	-	C15orf39	chr15_75472046_-_C15orf39	0	0	0	0	0	0	0	0	0	0	0	10	16	0
chr15	75472632	+	C15orf39	chr15_75472632_+_C15orf39	0	0	0	0	0	0	0	0	0	0	2	2	0	0
chr15	77841123	+	LINGO1	chr15_77841123_+_LINGO1	0	0	0	0	0	0	0	0	0	0	0	0	7	0
chr15	78198738	+	CSPG4P13	chr15_78198738_+_CSPG4P13	0	0	0	0	0	0	0	1	0	0	0	0	0	0
chr15	78338775	+	TBC1D2B	chr15_78338775_+_TBC1D2B	0	0	0	0	0	0	0	0	0	0	1	5	93	0
chr15	78344122	-	TBC1D2B	chr15_78344122_-_TBC1D2B	0	0	0	0	0	0	0	0	0	0	5	0	0	0
chr15	78361967	+	TBC1D2B	chr15_78361967_+_TBC1D2B	0	0	0	0	0	0	0	0	0	0	0	0	24	0
chr15	78831600	+	AC027228.1	chr15_78831600_+_AC027228.1	0	0	0	0	0	0	0	0	0	0	0	0	16	0
chr15	78832271	-	PSMA4	chr15_78832271_-_PSMA4	0	0	0	0	0	0	0	0	0	0	0	0	27	0
chr15	79053070	-	ADAMTS7	chr15_79053070_-_ADAMTS7	0	0	0	0	0	0	0	0	0	0	9	0	0	0
chr15	81378270	-	C15orf26	chr15_81378270_-_C15orf26	0	0	0	0	0	0	0	0	0	0	0	1	3	0
chr15	82234361	-	MEX3B	chr15_82234361_-_MEX3B	0	0	0	0	0	0	0	0	0	0	68	0	0	0
chr15	85292715	+	ZNF592	chr15_85292715_+_ZNF592	0	0	0	0	0	0	0	0	0	0	0	30	0	0
chr15	85950343	-	RNU7-79P	chr15_85950343_-_RNU7-79P	0	0	0	2	0	0	0	0	0	0	0	0	0	0
chr15	86017449	-	AKAP13	chr15_86017449_-_AKAP13	0	0	0	0	0	0	0	0	0	0	1	0	0	0
chr15	86163287	+	AKAP13	chr15_86163287_+_AKAP13	0	0	0	0	0	0	0	0	0	0	0	20	0	0
chr15	88414904	+	NTRK3	chr15_88414904_+_NTRK3	0	0	0	0	0	18	0	0	0	0	0	0	0	0
chr15	89561895	-	ABHD2	chr15_89561895_-_ABHD2	0	0	0	0	0	0	0	0	0	0	82	0	3	0
chr15	89788033	-	FANCI	chr15_89788033_-_FANCI	0	0	0	0	0	0	0	0	0	0	0	0	4	0
chr15	90544769	-	MIR3174	chr15_90544769_-_MIR3174	0	0	0	0	0	0	0	0	0	0	0	0	1	0
chr15	90577166	-	MIR3174	chr15_90577166_-_MIR3174	0	0	0	0	0	0	11	2	1	3490	1639	4	1	0
chr15	90578595	-	MIR3174	chr15_90578595_-_MIR3174	0	0	0	0	0	0	1	0	0	0	0	0	0	0
chr15	90590016	+	ZNF710	chr15_90590016_+_ZNF710	0	0	0	0	0	0	0	0	0	0	1	0	10	0
chr15	90608060	-	ZNF710	chr15_90608060_-_ZNF710	0	0	0	0	0	0	0	0	0	0	15	0	0	0
chr15	90613645	-	ZNF710	chr15_90613645_-_ZNF710	0	0	0	0	0	0	0	0	0	0	16	0	187	1
chr15	91209732	-	CRTC3	chr15_91209732_-_CRTC3	0	0	0	0	0	0	0	0	0	0	0	0	13	0
chr15	91382657	+	RN7SL363P	chr15_91382657_+_RN7SL363P	0	0	0	0	0	0	0	0	0	0	15	0	12	0
chr15	91475285	+	HDDC3	chr15_91475285_+_HDDC3	0	0	0	0	0	0	0	0	0	0	79	0	112	0
chr15	91566275	+	VPS33B	chr15_91566275_+_VPS33B	0	0	0	0	0	0	0	0	0	0	0	28	0	0
chr15	93353804	-	FAM174B	chr15_93353804_-_FAM174B	0	0	0	0	0	0	0	0	0	0	0	1	0	0
chr15	93353956	+	FAM174B	chr15_93353956_+_FAM174B	0	0	0	0	0	0	0	0	0	0	0	1	0	0
chr15	93365543	+	RN7SL599P	chr15_93365543_+_RN7SL599P	0	0	0	0	0	0	0	0	0	0	3	0	0	0
chr15	93584486	-	RGMA	chr15_93584486_-_RGMA	0	0	0	0	0	0	0	0	0	0	0	24	0	0
chr15	94814690	-	MCTP2	chr15_94814690_-_MCTP2	0	0	0	0	0	0	0	0	0	0	0	6	0	0
chr15	94978881	+	MCTP2	chr15_94978881_+_MCTP2	0	0	0	0	0	0	0	0	0	0	3	0	0	0
chr15	95643773	-	MCTP2	chr15_95643773_-_MCTP2	0	0	0	0	0	36	0	0	0	0	0	0	0	0
chr15	98695324	-	RNU6-1186P	chr15_98695324_-_RNU6-1186P	0	0	0	0	0	3	0	0	0	0	0	0	0	0
chr15	99142877	-	IGF1R	chr15_99142877_-_IGF1R	0	0	0	0	0	0	0	0	0	0	0	0	3	0
chr15	99143961	+	IGF1R	chr15_99143961_+_IGF1R	0	0	0	0	0	0	0	0	0	0	0	5	6	0
chr15	99255908	+	IGF1R	chr15_99255908_+_IGF1R	0	0	0	0	0	9	0	0	0	0	0	0	1	0
chr1	60164593	+	FGGY	chr1_60164593_+_FGGY	0	0	0	0	0	0	0	0	0	0	0	0	7	0
chr1	60802254	-	C1orf87	chr1_60802254_-_C1orf87	0	0	0	0	0	0	0	0	0	0	13	0	1	0
chr16	11518634	-	RN7SL522P	chr16_11518634_-_RN7SL522P	0	0	0	0	0	0	0	0	0	0	1	0	0	0
chr16	11589385	+	RN7SL522P	chr16_11589385_+_RN7SL522P	0	0	0	0	0	0	0	0	0	0	0	1	94	0
chr16	12443341	+	SNX29	chr16_12443341_+_SNX29	0	0	0	0	0	0	0	0	0	0	0	0	15	0
chr16	12443364	-	SNX29	chr16_12443364_-_SNX29	0	0	0	0	0	0	0	0	0	0	0	8	48	0
chr16	12451760	-	SNX29	chr16_12451760_-_SNX29	0	0	0	0	0	0	0	0	0	0	0	0	3	0
chr16	12498589	-	SNX29	chr16_12498589_-_SNX29	0	0	0	0	0	0	0	0	0	0	0	0	11	7
chr16	12501824	+	SNX29	chr16_12501824_+_SNX29	0	0	0	0	0	0	0	0	0	0	0	0	22	0
chr16	125924	+	MPG	chr16_125924_+_MPG	0	0	0	0	0	0	0	0	0	0	19	0	0	0
chr16	126837	+	MPG	chr16_126837_+_MPG	0	0	0	0	0	0	0	0	0	0	49	244	1345	0
chr16	13147069	-	SHISA9	chr16_13147069_-_SHISA9	0	0	0	0	0	0	0	0	0	0	0	0	1	0
chr16	13194809	+	SHISA9	chr16_13194809_+_SHISA9	0	0	1	0	0	0	0	0	0	0	0	0	0	0
chr16	13521337	-	SHISA9	chr16_13521337_-_SHISA9	0	0	0	0	0	0	0	0	0	0	3	0	32	0
chr16	14625087	-	PARN	chr16_14625087_-_PARN	0	0	0	0	0	0	0	0	1	0	0	0	0	0
chr16	14958098	-	NOMO1	chr16_14958098_-_NOMO1	0	1	0	0	0	0	0	0	0	0	43	0	3	0
chr16	1525262	-	CLCN7	chr16_1525262_-_CLCN7	0	0	0	0	0	0	1	0	0	0	986	2	0	0
chr16	1539235	-	PTX4	chr16_1539235_-_PTX4	0	0	0	0	0	0	2	0	0	0	44	0	55	28
chr1	61548697	+	NFIA	chr1_61548697_+_NFIA	0	0	0	0	0	0	2	0	0	0	397	1	1	0
chr16	15688902	-	KIAA0430	chr16_15688902_-_KIAA0430	0	0	0	3	0	0	0	0	0	0	0	4	0	0
chr16	1678622	+	CRAMP1L	chr16_1678622_+_CRAMP1L	0	0	0	0	0	3	0	0	0	0	0	0	0	0
chr16	17436484	-	XYLT1	chr16_17436484_-_XYLT1	0	0	0	0	0	0	0	0	0	0	1	0	0	0
chr16	17438055	-	XYLT1	chr16_17438055_-_XYLT1	0	0	0	0	0	0	0	0	0	0	0	5	0	0
chr16	17441376	-	XYLT1	chr16_17441376_-_XYLT1	0	0	0	0	0	0	3	0	0	0	14	0	0	0
chr16	17460004	+	XYLT1	chr16_17460004_+_XYLT1	0	0	0	0	0	0	0	0	0	0	0	0	9	0
chr16	17469378	+	XYLT1	chr16_17469378_+_XYLT1	0	0	0	0	0	0	0	0	0	0	0	0	2	0
chr16	18543272	+	NOMO2	chr16_18543272_+_NOMO2	0	0	0	0	0	0	0	0	0	0	40	0	6	0
chr16	20754831	+	THUMPD1	chr16_20754831_+_THUMPD1	0	0	0	0	0	0	0	0	0	0	0	0	9	0
chr16	2082669	+	SLC9A3R2	chr16_2082669_+_SLC9A3R2	0	0	0	0	3	0	0	0	0	0	0	0	0	0
chr16	20919571	+	LYRM1	chr16_20919571_+_LYRM1	0	0	0	0	0	0	0	0	0	0	0	0	6	0
chr16	21551824	-	MIR3680-1	chr16_21551824_-_MIR3680-1	0	0	0	0	0	0	0	0	0	0	0	1	2	0
chr16	21964960	-	UQCRC2	chr16_21964960_-_UQCRC2	0	0	0	0	0	312	0	0	0	0	1	553	178	12
chr16	22197059	+	SDR42E2	chr16_22197059_+_SDR42E2	0	0	0	0	0	0	0	0	1	0	0	0	0	0
chr16	22617226	-	RN7SL245P	chr16_22617226_-_RN7SL245P	0	0	0	0	0	0	0	0	0	0	0	27	0	0
chr16	22924370	-	HS3ST2	chr16_22924370_-_HS3ST2	0	0	0	0	0	0	0	0	1	0	0	0	0	0
chr1	6231960	-	CHD5	chr1_6231960_-_CHD5	0	0	0	0	0	0	0	0	0	0	0	6	0	0
chr16	23873319	-	PRKCB	chr16_23873319_-_PRKCB	0	0	0	0	0	0	1	0	0	0	0	0	0	0
chr16	23892653	-	PRKCB	chr16_23892653_-_PRKCB	0	0	0	0	0	0	0	0	0	11	0	0	0	0
chr16	23893629	+	PRKCB	chr16_23893629_+_PRKCB	0	0	0	0	0	3	0	0	0	0	0	1	88	0
chr16	23907372	-	PRKCB	chr16_23907372_-_PRKCB	11	0	0	0	0	0	0	0	0	0	16	0	0	0
chr16	23912435	+	PRKCB	chr16_23912435_+_PRKCB	0	0	0	0	0	0	0	0	0	0	68	1	259	0
chr16	23957318	-	PRKCB	chr16_23957318_-_PRKCB	0	0	0	0	0	0	2	0	0	0	1	0	0	0
chr16	23961281	+	PRKCB	chr16_23961281_+_PRKCB	0	0	0	0	0	0	0	0	0	0	0	20	0	0
chr16	24020442	+	PRKCB	chr16_24020442_+_PRKCB	0	0	0	0	0	0	0	0	0	0	1	0	0	0
chr16	24020745	-	PRKCB	chr16_24020745_-_PRKCB	0	0	0	0	0	0	0	0	0	0	18	0	0	0
chr16	24026321	+	PRKCB	chr16_24026321_+_PRKCB	0	0	0	0	0	0	0	0	0	0	0	6	0	0
chr16	2610029	+	PDPK1	chr16_2610029_+_PDPK1	0	0	0	0	0	0	0	0	0	0	117	0	0	0
chr16	2690164	-	PDPK2	chr16_2690164_-_PDPK2	0	0	0	0	0	0	0	0	0	0	109	0	0	0
chr16	27154898	+	KDM8	chr16_27154898_+_KDM8	1	0	0	0	0	0	0	0	0	0	0	0	0	0
chr16	27248803	-	NSMCE1	chr16_27248803_-_NSMCE1	0	0	0	0	0	0	0	0	0	0	0	2	2	1
chr16	27253319	+	NSMCE1	chr16_27253319_+_NSMCE1	0	0	0	0	0	0	0	0	0	0	0	0	1	0
chr16	27280609	-	NSMCE1	chr16_27280609_-_NSMCE1	0	0	0	0	0	0	0	0	0	0	0	4	0	1
chr16	27564179	+	KIAA0556	chr16_27564179_+_KIAA0556	0	0	0	0	0	0	0	0	0	1	0	0	0	0
chr16	27771130	-	KIAA0556	chr16_27771130_-_KIAA0556	0	0	0	1	0	0	0	0	0	0	0	0	0	0
chr16	28504308	+	CLN3	chr16_28504308_+_CLN3	0	0	0	0	0	0	0	0	0	0	0	2	4	0
chr16	28504630	-	CLN3	chr16_28504630_-_CLN3	0	0	0	0	0	0	0	0	0	0	1	1	246	1
chr16	28678790	+	EIF3C	chr16_28678790_+_EIF3C	0	0	0	0	0	0	1	0	0	0	0	0	0	0
chr16	28834567	+	ATXN2L	chr16_28834567_+_ATXN2L	0	0	0	0	0	0	0	0	0	0	0	0	296	0
chr1	62901738	+	USP1	chr1_62901738_+_USP1	0	0	0	0	0	0	0	0	0	0	0	0	2	0
chr16	29072895	+	RRN3P2	chr16_29072895_+_RRN3P2	0	0	0	0	0	0	1	0	0	0	0	0	0	0
chr16	29404150	-	SNX29P2	chr16_29404150_-_SNX29P2	0	0	0	0	0	3	0	0	0	0	0	0	0	0
chr16	29672854	+	SPN	chr16_29672854_+_SPN	0	0	0	0	0	0	0	0	0	0	1	2	0	0
chr16	29673588	+	SPN	chr16_29673588_+_SPN	0	0	0	0	0	0	0	0	0	0	0	0	4	0
chr16	29673746	-	SPN	chr16_29673746_-_SPN	0	0	0	0	0	0	0	0	0	0	12	69	401	0
chr16	29756964	-	C16orf54	chr16_29756964_-_C16orf54	0	0	0	0	0	0	0	0	0	0	7	0	2	0
chr16	29818291	-	MAZ	chr16_29818291_-_MAZ	0	0	0	0	0	0	0	0	0	0	0	0	40	0
chr16	30470861	-	ITGAL	chr16_30470861_-_ITGAL	0	0	0	0	0	0	1	0	17	978	0	34	11	0
chr16	30472669	+	ITGAL	chr16_30472669_+_ITGAL	0	0	0	0	0	0	0	0	0	0	0	2	0	0
chr16	30472995	+	ITGAL	chr16_30472995_+_ITGAL	0	0	0	0	0	0	0	0	0	0	44	2	0	0
chr16	30546709	-	ZNF747	chr16_30546709_-_ZNF747	0	0	0	0	0	0	0	0	0	0	14	0	21	0
chr16	3055886	+	CLDN9	chr16_3055886_+_CLDN9	0	0	0	0	0	0	0	0	0	0	0	0	1	0
chr16	30887170	+	BCL7C	chr16_30887170_+_BCL7C	0	0	0	0	0	0	0	0	0	0	0	31	51	0
chr1	63261911	+	ATG4C	chr1_63261911_+_ATG4C	0	0	0	0	0	0	0	0	0	0	0	11	8	0
chr1	63261950	-	ATG4C	chr1_63261950_-_ATG4C	0	0	0	0	0	0	0	0	0	0	0	0	2	0
chr16	3926721	+	CREBBP	chr16_3926721_+_CREBBP	0	0	0	0	3	0	0	0	0	0	0	0	0	0
chr16	4476405	+	DNAJA3	chr16_4476405_+_DNAJA3	0	0	0	0	0	0	0	0	0	0	4	0	0	0
chr16	4564943	+	CDIP1	chr16_4564943_+_CDIP1	0	0	0	0	0	0	0	0	0	0	20	0	96	0
chr16	4713363	-	MGRN1	chr16_4713363_-_MGRN1	0	0	0	0	0	0	0	0	0	0	0	0	2	0
chr16	49563341	-	ZNF423	chr16_49563341_-_ZNF423	0	0	0	0	0	0	0	0	0	0	0	0	45	0
chr16	49563988	-	ZNF423	chr16_49563988_-_ZNF423	0	0	0	0	0	0	0	0	0	0	11	7	7	0
chr16	49564306	-	ZNF423	chr16_49564306_-_ZNF423	0	0	0	0	0	0	0	0	0	0	0	6	0	0
chr16	50622764	+	NKD1	chr16_50622764_+_NKD1	0	0	0	0	0	0	0	0	0	0	0	0	72	0
chr16	5121609	-	ALG1	chr16_5121609_-_ALG1	0	0	0	0	0	0	0	0	0	0	122	0	1	0
chr16	53088672	+	CHD9	chr16_53088672_+_CHD9	0	0	0	0	0	0	0	0	0	0	0	0	20	0
chr16	53241553	-	CHD9	chr16_53241553_-_CHD9	0	0	0	0	0	0	0	0	0	0	21	0	48	0
chr16	53258696	-	CHD9	chr16_53258696_-_CHD9	0	0	0	3	0	9	3	0	0	0	120	12	8	0
chr16	54190979	+	FTO	chr16_54190979_+_FTO	0	0	0	0	0	0	1	0	0	0	0	0	0	0
chr16	55476304	+	MMP2	chr16_55476304_+_MMP2	0	0	0	0	0	0	0	0	0	0	0	0	8	0
chr16	56240942	-	GNAO1	chr16_56240942_-_GNAO1	0	0	0	0	0	0	0	1	0	70	0	0	0	0
chr16	56246149	-	GNAO1	chr16_56246149_-_GNAO1	0	0	0	0	0	0	0	0	0	0	0	8	0	0
chr1	65731872	+	DNAJC6	chr1_65731872_+_DNAJC6	0	0	0	0	0	0	0	0	0	0	0	0	2	0
chr1	65732836	+	DNAJC6	chr1_65732836_+_DNAJC6	1	0	0	0	0	0	0	0	0	0	0	0	0	0
chr16	57570296	+	GPR114	chr16_57570296_+_GPR114	0	0	0	0	0	0	0	0	0	0	134	61	327	0
chr16	57578554	-	GPR114	chr16_57578554_-_GPR114	0	0	0	0	0	0	0	0	0	0	0	2	40	0
chr16	57679277	-	GPR56	chr16_57679277_-_GPR56	0	0	0	0	0	0	0	0	0	0	108	19	0	0
chr16	57679867	-	GPR56	chr16_57679867_-_GPR56	0	0	0	0	0	0	0	0	0	0	0	0	4	0
chr16	57709926	+	GPR97	chr16_57709926_+_GPR97	0	0	0	0	0	0	0	0	0	0	10	0	0	0
chr16	57709969	-	GPR97	chr16_57709969_-_GPR97	0	0	0	0	0	0	0	0	0	0	11	0	0	0
chr16	57714393	+	GPR97	chr16_57714393_+_GPR97	0	0	0	0	0	0	0	0	0	0	0	0	2	0
chr16	57719399	+	GPR97	chr16_57719399_+_GPR97	0	0	0	0	0	0	0	0	0	0	0	45	205	4
chr16	57721102	+	GPR97	chr16_57721102_+_GPR97	0	0	0	1	0	0	0	0	0	1	0	0	0	0
chr16	57721121	+	GPR97	chr16_57721121_+_GPR97	0	0	0	0	0	0	0	0	0	0	0	0	10	0
chr16	57721481	-	GPR97	chr16_57721481_-_GPR97	0	0	0	52	0	6	0	10	5	322	42	152	1269	57
chr16	57722863	+	GPR97	chr16_57722863_+_GPR97	0	0	0	0	0	0	0	0	0	0	0	0	0	0
chr16	57726669	+	GPR97	chr16_57726669_+_GPR97	0	0	0	0	0	0	0	0	0	0	83	20	2	1
chr16	58397853	+	RNU6-269P	chr16_58397853_+_RNU6-269P	0	0	0	0	0	9	0	0	0	0	0	0	0	0
chr1	66355391	+	PDE4B	chr1_66355391_+_PDE4B	0	0	0	0	6	0	0	0	0	0	0	0	0	0
chr16	64697552	+	CDH11	chr16_64697552_+_CDH11	0	0	0	0	0	3	0	0	0	0	0	0	0	0
chr16	66551438	+	TK2	chr16_66551438_+_TK2	0	0	0	0	0	0	0	0	0	0	0	4	0	0
chr16	66584303	+	TK2	chr16_66584303_+_TK2	0	0	0	0	0	0	12	30	0	0	0	7	0	0
chr16	67097726	-	CBFB	chr16_67097726_-_CBFB	0	0	0	0	0	0	0	0	0	0	18	0	0	0
chr16	67282412	-	SLC9A5	chr16_67282412_-_SLC9A5	0	0	0	0	0	0	0	0	0	0	0	0	0	15
chr1	66799780	-	PDE4B	chr1_66799780_-_PDE4B	0	0	0	4	0	0	0	0	0	0	21	0	5	0
chr16	68119974	+	NFATC3	chr16_68119974_+_NFATC3	0	0	0	0	0	0	1	0	0	0	4	0	5	0
chr16	68124766	-	NFATC3	chr16_68124766_-_NFATC3	0	0	1	0	0	0	0	0	0	0	36	136	1	0
chr1	66837478	+	PDE4B	chr1_66837478_+_PDE4B	0	0	0	0	0	0	0	0	0	0	0	0	36	0
chr1	66903494	-	PDE4B	chr1_66903494_-_PDE4B	0	0	0	0	0	0	0	0	21	0	0	6	16	0
chr16	69316064	+	SNTB2	chr16_69316064_+_SNTB2	1	0	0	0	0	0	0	0	0	0	0	0	0	0
chr16	70323898	-	DDX19B	chr16_70323898_-_DDX19B	0	0	0	0	0	0	0	0	0	0	0	14	46	0
chr16	70465608	+	RNU6-23P	chr16_70465608_+_RNU6-23P	0	0	0	0	0	0	0	0	0	0	0	0	11	0
chr1	67218872	-	TCTEX1D1	chr1_67218872_-_TCTEX1D1	0	0	0	0	0	0	0	0	0	0	0	0	2	0
chr16	72910680	-	ZFHX3	chr16_72910680_-_ZFHX3	0	0	0	0	0	0	0	0	0	0	0	0	5	0
chr16	73067218	+	ZFHX3	chr16_73067218_+_ZFHX3	0	0	0	0	27	0	0	0	0	0	0	0	0	0
chr16	73070981	+	ZFHX3	chr16_73070981_+_ZFHX3	703	10143	66069	1750	0	9	8	115	22	1122	316	2317	8455	223
chr16	73071005	+	ZFHX3	chr16_73071005_+_ZFHX3	0	0	1	0	0	0	0	0	0	0	0	0	0	0
chr16	73071138	-	ZFHX3	chr16_73071138_-_ZFHX3	0	4	17	2	0	0	0	1	0	1	0	0	18	0
chr16	73071157	-	ZFHX3	chr16_73071157_-_ZFHX3	0	0	1	0	0	0	0	0	0	0	0	0	0	0
chr16	73071237	-	ZFHX3	chr16_73071237_-_ZFHX3	0	0	3	0	0	0	0	0	0	0	0	0	0	0
chr16	73071273	-	ZFHX3	chr16_73071273_-_ZFHX3	0	0	1	0	0	0	0	0	0	0	0	0	0	0
chr16	73071397	+	ZFHX3	chr16_73071397_+_ZFHX3	0	0	1	0	0	0	0	0	0	0	0	0	0	0
chr16	73071428	-	ZFHX3	chr16_73071428_-_ZFHX3	0	0	1	0	0	0	0	0	0	0	0	0	0	0
chr16	73071555	-	ZFHX3	chr16_73071555_-_ZFHX3	0	0	1	0	0	0	0	0	0	0	0	0	0	0
chr16	73146991	-	C16orf47	chr16_73146991_-_C16orf47	0	0	0	0	3	0	0	0	0	0	0	0	0	0
chr16	74764817	+	FA2H	chr16_74764817_+_FA2H	0	0	0	0	0	0	0	2	0	0	35	537	4011	128
chr16	75066935	-	ZNRF1	chr16_75066935_-_ZNRF1	0	0	0	0	0	0	0	0	0	0	0	20	0	0
chr16	75076384	+	ZNRF1	chr16_75076384_+_ZNRF1	0	0	0	0	0	0	0	0	0	0	30	1	73	0
chr16	75133840	-	ZNRF1	chr16_75133840_-_ZNRF1	0	0	0	0	0	0	0	0	0	0	7	0	0	1
chr1	67731255	+	RNU4ATAC4P	chr1_67731255_+_RNU4ATAC4P	0	0	0	0	0	6	139	51	0	0	10	40	117	0
chr16	77607107	+	ADAMTS18	chr16_77607107_+_ADAMTS18	0	0	0	0	0	12	0	0	0	0	0	0	0	0
chr16	79230768	-	WWOX	chr16_79230768_-_WWOX	0	0	0	0	3	0	0	0	0	0	0	0	0	0
chr16	79652885	+	MAF	chr16_79652885_+_MAF	0	0	0	0	0	0	0	0	0	0	0	1	192	0
chr16	80628907	-	CDYL2	chr16_80628907_-_CDYL2	0	0	0	11	0	0	0	0	0	0	0	1	0	0
chr16	81772893	+	CMIP	chr16_81772893_+_CMIP	0	0	0	0	0	0	0	0	0	0	5	0	0	0
chr16	81825878	-	PLCG2	chr16_81825878_-_PLCG2	0	0	0	0	0	0	0	0	0	0	0	3	2	0
chr16	84682777	-	KLHL36	chr16_84682777_-_KLHL36	0	0	0	0	0	0	0	0	0	0	0	0	87	2
chr16	85470239	+	MIR5093	chr16_85470239_+_MIR5093	0	0	0	0	0	0	0	0	0	0	0	10	297	0
chr16	85470544	-	MIR5093	chr16_85470544_-_MIR5093	0	0	0	0	0	0	0	0	0	0	0	55	0	0
chr16	85606199	-	GSE1	chr16_85606199_-_GSE1	0	0	0	0	0	0	0	0	0	0	29	0	0	0
chr7	82226746	+	CACNA2D1	chr7_82226746_+_CACNA2D1	0	0	0	0	60	0	3	0	0	0	9	1	7	0
chr16	860550	+	PRR25	chr16_860550_+_PRR25	0	0	0	0	0	0	0	0	1	0	0	0	0	0
chr16	8737983	+	METTL22	chr16_8737983_+_METTL22	0	1	0	0	0	0	0	0	0	0	0	0	0	0
chr16	8738151	-	METTL22	chr16_8738151_-_METTL22	0	591	1	0	0	0	0	0	0	0	19	0	0	0
chr16	8738373	+	METTL22	chr16_8738373_+_METTL22	0	0	0	0	0	0	0	0	0	1	0	0	0	0
chr16	8738460	-	METTL22	chr16_8738460_-_METTL22	0	3	0	899	0	6	4	17	7	4678	2	695	38	0
chr16	87499750	+	ZCCHC14	chr16_87499750_+_ZCCHC14	0	0	0	0	0	0	0	0	0	0	0	97	0	1
chr16	87813662	-	KLHDC4	chr16_87813662_-_KLHDC4	0	0	0	0	0	0	0	0	0	0	1972	19	2	1
chr16	87990099	+	BANP	chr16_87990099_+_BANP	0	0	0	0	0	0	0	0	0	0	0	2	0	0
chr16	88869427	-	CDT1	chr16_88869427_-_CDT1	0	0	0	0	0	0	0	0	0	0	115	0	3	0
chr16	89231186	+	LINC00304	chr16_89231186_+_LINC00304	0	0	2	0	0	0	0	0	0	0	0	0	0	0
chr16	89428165	+	ANKRD11	chr16_89428165_+_ANKRD11	0	0	0	0	0	0	0	0	0	0	0	0	17	0
chr16	90173147	+	TUBB8P7	chr16_90173147_+_TUBB8P7	0	0	0	0	0	0	0	0	0	0	0	0	30	0
chr17	10023302	+	AC000003.2	chr17_10023302_+_AC000003.2	0	0	0	0	0	0	0	0	0	0	912	26	95	0
chr17	10025537	-	AC000003.2	chr17_10025537_-_AC000003.2	0	0	0	0	0	0	0	0	0	0	0	0	132	0
chr17	10031538	-	AC000003.2	chr17_10031538_-_AC000003.2	0	0	0	0	0	0	0	0	0	0	1	0	0	0
chr17	10604651	-	ADPRM	chr17_10604651_-_ADPRM	0	0	0	0	0	0	0	0	0	0	0	2	0	0
chr17	11894978	-	ZNF18	chr17_11894978_-_ZNF18	0	0	0	0	3	0	0	0	0	0	0	0	0	0
chr17	12650715	+	AC005358.1	chr17_12650715_+_AC005358.1	0	0	0	0	0	3	0	0	0	0	0	0	0	0
chr17	12890177	+	ARHGAP44	chr17_12890177_+_ARHGAP44	0	0	0	0	0	0	0	0	0	1	0	0	0	0
chr17	12890718	+	ARHGAP44	chr17_12890718_+_ARHGAP44	0	0	0	0	0	0	0	0	0	4	0	0	0	0
chr17	12891309	+	ARHGAP44	chr17_12891309_+_ARHGAP44	0	0	0	0	0	0	0	0	0	1	0	0	0	0
chr17	14429576	+	HS3ST3B1	chr17_14429576_+_HS3ST3B1	0	0	0	0	0	0	0	0	0	0	8	0	0	0
chr17	14508890	-	HS3ST3B1	chr17_14508890_-_HS3ST3B1	0	0	0	0	0	0	0	0	0	0	0	0	449	0
chr17	1482356	+	SLC43A2	chr17_1482356_+_SLC43A2	0	0	0	0	0	0	0	0	0	0	8	0	1	0
chr17	1627574	-	WDR81	chr17_1627574_-_WDR81	0	0	0	0	0	0	0	0	0	0	2	0	0	0
chr17	17307987	-	NT5M	chr17_17307987_-_NT5M	0	0	0	0	0	0	0	0	0	0	7	0	0	0
chr17	17652944	+	SMCR5	chr17_17652944_+_SMCR5	0	0	0	0	0	0	0	0	0	0	6	0	0	0
chr17	18219827	-	SMCR8	chr17_18219827_-_SMCR8	0	0	0	1	0	0	1	9	0	0	0	0	0	0
chr17	18680069	+	FBXW10	chr17_18680069_+_FBXW10	0	0	0	0	0	120	0	0	0	0	0	11	197	0
chr17	18950787	-	GRAP	chr17_18950787_-_GRAP	0	0	0	0	0	0	0	0	0	0	0	7	23	0
chr17	19030384	+	GRAPL	chr17_19030384_+_GRAPL	0	0	0	0	0	0	0	0	0	0	0	12	24	0
chr17	20743466	-	CCDC144NL	chr17_20743466_-_CCDC144NL	0	0	0	0	0	0	0	0	0	0	0	0	9	0
chr17	21243136	+	MAP2K3	chr17_21243136_+_MAP2K3	0	0	0	0	0	3	0	0	0	0	686	48	13	0
chr17	22043316	-	MTND1P15	chr17_22043316_-_MTND1P15	0	0	0	0	0	0	0	0	0	0	0	0	9	0
chr17	22202673	+	RP11-285M22.1	chr17_22202673_+_RP11-285M22.1	0	0	0	0	0	0	0	0	0	1	0	0	0	0
chr17	26764306	-	SLC46A1	chr17_26764306_-_SLC46A1	0	0	0	0	0	0	0	0	0	1	0	0	0	0
chr17	2697492	-	RAP1GAP2	chr17_2697492_-_RAP1GAP2	0	0	0	0	0	0	0	0	0	0	0	0	10	0
chr17	2700760	+	RAP1GAP2	chr17_2700760_+_RAP1GAP2	0	0	0	0	0	0	0	0	0	0	65	0	0	0
chr17	27054640	+	TLCD1	chr17_27054640_+_TLCD1	0	0	0	0	0	0	0	0	0	0	0	0	13	0
chr17	28050443	-	SSH2	chr17_28050443_-_SSH2	0	0	0	0	0	0	0	0	0	0	0	0	12	0
chr17	28444773	-	NSRP1	chr17_28444773_-_NSRP1	0	0	0	0	0	0	0	0	0	0	0	0	0	1
chr17	28994942	+	RN7SL316P	chr17_28994942_+_RN7SL316P	0	0	0	0	0	0	0	0	0	0	129	0	1	0
chr17	28995793	+	RN7SL316P	chr17_28995793_+_RN7SL316P	0	0	0	0	0	0	0	0	0	0	4	0	0	0
chr17	28995872	+	RN7SL316P	chr17_28995872_+_RN7SL316P	0	0	0	0	0	3	0	0	0	0	6	4	0	0
chr4	36313640	+	DTHD1	chr4_36313640_+_DTHD1	0	0	0	0	57	24024	1	4	92	1954	17	19	121	0
chr17	29057958	-	SUZ12P	chr17_29057958_-_SUZ12P	0	0	0	0	0	0	0	0	0	0	0	0	54	0
chr17	29637726	-	NF1	chr17_29637726_-_NF1	0	0	0	0	0	0	0	0	0	0	0	0	2	0
chr17	30409869	-	RP11-640N20.6	chr17_30409869_-_RP11-640N20.6	0	0	0	0	0	0	0	0	0	0	0	0	6	0
chr17	30410111	-	RP11-640N20.6	chr17_30410111_-_RP11-640N20.6	0	0	0	0	0	0	0	0	0	0	4	12	62	0
chr17	30411054	+	RP11-640N20.6	chr17_30411054_+_RP11-640N20.6	0	0	0	0	0	0	1	0	0	0	171	0	0	0
chr17	30411159	-	RP11-640N20.6	chr17_30411159_-_RP11-640N20.6	0	0	0	0	0	0	0	0	0	0	2	0	0	0
chr17	30411908	+	RP11-640N20.6	chr17_30411908_+_RP11-640N20.6	0	0	0	0	0	0	0	0	0	0	2	0	0	0
chr17	30411981	+	RP11-640N20.6	chr17_30411981_+_RP11-640N20.6	0	0	0	0	0	0	0	0	0	0	9	6	1	0
chr1	151801921	+	RORC	chr1_151801921_+_RORC	0	0	0	0	36	3	0	0	0	0	0	0	0	0
chr17	30441175	+	RP11-640N20.9	chr17_30441175_+_RP11-640N20.9	0	0	0	0	0	0	0	0	0	0	0	3	0	0
chr17	30468427	+	RHOT1	chr17_30468427_+_RHOT1	0	0	0	0	0	0	0	0	0	0	0	0	6	0
chr17	3182417	-	OR3A2	chr17_3182417_-_OR3A2	0	0	0	0	3	0	0	0	0	0	0	0	0	0
chr17	33776195	+	SLFN13	chr17_33776195_+_SLFN13	0	0	0	0	0	0	0	0	0	0	0	2	11	0
chr17	33849021	+	SLFN12L	chr17_33849021_+_SLFN12L	0	0	0	0	0	0	0	0	0	0	0	1	0	0
chr17	34119277	+	MMP28	chr17_34119277_+_MMP28	0	0	0	0	0	0	1	0	0	0	160	10	0	0
chr17	36431712	-	RP11-1407O15.2	chr17_36431712_-_RP11-1407O15.2	0	0	0	0	0	0	1	0	0	0	0	0	0	0
chr17	36861373	-	MLLT6	chr17_36861373_-_MLLT6	0	0	0	0	0	0	0	0	0	0	0	0	0	1
chr17	37142860	-	FBXO47	chr17_37142860_-_FBXO47	0	0	0	0	0	0	0	0	0	0	0	1	0	1
chr17	37816906	+	STARD3	chr17_37816906_+_STARD3	0	0	0	0	0	0	1	0	0	0	11	0	0	0
chr17	37825282	-	PNMT	chr17_37825282_-_PNMT	0	0	0	0	0	0	0	0	0	0	0	1	190	0
chr17	38232351	-	THRA	chr17_38232351_-_THRA	0	0	0	0	0	0	11	0	0	0	0	0	0	0
chr17	38489011	-	RARA	chr17_38489011_-_RARA	0	0	0	0	0	0	0	0	0	0	0	0	2	0
chr17	40440190	+	STAT5A	chr17_40440190_+_STAT5A	0	0	0	0	0	0	0	0	0	0	0	0	2	0
chr17	40440305	-	STAT5A	chr17_40440305_-_STAT5A	0	0	2	1	0	6	7	103	3	101	32	3545	7161	351
chr17	40469761	-	STAT3	chr17_40469761_-_STAT3	0	0	0	0	0	0	0	0	0	0	0	0	5	3
chr17	40470700	+	STAT3	chr17_40470700_+_STAT3	0	0	0	0	0	0	0	0	0	0	1	0	7	0
chr17	40471501	-	STAT3	chr17_40471501_-_STAT3	0	0	0	0	0	0	0	0	0	0	0	17	47	2
chr17	40473269	+	STAT3	chr17_40473269_+_STAT3	0	0	0	0	0	0	17	12	4428	1126	0	0	1	0
chr17	40473344	+	STAT3	chr17_40473344_+_STAT3	0	0	0	0	0	0	0	0	0	19	0	0	0	0
chr17	40473353	-	STAT3	chr17_40473353_-_STAT3	0	0	0	0	0	0	0	0	11	0	0	0	0	0
chr17	40473420	+	STAT3	chr17_40473420_+_STAT3	0	0	0	0	0	0	0	0	0	0	0	5	0	0
chr17	40473439	-	STAT3	chr17_40473439_-_STAT3	0	0	0	0	0	0	0	0	1	9	0	0	0	0
chr17	40473542	+	STAT3	chr17_40473542_+_STAT3	0	0	0	0	0	0	0	0	1	0	0	0	0	0
chr17	40473553	-	STAT3	chr17_40473553_-_STAT3	0	0	0	0	0	0	0	0	1	0	0	0	0	0
chr17	40473668	-	STAT3	chr17_40473668_-_STAT3	0	0	0	0	0	0	0	0	1	0	0	0	0	0
chr17	40474372	-	STAT3	chr17_40474372_-_STAT3	0	0	0	0	0	18	0	0	0	0	0	0	0	0
chr17	40610522	+	ATP6V0A1	chr17_40610522_+_ATP6V0A1	0	0	0	0	0	0	0	0	0	0	1	0	0	0
chr17	40671824	+	ATP6V0A1	chr17_40671824_+_ATP6V0A1	139	0	0	100	0	18	907	67	1	60	41955	1651	3027	88
chr17	40671854	-	ATP6V0A1	chr17_40671854_-_ATP6V0A1	0	0	0	0	0	0	0	0	0	0	72	0	0	0
chr17	40671880	-	ATP6V0A1	chr17_40671880_-_ATP6V0A1	0	0	0	0	0	0	0	0	0	0	28	0	0	0
chr17	40671908	-	ATP6V0A1	chr17_40671908_-_ATP6V0A1	0	0	0	0	0	0	0	0	0	0	19	0	0	0
chr17	40671970	-	ATP6V0A1	chr17_40671970_-_ATP6V0A1	2	0	0	0	0	0	2	0	0	0	77	0	3	0
chr17	40672048	+	ATP6V0A1	chr17_40672048_+_ATP6V0A1	0	0	0	1	0	0	0	0	0	0	0	0	0	0
chr17	40672131	-	ATP6V0A1	chr17_40672131_-_ATP6V0A1	0	0	0	2	0	0	0	0	0	0	0	0	0	0
chr17	40672149	-	ATP6V0A1	chr17_40672149_-_ATP6V0A1	0	0	0	1	0	0	0	0	0	0	0	0	0	0
chr17	40672237	-	ATP6V0A1	chr17_40672237_-_ATP6V0A1	0	0	0	0	0	0	0	0	0	0	410	1	3	0
chr17	40687839	-	NAGLU	chr17_40687839_-_NAGLU	0	0	0	0	0	0	0	0	0	0	0	0	9	0
chr17	41974121	-	MPP2	chr17_41974121_-_MPP2	0	0	0	0	3	0	0	0	0	0	0	0	0	0
chr17	43303871	-	FMNL1	chr17_43303871_-_FMNL1	0	0	0	0	0	0	0	0	0	0	25	0	0	0
chr17	43305158	+	FMNL1	chr17_43305158_+_FMNL1	0	0	0	0	0	0	0	0	0	0	5	0	0	0
chr17	4338286	+	SPNS3	chr17_4338286_+_SPNS3	0	0	0	0	0	0	0	0	0	0	19	0	0	0
chr17	43661956	+	CRHR1-IT1	chr17_43661956_+_CRHR1-IT1	0	0	0	0	0	0	1	0	0	0	201	0	0	1
chr17	44217678	+	KANSL1	chr17_44217678_+_KANSL1	2	0	0	0	0	0	0	0	0	0	0	0	0	0
chr17	44219106	+	KANSL1	chr17_44219106_+_KANSL1	448	0	0	0	0	0	0	0	0	0	92	0	2	1
chr17	44905450	+	WNT3	chr17_44905450_+_WNT3	0	0	0	0	0	0	5	0	0	0	9	0	0	0
chr17	45590883	+	NPEPPS	chr17_45590883_+_NPEPPS	0	0	0	0	0	0	836	507	0	3	11	122	195	1
chr17	46505639	+	SKAP1	chr17_46505639_+_SKAP1	0	0	0	0	0	0	0	0	0	0	46	3	1	0
chr17	46619327	-	HOXB2	chr17_46619327_-_HOXB2	0	0	0	0	0	6	0	0	0	0	26	113	367	43
chr17	46660056	+	HOXB4	chr17_46660056_+_HOXB4	0	0	0	0	0	0	0	0	0	0	11	0	94	0
chr17	46668806	-	HOXB5	chr17_46668806_-_HOXB5	0	0	0	0	0	0	11	0	0	0	318	2	212	0
chr17	47327078	+	PHOSPHO1	chr17_47327078_+_PHOSPHO1	0	0	0	0	0	0	0	1	0	0	0	0	0	0
chr17	4844675	-	RNF167	chr17_4844675_-_RNF167	0	0	0	0	0	0	0	0	0	0	0	0	136	0
chr17	48502345	-	ACSF2	chr17_48502345_-_ACSF2	0	0	0	0	0	0	0	0	0	0	1	0	0	0
chr17	49336864	+	UTP18	chr17_49336864_+_UTP18	0	0	0	0	0	0	0	0	0	0	18	0	0	0
chr17	53136990	+	STXBP4	chr17_53136990_+_STXBP4	0	0	0	0	0	0	0	0	0	0	0	0	9	0
chr17	53192029	-	STXBP4	chr17_53192029_-_STXBP4	0	0	0	0	0	0	0	0	0	0	0	0	7	0
chr17	53350575	+	HLF	chr17_53350575_+_HLF	0	0	0	0	0	0	0	0	0	0	0	0	9	0
chr17	53632916	-	RNU6-1249P	chr17_53632916_-_RNU6-1249P	0	0	0	0	0	0	0	0	0	1	0	0	0	0
chr17	54376701	-	ANKFN1	chr17_54376701_-_ANKFN1	0	0	0	0	0	0	0	0	0	0	1	0	0	0
chr17	54859644	-	C17orf67	chr17_54859644_-_C17orf67	0	0	0	0	0	0	0	0	0	0	4	0	0	0
chr1	75538113	+	LHX8	chr1_75538113_+_LHX8	0	0	0	1	0	0	0	0	0	0	0	0	0	0
chr17	55620123	+	MSI2	chr17_55620123_+_MSI2	0	0	0	0	0	0	0	0	0	0	0	7	0	0
chr17	55755467	-	MSI2	chr17_55755467_-_MSI2	1	0	0	0	0	0	0	0	0	0	0	0	0	0
chr17	55938856	-	CUEDC1	chr17_55938856_-_CUEDC1	0	0	0	0	0	0	0	0	0	0	1	45	0	0
chr17	55951457	+	CUEDC1	chr17_55951457_+_CUEDC1	0	0	0	0	0	0	0	0	0	0	0	26	9	0
chr17	55983290	+	CUEDC1	chr17_55983290_+_CUEDC1	0	0	0	0	0	0	0	0	0	0	1	0	0	0
chr17	56230944	+	OR4D1	chr17_56230944_+_OR4D1	0	0	0	0	0	0	0	0	0	0	23	5	73	0
chr12	66323929	-	HMGA2	chr12_66323929_-_HMGA2	0	0	0	0	36	0	0	0	0	0	0	0	1	0
chr17	56411656	-	MIR4736	chr17_56411656_-_MIR4736	0	0	0	0	9	0	0	0	0	0	0	0	0	0
chr17	56411736	+	MIR4736	chr17_56411736_+_MIR4736	0	0	0	0	9	0	0	0	0	0	0	0	0	0
chr17	56411847	+	MIR4736	chr17_56411847_+_MIR4736	0	0	0	0	6	0	0	0	0	0	0	0	0	0
chr17	56411888	-	MIR4736	chr17_56411888_-_MIR4736	0	0	0	0	3	0	0	0	0	0	0	0	0	0
chr17	56411905	-	MIR4736	chr17_56411905_-_MIR4736	0	0	0	0	3	0	0	0	0	0	0	0	0	0
chr17	56414670	+	MIR4736	chr17_56414670_+_MIR4736	0	0	0	0	0	0	0	0	0	0	0	1	7	0
chr17	57297577	+	GDPD1	chr17_57297577_+_GDPD1	0	0	0	0	0	0	0	0	0	0	19	0	0	0
chr17	57368394	-	GDPD1	chr17_57368394_-_GDPD1	0	0	0	0	0	0	0	0	0	0	6	0	0	0
chr17	57439319	-	YPEL2	chr17_57439319_-_YPEL2	0	0	0	0	0	0	0	0	0	0	0	0	1	0
chr17	57697369	-	CLTC	chr17_57697369_-_CLTC	0	0	0	0	0	0	0	0	0	0	0	44	0	0
chr17	57907158	+	VMP1	chr17_57907158_+_VMP1	0	0	0	0	0	0	0	0	0	0	0	0	2	0
chr17	58468649	-	USP32	chr17_58468649_-_USP32	0	0	0	0	0	0	0	0	0	0	0	0	312	0
chr17	58474646	+	USP32	chr17_58474646_+_USP32	0	0	0	0	0	0	0	0	0	0	0	0	5	0
chr17	58601278	+	APPBP2	chr17_58601278_+_APPBP2	0	0	0	0	0	0	0	0	0	0	0	0	21	0
chr17	58941914	+	BCAS3	chr17_58941914_+_BCAS3	0	0	0	0	0	0	0	0	0	0	0	0	35	0
chr17	60566006	+	TLK2	chr17_60566006_+_TLK2	0	0	0	0	0	0	0	0	0	0	0	0	2	0
chr17	60729858	-	MRC2	chr17_60729858_-_MRC2	0	0	0	0	0	3	0	0	0	0	0	100	6	1
chr17	61776116	+	LIMD2	chr17_61776116_+_LIMD2	0	0	0	0	0	0	0	0	0	0	0	0	19	0
chr17	62097933	+	ICAM2	chr17_62097933_+_ICAM2	0	0	0	0	0	0	0	0	0	0	0	0	18	1
chr17	62098765	-	ICAM2	chr17_62098765_-_ICAM2	0	0	0	0	0	0	0	0	0	0	0	0	19	0
chr1	76252911	+	RABGGTB	chr1_76252911_+_RABGGTB	0	0	0	0	0	0	0	0	0	0	31	2	2	0
chr17	62708790	-	SMURF2	chr17_62708790_-_SMURF2	0	0	0	0	0	0	0	0	0	0	0	3	38	0
chr1	763289	+	LINC00115	chr1_763289_+_LINC00115	0	0	0	0	3	0	0	0	0	0	0	0	0	0
chr17	63649804	+	CEP112	chr17_63649804_+_CEP112	0	0	0	0	0	3	0	0	0	0	0	0	0	0
chr1	76519052	-	ST6GALNAC3	chr1_76519052_-_ST6GALNAC3	0	0	0	0	0	0	0	1	0	0	0	0	0	0
chr17	65426688	+	PITPNC1	chr17_65426688_+_PITPNC1	3	2	0	2650	0	6	0	0	0	0	253	7	35	0
chr17	65426744	-	PITPNC1	chr17_65426744_-_PITPNC1	0	0	0	2	0	0	0	0	0	0	0	0	0	0
chr17	65428222	+	PITPNC1	chr17_65428222_+_PITPNC1	0	0	0	0	0	0	0	0	0	0	3	0	0	0
chr17	67089166	-	ABCA6	chr17_67089166_-_ABCA6	0	0	0	0	0	0	0	0	0	0	0	17	9	0
chr17	67411565	-	MAP2K6	chr17_67411565_-_MAP2K6	0	0	0	0	0	0	0	0	0	0	13	6	29	0
chr17	67643391	+	MAP2K6	chr17_67643391_+_MAP2K6	1	0	0	0	0	0	0	0	0	0	0	0	0	0
chr17	67755033	-	MAP2K6	chr17_67755033_-_MAP2K6	0	0	0	0	0	0	0	22	0	0	43	0	51	0
chr17	68089372	-	KCNJ16	chr17_68089372_-_KCNJ16	0	0	0	0	0	0	0	0	0	0	60	1	0	0
chr17	68096541	-	KCNJ16	chr17_68096541_-_KCNJ16	0	0	0	0	0	0	0	1	0	0	5	1	0	0
chr17	6851916	+	ALOX12	chr17_6851916_+_ALOX12	0	0	0	0	0	0	0	0	0	0	3	0	418	0
chr17	7211838	-	EIF5A	chr17_7211838_-_EIF5A	0	0	0	0	0	0	0	0	0	0	0	47	10	0
chr17	7234804	-	NEURL4	chr17_7234804_-_NEURL4	0	0	0	0	0	0	0	0	0	0	0	0	42	0
chr17	72457592	-	CD300A	chr17_72457592_-_CD300A	0	0	0	0	0	0	0	0	0	0	0	0	1	0
chr17	72541924	-	CD300C	chr17_72541924_-_CD300C	0	0	0	0	0	0	0	0	0	0	0	0	137	0
chr17	73106266	+	ARMC7	chr17_73106266_+_ARMC7	0	0	0	0	0	0	0	0	0	0	0	0	9	0
chr17	73323479	+	GRB2	chr17_73323479_+_GRB2	0	0	0	0	0	0	0	0	0	0	13	0	0	0
chr17	74342898	+	PRPSAP1	chr17_74342898_+_PRPSAP1	0	0	0	0	0	0	0	0	0	0	1	0	61	0
chr17	74554146	-	SNHG16	chr17_74554146_-_SNHG16	0	0	0	0	0	0	0	0	0	0	0	0	222	1
chr17	75328128	+	9-Sep	chr17_75328128_+_43717	0	0	0	11	0	0	0	0	0	0	0	0	0	0
chr17	75399866	-	9-Sep	chr17_75399866_-_43717	0	0	0	0	0	0	0	0	0	0	71	0	0	0
chr17	75435646	+	9-Sep	chr17_75435646_+_43717	0	0	0	0	0	0	1	0	0	0	30	32	0	0
chr17	75447903	-	9-Sep	chr17_75447903_-_43717	0	0	0	0	0	0	0	0	0	0	10	158	778	1
chr17	75566987	+	9-Sep	chr17_75566987_+_43717	0	0	0	0	0	0	1	0	0	0	0	0	0	0
chr17	75567185	-	9-Sep	chr17_75567185_-_43717	0	0	0	0	0	0	72	0	0	0	0	0	3	0
chr17	76126378	-	TMC8	chr17_76126378_-_TMC8	0	0	0	0	0	0	0	0	0	0	2	4	7	4
chr17	76381703	+	PGS1	chr17_76381703_+_PGS1	0	0	0	0	0	0	0	0	0	0	0	0	4	0
chr17	76871561	-	TIMP2	chr17_76871561_-_TIMP2	0	0	0	0	0	0	0	0	0	0	0	0	39	0
chr17	76871894	-	TIMP2	chr17_76871894_-_TIMP2	0	0	0	0	0	0	0	1	0	0	0	0	0	0
chr17	76872026	+	TIMP2	chr17_76872026_+_TIMP2	0	0	0	0	0	0	0	1	0	0	0	0	2	0
chr17	76872059	+	TIMP2	chr17_76872059_+_TIMP2	13	0	0	0	0	0	0	19	0	0	0	0	61	0
chr17	76872074	+	TIMP2	chr17_76872074_+_TIMP2	1	0	0	0	0	0	0	0	0	0	0	0	0	0
chr17	76872155	+	TIMP2	chr17_76872155_+_TIMP2	5	0	0	0	0	0	0	0	0	0	0	0	0	0
chr17	76872167	+	TIMP2	chr17_76872167_+_TIMP2	0	0	0	0	0	0	0	2	0	0	0	0	0	0
chr17	76872209	-	TIMP2	chr17_76872209_-_TIMP2	343	1	0	5	0	0	1	155	0	0	0	48	20	0
chr17	7739576	+	DNAH2	chr17_7739576_+_DNAH2	0	0	0	0	0	6	0	7	0	0	6	264	355	1
chr17	7740611	-	KDM6B	chr17_7740611_-_KDM6B	0	0	0	0	0	0	0	0	0	1	0	0	0	0
chr17	7740620	+	KDM6B	chr17_7740620_+_KDM6B	0	0	0	0	0	0	0	0	0	1	0	0	0	0
chr17	7741095	-	KDM6B	chr17_7741095_-_KDM6B	0	0	0	0	0	0	4	1	620	3110	9	22	70	0
chr17	77889005	+	TBC1D16	chr17_77889005_+_TBC1D16	0	0	0	0	0	0	0	0	0	0	1	0	0	0
chr17	7789322	+	CHD3	chr17_7789322_+_CHD3	0	0	0	0	0	0	0	0	0	0	0	0	0	0
chr17	7789743	-	CHD3	chr17_7789743_-_CHD3	0	0	0	0	0	0	0	0	0	0	0	20	4	0
chr17	7790465	+	CHD3	chr17_7790465_+_CHD3	0	0	0	0	0	0	0	0	0	0	32	150	225	0
chr1	77818081	-	AK5	chr1_77818081_-_AK5	0	0	0	0	0	0	0	0	1	0	0	0	0	0
chr17	78565255	-	RPTOR	chr17_78565255_-_RPTOR	0	0	0	0	0	0	0	0	0	0	0	1	0	0
chr17	78733281	+	RPTOR	chr17_78733281_+_RPTOR	0	0	0	0	0	0	0	0	0	0	0	0	1	0
chr17	78749068	+	RPTOR	chr17_78749068_+_RPTOR	0	0	0	0	0	0	0	0	0	0	31	66	0	0
chr17	78755431	+	RPTOR	chr17_78755431_+_RPTOR	0	0	0	0	0	0	0	0	0	0	0	0	13	0
chr17	78801003	+	RPTOR	chr17_78801003_+_RPTOR	0	0	0	0	0	0	0	0	0	0	0	6	0	0
chr17	78801362	-	RPTOR	chr17_78801362_-_RPTOR	0	0	0	0	0	0	0	0	0	0	27	0	49	0
chr17	78804942	-	RPTOR	chr17_78804942_-_RPTOR	0	0	0	0	0	0	0	0	0	0	22	0	7	1
chr17	79266648	+	SLC38A10	chr17_79266648_+_SLC38A10	0	0	0	0	0	3	0	0	0	0	0	0	0	0
chr17	79421564	+	MIR3186	chr17_79421564_+_MIR3186	0	0	0	0	0	0	0	0	0	0	0	0	21	0
chr17	79421979	-	MIR3186	chr17_79421979_-_MIR3186	0	0	0	0	0	0	0	0	0	0	118	0	0	0
chr17	79481255	+	ACTG1	chr17_79481255_+_ACTG1	0	0	0	0	0	0	0	0	0	0	5	274	538	1
chr17	79818267	-	P4HB	chr17_79818267_-_P4HB	0	0	0	0	0	0	0	0	0	0	0	0	0	0
chr17	80197324	+	SLC16A3	chr17_80197324_+_SLC16A3	0	0	0	0	0	0	0	0	0	0	0	25	0	0
chr17	80255302	-	CD7	chr17_80255302_-_CD7	0	0	0	0	0	0	0	1	0	3	0	0	66	0
chr17	80293113	+	SECTM1	chr17_80293113_+_SECTM1	0	0	0	0	0	0	0	0	0	0	0	0	2	0
chr17	8055320	-	PER1	chr17_8055320_-_PER1	0	0	0	0	0	0	0	0	0	0	0	0	1	0
chr17	8060259	-	PER1	chr17_8060259_-_PER1	0	0	0	0	0	0	1	0	0	0	0	0	0	0
chr1	78354555	+	NEXN-AS1	chr1_78354555_+_NEXN-AS1	0	0	0	0	0	6	0	0	0	0	0	0	0	0
chr17	8538171	-	MYH10	chr17_8538171_-_MYH10	0	1	1634	1	0	21	4	0	0	9	429	1989	16183	50
chr17	8770632	-	PIK3R5	chr17_8770632_-_PIK3R5	0	0	0	0	0	0	0	0	0	0	0	0	1	1
chr1	79432945	+	ELTD1	chr1_79432945_+_ELTD1	0	0	0	0	0	0	0	0	0	0	0	0	1	0
chr18	12598132	+	SPIRE1	chr18_12598132_+_SPIRE1	0	0	0	2	0	6	7	0	0	7	1266	777	3295	4
chr18	13567717	-	LDLRAD4	chr18_13567717_-_LDLRAD4	0	1	0	0	0	0	0	0	0	0	0	0	0	0
chr18	13568937	-	LDLRAD4	chr18_13568937_-_LDLRAD4	0	8	0	0	0	0	0	0	0	0	94	1	17	0
chr18	13579605	+	LDLRAD4	chr18_13579605_+_LDLRAD4	0	0	0	0	0	0	0	0	0	0	134	0	0	0
chr1	81386376	-	RN7SKP247	chr1_81386376_-_RN7SKP247	0	0	0	0	3	0	0	0	0	0	0	0	0	0
chr18	14135003	+	ZNF519	chr18_14135003_+_ZNF519	0	0	0	0	0	0	0	0	0	0	0	12	9	0
chr18	18975947	+	GREB1L	chr18_18975947_+_GREB1L	0	0	0	0	0	0	0	0	0	0	0	0	1	0
chr18	63422486	+	CDH7	chr18_63422486_+_CDH7	0	0	0	2	33	9288	77	77	22788	9246	1	270	127	1
chr18	21079477	+	C18orf8	chr18_21079477_+_C18orf8	0	0	0	0	57	0	0	0	0	0	0	0	0	0
chr18	21079478	-	C18orf8	chr18_21079478_-_C18orf8	0	0	0	0	3	0	0	0	0	0	0	0	0	0
chr18	21079491	+	C18orf8	chr18_21079491_+_C18orf8	0	0	0	0	3	0	0	0	0	0	0	0	0	0
chr18	21079500	+	C18orf8	chr18_21079500_+_C18orf8	0	0	0	0	6	0	0	0	0	0	0	0	0	0
chr18	21079515	-	C18orf8	chr18_21079515_-_C18orf8	0	0	0	0	24	0	0	0	0	0	0	0	0	0
chr18	21079516	+	C18orf8	chr18_21079516_+_C18orf8	0	0	0	0	69	0	0	0	0	0	0	0	0	0
chr18	21079542	-	C18orf8	chr18_21079542_-_C18orf8	0	0	0	0	6	0	0	0	0	0	0	0	0	0
chr18	21079543	+	C18orf8	chr18_21079543_+_C18orf8	0	0	0	0	3	0	0	0	0	0	0	0	0	0
chr18	21079551	-	C18orf8	chr18_21079551_-_C18orf8	0	0	0	0	15	0	0	0	0	0	0	0	0	0
chr18	21079552	+	C18orf8	chr18_21079552_+_C18orf8	0	0	0	0	3	0	0	0	0	0	0	0	0	0
chr10	135473545	+	FRG2B	chr10_135473545_+_FRG2B	0	0	0	0	21	6714	0	308	0	3	1	176	67	0
chr18	21079593	-	C18orf8	chr18_21079593_-_C18orf8	0	0	0	0	246	0	0	0	0	0	0	0	0	0
chr18	21079633	-	C18orf8	chr18_21079633_-_C18orf8	0	0	0	0	204	0	0	0	0	0	0	0	0	0
chr18	21079664	-	C18orf8	chr18_21079664_-_C18orf8	0	0	0	0	3	0	0	0	0	0	0	0	0	0
chr18	21080904	-	C18orf8	chr18_21080904_-_C18orf8	0	0	0	0	3	0	0	0	0	0	0	0	0	0
chr18	22117029	-	HRH4	chr18_22117029_-_HRH4	0	0	0	0	0	0	0	0	0	0	0	0	23	0
chr18	23772040	+	PSMA8	chr18_23772040_+_PSMA8	0	0	0	0	0	0	0	0	0	0	1	0	0	0
chr18	26063743	+	CDH2	chr18_26063743_+_CDH2	0	0	0	0	3	0	0	0	0	0	0	0	0	0
chr18	2656305	+	SMCHD1	chr18_2656305_+_SMCHD1	0	0	0	0	0	0	0	0	0	0	0	0	11	0
chr18	27345283	+	RNU6-408P	chr18_27345283_+_RNU6-408P	0	0	0	0	3	0	0	0	0	0	0	0	0	0
chr18	29162330	-	TTR	chr18_29162330_-_TTR	0	0	0	0	0	0	0	0	0	0	54	0	0	0
chr18	29619270	+	RNF125	chr18_29619270_+_RNF125	0	0	0	0	0	0	0	0	0	0	0	0	1	0
chr18	3018113	+	LPIN2	chr18_3018113_+_LPIN2	0	0	0	0	0	0	0	1	0	0	0	0	0	0
chr18	3060168	-	MYOM1	chr18_3060168_-_MYOM1	0	0	0	2	0	0	0	0	0	0	6	9	8	0
chr18	3219921	+	MYOM1	chr18_3219921_+_MYOM1	0	0	0	0	0	0	0	0	0	1	0	0	0	0
chr18	3248559	-	MYL12A	chr18_3248559_-_MYL12A	0	0	0	0	0	0	0	0	0	0	0	3	2	0
chr18	32609566	+	MAPRE2	chr18_32609566_+_MAPRE2	0	0	0	0	0	0	0	0	0	0	27	0	0	0
chr18	3261164	-	MYL12A	chr18_3261164_-_MYL12A	0	0	0	0	0	0	1	0	19	6	16	36	2	0
chr18	32627914	+	MAPRE2	chr18_32627914_+_MAPRE2	0	0	0	0	0	0	1	0	0	0	0	0	0	0
chr18	32630916	-	MAPRE2	chr18_32630916_-_MAPRE2	0	0	0	0	0	0	2	2	0	0	222	12	26	1
chr18	32924758	+	ZNF24	chr18_32924758_+_ZNF24	0	0	0	0	0	0	0	0	0	0	0	0	24	0
chr18	33647369	+	RPRD1A	chr18_33647369_+_RPRD1A	0	0	1	0	0	0	0	0	0	0	0	0	0	0
chr18	33647411	-	RPRD1A	chr18_33647411_-_RPRD1A	0	3	55	0	0	0	10	0	0	18	5	81	793	0
chr18	35256827	+	MIR4318	chr18_35256827_+_MIR4318	0	0	0	0	0	3	0	0	0	0	0	0	0	0
chr18	41532788	-	RNA5SP455	chr18_41532788_-_RNA5SP455	0	0	0	0	0	0	0	0	2	0	0	0	0	0
chr18	42003996	+	SETBP1	chr18_42003996_+_SETBP1	0	0	0	0	0	6	0	0	0	0	0	0	0	0
chr18	42405858	-	SETBP1	chr18_42405858_-_SETBP1	0	0	0	0	0	0	0	0	0	0	0	70	0	0
chr18	43250833	-	SLC14A2	chr18_43250833_-_SLC14A2	0	0	0	0	0	0	0	0	0	0	5	3	23	0
chr18	43613506	-	PSTPIP2	chr18_43613506_-_PSTPIP2	0	0	0	0	0	0	0	0	0	0	0	0	1	0
chr18	43811947	+	C18orf25	chr18_43811947_+_C18orf25	0	0	0	0	0	0	0	0	0	0	0	1	0	0
chr18	44104758	+	LOXHD1	chr18_44104758_+_LOXHD1	0	0	0	0	3	0	0	0	0	0	0	0	0	0
chr18	44181141	-	LOXHD1	chr18_44181141_-_LOXHD1	0	0	0	0	0	0	0	0	0	0	53	47	0	0
chr18	46479306	-	SMAD7	chr18_46479306_-_SMAD7	0	0	0	0	0	0	0	0	0	0	0	0	34	0
chr18	46557764	-	DYM	chr18_46557764_-_DYM	0	0	0	0	0	0	0	0	0	0	3	43	770	1
chr18	46579947	-	DYM	chr18_46579947_-_DYM	0	0	0	0	0	0	0	0	0	0	0	0	1	0
chr18	46581125	-	DYM	chr18_46581125_-_DYM	0	0	0	0	0	0	0	0	0	0	1	0	33	0
chr18	46998307	+	C18orf32	chr18_46998307_+_C18orf32	0	0	0	0	0	0	0	0	1	0	0	0	0	0
chr1	84767418	-	SAMD13	chr1_84767418_-_SAMD13	0	0	0	0	0	0	0	0	0	0	19	1	27	1
chr1	84901422	-	DNASE2B	chr1_84901422_-_DNASE2B	0	0	0	0	0	0	0	0	0	0	0	0	1	0
chr18	5168892	-	C18orf42	chr18_5168892_-_C18orf42	0	0	0	0	0	0	0	0	0	0	2	0	0	0
chr18	53017870	+	TCF4	chr18_53017870_+_TCF4	0	0	0	0	0	0	0	0	0	0	0	0	4	0
chr18	54044295	+	TXNL1	chr18_54044295_+_TXNL1	0	0	0	0	0	0	0	0	0	0	2	0	0	0
chr18	5512535	-	EPB41L3	chr18_5512535_-_EPB41L3	1	0	0	0	0	0	0	0	0	0	5	0	0	0
chr18	55337663	+	ATP8B1	chr18_55337663_+_ATP8B1	0	1	0	0	0	0	0	0	0	0	0	0	0	0
chr18	55497888	-	RNU6-742P	chr18_55497888_-_RNU6-742P	0	0	0	0	0	0	0	0	0	0	0	0	3	0
chr1	8577510	+	RERE	chr1_8577510_+_RERE	0	0	0	0	0	0	0	0	0	0	17	0	0	0
chr18	59924103	-	KIAA1468	chr18_59924103_-_KIAA1468	0	0	0	0	0	0	0	0	0	4	0	0	0	0
chr18	60172945	-	ZCCHC2	chr18_60172945_-_ZCCHC2	0	0	0	0	0	0	0	0	0	0	0	4	0	0
chr18	60718888	+	PHLPP1	chr18_60718888_+_PHLPP1	0	0	0	0	0	0	0	0	0	0	39	0	0	0
chr18	60742795	+	BCL2	chr18_60742795_+_BCL2	0	0	0	0	0	0	0	0	5	1	4	27	1416	0
chr18	60742816	-	BCL2	chr18_60742816_-_BCL2	0	0	0	0	0	0	0	0	0	0	0	0	29	0
chr18	60742903	-	BCL2	chr18_60742903_-_BCL2	0	0	0	0	0	0	0	0	0	0	59	0	0	0
chr18	60766412	-	BCL2	chr18_60766412_-_BCL2	0	0	0	0	0	0	0	0	0	0	0	0	1	0
chr18	60780425	+	BCL2	chr18_60780425_+_BCL2	2	1	1	2297	0	303	0	4	3	638	4	73	545	2
chr18	60780458	-	BCL2	chr18_60780458_-_BCL2	0	0	0	1	0	0	0	0	0	0	0	0	0	0
chr18	60780471	-	BCL2	chr18_60780471_-_BCL2	0	0	0	0	0	0	0	0	0	2	0	0	0	0
chr18	60780809	-	BCL2	chr18_60780809_-_BCL2	0	0	0	0	0	3	0	0	0	0	0	0	0	0
chr18	60804183	-	BCL2	chr18_60804183_-_BCL2	0	0	0	19	0	0	0	0	0	0	0	2	69	0
chr18	60807070	-	BCL2	chr18_60807070_-_BCL2	0	0	0	0	0	0	0	0	0	0	2	3	0	5
chr18	60822625	+	BCL2	chr18_60822625_+_BCL2	0	0	0	0	0	0	0	0	2	0	0	145	38	1
chr18	60822658	-	BCL2	chr18_60822658_-_BCL2	0	0	0	0	0	0	0	0	0	0	0	0	1	0
chr18	60891058	+	BCL2	chr18_60891058_+_BCL2	0	0	0	0	0	0	0	0	0	0	0	1	0	0
chr18	60920384	+	BCL2	chr18_60920384_+_BCL2	0	0	0	0	0	0	0	0	0	3	0	0	0	0
chr18	60987789	+	BCL2	chr18_60987789_+_BCL2	0	0	0	0	0	0	0	0	0	0	0	0	352	0
chr18	60987940	-	BCL2	chr18_60987940_-_BCL2	0	0	0	0	0	0	0	0	0	0	2	0	0	0
chr18	60988166	+	BCL2	chr18_60988166_+_BCL2	0	0	0	0	0	0	0	0	0	0	28	1	280	0
chr18	60988205	+	BCL2	chr18_60988205_+_BCL2	0	0	0	0	0	3	0	0	0	0	85	97	108	18
chr10	91153164	+	IFIT1	chr10_91153164_+_IFIT1	0	0	1	0	18	16935	0	0	0	0	0	52	421	0
chr18	63422607	+	CDH7	chr18_63422607_+_CDH7	0	0	0	0	0	3	0	0	0	0	0	0	0	0
chr18	63422636	-	CDH7	chr18_63422636_-_CDH7	0	0	0	0	0	3	0	0	0	0	0	0	0	0
chr18	63422682	-	CDH7	chr18_63422682_-_CDH7	0	0	0	0	0	0	0	0	1	0	0	0	0	0
chr18	63422805	-	CDH7	chr18_63422805_-_CDH7	0	0	0	0	0	0	0	0	0	2	0	0	0	0
chr18	63422896	+	CDH7	chr18_63422896_+_CDH7	0	0	0	0	0	0	0	0	0	1	0	0	0	0
chr18	63423022	-	CDH7	chr18_63423022_-_CDH7	0	0	0	0	0	0	0	0	1	2	0	0	0	0
chr18	63423030	+	CDH7	chr18_63423030_+_CDH7	0	0	0	0	0	0	0	0	0	1	0	0	0	0
chr18	63423039	+	CDH7	chr18_63423039_+_CDH7	0	0	0	0	0	0	0	0	1	0	0	0	0	0
chr1	86449512	-	COL24A1	chr1_86449512_-_COL24A1	0	0	0	0	0	0	0	0	0	0	0	0	9	1
chr18	64970821	-	CTD-2541J13.2	chr18_64970821_-_CTD-2541J13.2	0	0	0	0	0	0	0	0	0	0	0	0	13	0
chr18	65195837	+	RP11-638L3.1	chr18_65195837_+_RP11-638L3.1	0	0	0	0	0	0	0	0	0	1	0	0	0	0
chr18	67895775	-	RTTN	chr18_67895775_-_RTTN	0	0	0	0	0	0	0	0	0	0	16	0	8	0
chr1	8698717	+	RERE	chr1_8698717_+_RERE	0	0	0	0	0	0	0	0	0	0	0	0	1	0
chr18	71494827	+	RN7SL401P	chr18_71494827_+_RN7SL401P	0	0	0	0	0	3	0	0	0	0	0	0	0	0
chr18	72067169	-	FAM69C	chr18_72067169_-_FAM69C	0	0	0	0	0	0	0	0	0	0	19	0	0	0
chr18	72932717	+	TSHZ1	chr18_72932717_+_TSHZ1	0	0	0	0	0	0	0	0	0	0	7	0	98	0
chr18	7369814	-	LRRC30	chr18_7369814_-_LRRC30	0	0	0	0	0	0	0	0	0	0	0	0	287	0
chr18	74182800	-	ZNF516	chr18_74182800_-_ZNF516	0	0	0	0	0	0	0	0	0	0	0	0	2	0
chr18	74230935	+	ZNF516	chr18_74230935_+_ZNF516	0	0	0	0	0	0	0	0	0	0	0	0	2	0
chr18	74767991	+	MBP	chr18_74767991_+_MBP	0	0	0	0	0	0	0	0	0	0	0	0	1	0
chr18	74779045	-	MBP	chr18_74779045_-_MBP	0	0	0	0	0	0	0	0	0	0	0	0	42	0
chr18	74852048	-	MBP	chr18_74852048_-_MBP	0	0	0	0	0	0	0	0	0	0	0	0	0	2
chr18	7566950	-	PTPRM	chr18_7566950_-_PTPRM	0	0	0	0	0	0	0	0	0	2	0	0	0	0
chr18	77749291	+	TXNL4A	chr18_77749291_+_TXNL4A	0	0	0	0	0	0	0	0	0	0	7	48	218	12
chr18	77749795	+	TXNL4A	chr18_77749795_+_TXNL4A	0	0	0	0	0	0	0	0	0	0	0	0	5	0
chr18	77749830	-	TXNL4A	chr18_77749830_-_TXNL4A	0	0	0	0	0	0	1	0	0	0	0	0	20	0
chr18	812509	+	RNU1-109P	chr18_812509_+_RNU1-109P	0	0	0	0	0	0	0	0	0	0	0	0	30	0
chr18	814565	+	RNU1-109P	chr18_814565_+_RNU1-109P	0	0	0	0	0	0	0	0	0	0	0	0	86	0
chr18	8526393	+	RN7SL50P	chr18_8526393_+_RN7SL50P	0	0	0	0	0	0	0	0	0	0	1	0	44	0
chr18	9082468	+	NDUFV2	chr18_9082468_+_NDUFV2	0	0	0	0	0	0	0	0	0	0	0	0	6	0
chr18	9085284	-	NDUFV2	chr18_9085284_-_NDUFV2	0	0	0	0	0	0	0	0	0	0	0	0	9	0
chr18	9085981	-	NDUFV2	chr18_9085981_-_NDUFV2	0	0	0	0	0	0	0	0	0	0	13	0	9	0
chr1	89594848	+	GBP7	chr1_89594848_+_GBP7	0	0	0	0	0	0	0	0	0	0	36	0	0	0
chr1	89595040	-	GBP7	chr1_89595040_-_GBP7	0	0	0	0	0	0	0	0	0	0	3	0	0	0
chr1	89723433	-	GBP5	chr1_89723433_-_GBP5	0	0	0	0	0	0	0	0	0	0	0	3	0	0
chr19	10677706	-	CDKN2D	chr19_10677706_-_CDKN2D	0	0	0	0	0	0	0	0	0	0	1	0	111	0
chr19	10714551	+	SLC44A2	chr19_10714551_+_SLC44A2	0	0	0	0	0	0	0	0	0	0	0	3	0	0
chr19	1104450	-	GPX4	chr19_1104450_-_GPX4	0	0	0	0	0	0	0	0	0	0	0	0	1	0
chr19	11434051	-	TSPAN16	chr19_11434051_-_TSPAN16	0	0	0	0	0	0	0	0	0	0	0	0	33	0
chr19	11681850	-	ACP5	chr19_11681850_-_ACP5	0	0	0	0	0	0	0	0	0	0	0	0	35	0
chr19	11707141	+	ZNF627	chr19_11707141_+_ZNF627	0	0	0	0	0	0	0	0	0	0	0	0	1	0
chr19	11959261	+	ZNF439	chr19_11959261_+_ZNF439	0	0	0	1	0	0	0	0	0	0	0	0	0	0
chr19	11959303	-	ZNF439	chr19_11959303_-_ZNF439	0	0	0	2	0	0	0	0	0	0	0	0	0	0
chr19	12035571	+	ZNF763	chr19_12035571_+_ZNF763	0	0	0	0	0	0	0	0	0	0	0	0	36	0
chr19	12035614	+	ZNF763	chr19_12035614_+_ZNF763	0	0	0	8	0	0	0	0	0	0	0	0	0	0
chr19	12035656	-	ZNF763	chr19_12035656_-_ZNF763	0	0	0	1852	0	0	0	0	0	29	2	43	377	1
chr19	12075541	+	ZNF763	chr19_12075541_+_ZNF763	0	0	0	3	0	0	0	0	0	0	0	0	0	0
chr19	12482123	+	ZNF442	chr19_12482123_+_ZNF442	0	0	0	0	0	0	0	0	0	0	0	0	1	0
chr19	12482357	-	ZNF442	chr19_12482357_-_ZNF442	0	0	0	0	0	0	0	0	0	0	0	0	44	0
chr19	1251593	-	MIDN	chr19_1251593_-_MIDN	0	0	0	0	0	0	0	0	0	1	0	0	14	0
chr19	12780696	-	WDR83	chr19_12780696_-_WDR83	0	0	0	0	0	0	0	0	0	0	0	0	150	0
chr19	12834352	-	TNPO2	chr19_12834352_-_TNPO2	0	0	0	0	0	0	0	0	0	0	0	32	0	0
chr19	12897616	-	MIR5684	chr19_12897616_-_MIR5684	0	0	0	0	0	0	0	0	0	0	0	0	51	0
chr19	13214529	-	TRMT1	chr19_13214529_-_TRMT1	0	0	0	0	0	0	0	0	0	0	0	0	3	0
chrX	70328501	-	IL2RG	chrX_70328501_-_IL2RG	1	0	0	0	18	3	0	0	0	0	0	0	0	0
chr19	13394969	+	CACNA1A	chr19_13394969_+_CACNA1A	0	0	0	0	0	0	0	0	1	0	0	0	0	0
chr19	13840399	+	CCDC130	chr19_13840399_+_CCDC130	0	0	0	0	0	0	0	0	0	0	0	0	27	0
chr19	13898573	+	ZSWIM4	chr19_13898573_+_ZSWIM4	0	0	0	0	0	0	0	0	0	0	0	38	3	0
chr19	13948691	+	MIR23A	chr19_13948691_+_MIR23A	0	0	0	0	0	0	0	0	0	0	18	0	0	0
chr19	13958033	-	MIR23A	chr19_13958033_-_MIR23A	0	0	0	0	0	0	0	0	0	0	0	0	569	0
chr19	14358955	-	RN7SL231P	chr19_14358955_-_RN7SL231P	0	0	0	0	0	0	0	0	0	0	3	0	0	0
chr19	14359815	-	RN7SL231P	chr19_14359815_-_RN7SL231P	0	0	0	0	0	0	0	0	0	0	110	0	1	0
chr1	9144219	+	SLC2A5	chr1_9144219_+_SLC2A5	0	33	0	0	0	6	0	0	0	0	74	363	483	1
chr19	14495044	+	CD97	chr19_14495044_+_CD97	0	0	0	0	0	0	0	0	0	0	0	0	109	0
chr19	14653043	-	TECR	chr19_14653043_-_TECR	0	0	0	0	0	0	0	0	0	0	0	3	35	0
chr19	14727983	-	EMR3	chr19_14727983_-_EMR3	0	0	0	1	0	0	0	0	0	0	0	0	0	0
chr19	16198463	-	TPM4	chr19_16198463_-_TPM4	0	0	0	0	0	0	0	0	0	0	0	1	0	0
chr19	16229998	-	RAB8A	chr19_16229998_-_RAB8A	0	0	0	0	0	0	0	0	0	0	1	7	6	0
chr19	16230413	+	RAB8A	chr19_16230413_+_RAB8A	0	0	0	0	0	0	0	1	0	1	1	60	0	0
chr19	16395329	-	KLF2	chr19_16395329_-_KLF2	0	0	0	0	0	0	0	0	0	0	0	0	79	0
chr19	16695563	+	MED26	chr19_16695563_+_MED26	0	0	0	0	0	0	0	0	0	0	22	6	12	0
chr19	17219046	+	MYO9B	chr19_17219046_+_MYO9B	0	0	0	0	0	0	0	0	0	0	0	0	14	0
chr19	17295191	-	MYO9B	chr19_17295191_-_MYO9B	0	0	0	0	0	0	0	0	0	0	0	0	3	0
chr19	17326042	+	USE1	chr19_17326042_+_USE1	0	0	0	0	0	0	16	0	0	0	7790	287	453	29
chr19	17326124	-	USE1	chr19_17326124_-_USE1	0	0	0	0	0	0	0	0	0	0	16	0	0	0
chr19	17326195	-	USE1	chr19_17326195_-_USE1	0	0	0	0	0	0	0	0	0	0	5	0	0	0
chr19	17326216	-	USE1	chr19_17326216_-_USE1	0	0	0	0	0	0	0	0	0	0	5	0	0	0
chr19	17326315	-	USE1	chr19_17326315_-_USE1	0	0	0	0	0	0	0	0	0	0	47	0	0	0
chr19	17326359	-	USE1	chr19_17326359_-_USE1	0	0	0	0	0	0	0	0	0	0	140	0	0	0
chr19	17515522	-	BST2	chr19_17515522_-_BST2	0	0	0	0	0	0	1	0	0	0	228	0	0	0
chr19	17515652	-	BST2	chr19_17515652_-_BST2	0	0	0	0	0	0	0	0	0	0	0	0	141	0
chr19	17874467	-	FCHO1	chr19_17874467_-_FCHO1	0	0	0	0	0	0	0	0	0	0	0	0	7	0
chr19	17902171	+	FCHO1	chr19_17902171_+_FCHO1	0	0	0	0	0	0	0	0	0	0	0	0	4	0
chr19	17905132	+	FCHO1	chr19_17905132_+_FCHO1	0	0	0	0	0	0	0	0	0	0	0	0	1	0
chr19	17960316	-	JAK3	chr19_17960316_-_JAK3	0	0	0	0	0	0	0	0	0	0	5	0	0	0
chr19	18026736	-	CCDC124	chr19_18026736_-_CCDC124	0	0	0	0	3	0	0	0	0	0	0	0	0	0
chr19	18134091	+	CTB-52I2.4	chr19_18134091_+_CTB-52I2.4	0	0	0	0	0	0	0	0	0	0	0	0	18	0
chr19	18135261	+	CTB-52I2.4	chr19_18135261_+_CTB-52I2.4	0	0	0	0	0	0	0	0	0	0	3	0	0	0
chr19	18140345	-	CTB-52I2.4	chr19_18140345_-_CTB-52I2.4	0	0	0	0	0	0	0	0	0	0	7	0	0	0
chr19	18200510	-	IL12RB1	chr19_18200510_-_IL12RB1	0	0	0	0	0	0	0	2	0	6	25	294	3422	5
chr19	18415594	+	LSM4	chr19_18415594_+_LSM4	0	0	0	0	0	0	0	0	0	0	0	0	91	0
chr19	18484842	+	GDF15	chr19_18484842_+_GDF15	0	0	0	0	0	0	0	0	0	0	0	0	9	0
chr19	18526827	+	SSBP4	chr19_18526827_+_SSBP4	0	0	0	0	0	0	0	0	0	0	0	28	0	0
chr19	18538215	-	SSBP4	chr19_18538215_-_SSBP4	0	0	0	0	0	0	0	0	0	1	0	0	0	0
chr19	1896251	-	SCAMP4	chr19_1896251_-_SCAMP4	0	0	0	0	0	0	0	0	0	0	0	0	77	0
chr19	22234144	+	ZNF257	chr19_22234144_+_ZNF257	0	0	0	0	0	0	0	0	0	0	0	0	2	0
chr19	23847907	-	ZNF675	chr19_23847907_-_ZNF675	1	0	0	0	0	0	0	0	0	0	0	0	0	0
chr19	2544976	-	GNG7	chr19_2544976_-_GNG7	0	0	0	0	0	0	0	0	0	0	0	0	119	0
chr19	2621040	+	DIRAS1	chr19_2621040_+_DIRAS1	0	0	0	0	0	0	0	0	0	0	59	11	3	0
chr19	2621080	-	DIRAS1	chr19_2621080_-_DIRAS1	0	0	0	0	0	0	0	0	0	0	0	0	4	0
chr19	28960836	+	RNA5SP470	chr19_28960836_+_RNA5SP470	0	0	0	0	0	0	0	0	0	0	0	0	7	0
chr19	30432458	-	URI1	chr19_30432458_-_URI1	0	0	0	0	0	0	0	0	0	0	6	91	24	2
chr19	30850192	-	ZNF536	chr19_30850192_-_ZNF536	0	0	0	0	0	0	0	0	0	0	0	0	3	0
chr19	3136625	-	GNA15	chr19_3136625_-_GNA15	0	0	0	0	0	0	0	0	0	0	0	0	115	0
chr19	34311632	+	KCTD15	chr19_34311632_+_KCTD15	0	0	0	0	0	0	0	0	0	0	7	0	213	0
chr19	34712565	+	LSM14A	chr19_34712565_+_LSM14A	0	0	0	0	0	0	0	0	0	0	0	0	5	0
chr19	3501083	+	RN7SL866P	chr19_3501083_+_RN7SL866P	0	0	0	0	0	0	0	0	0	0	0	1	79	1
chr19	35644662	-	FXYD7	chr19_35644662_-_FXYD7	0	0	0	0	0	0	0	0	0	0	0	0	41	0
chr19	35823459	+	CD22	chr19_35823459_+_CD22	0	0	0	0	0	0	0	0	0	0	0	26	0	0
chr19	35927302	+	FFAR2	chr19_35927302_+_FFAR2	0	0	0	0	0	0	0	0	0	0	0	1	133	0
chr19	3606072	+	CACTIN-AS1	chr19_3606072_+_CACTIN-AS1	0	0	0	0	0	0	0	0	0	0	4	0	1	0
chr19	3671512	-	PIP5K1C	chr19_3671512_-_PIP5K1C	0	0	0	0	0	0	0	0	0	0	0	0	4	0
chr19	38421512	-	SIPA1L3	chr19_38421512_-_SIPA1L3	0	0	0	0	0	6	0	0	0	0	0	0	0	0
chr19	38746779	+	PPP1R14A	chr19_38746779_+_PPP1R14A	0	0	0	0	0	0	0	3	0	0	0	0	0	0
chr19	38746858	-	PPP1R14A	chr19_38746858_-_PPP1R14A	0	0	0	0	0	0	29	420	0	12	3117	18	418	2
chr19	39158410	+	ACTN4	chr19_39158410_+_ACTN4	0	0	0	0	0	0	0	0	0	0	0	0	167	0
chr19	39283746	-	LGALS7B	chr19_39283746_-_LGALS7B	0	0	0	0	0	0	0	0	0	0	0	0	5	0
chr19	39369161	+	SIRT2	chr19_39369161_+_SIRT2	0	0	0	0	0	0	0	0	0	0	0	0	70	0
chr19	41217272	-	ADCK4	chr19_41217272_-_ADCK4	0	0	0	0	0	0	0	0	0	0	78	0	0	0
chr19	41285204	+	RAB4B	chr19_41285204_+_RAB4B	0	0	0	0	0	24	0	1	0	0	4384	129	236	4
chr19	41285283	-	RAB4B	chr19_41285283_-_RAB4B	0	0	0	0	0	0	0	0	0	0	13	0	0	0
chr19	41285292	-	RAB4B	chr19_41285292_-_RAB4B	0	0	0	0	0	0	0	0	0	0	45	0	0	0
chr19	41285389	-	RAB4B	chr19_41285389_-_RAB4B	0	0	0	0	0	0	0	0	0	0	22	0	0	0
chr19	41285443	-	RAB4B	chr19_41285443_-_RAB4B	0	0	0	0	0	0	0	0	0	0	14	0	0	0
chr19	41814070	-	HNRNPUL1	chr19_41814070_-_HNRNPUL1	0	0	0	0	0	0	0	0	1	15	0	0	0	0
chr19	41830867	-	CCDC97	chr19_41830867_-_CCDC97	0	0	0	0	0	0	4638	195	5	9	1033	1	2	4
chr19	41834431	+	TGFB1	chr19_41834431_+_TGFB1	0	0	0	0	0	0	0	0	0	0	24	0	103	0
chr19	41870299	+	TMEM91	chr19_41870299_+_TMEM91	0	0	0	0	0	0	0	0	0	0	1	0	0	0
chr19	41926178	+	BCKDHA	chr19_41926178_+_BCKDHA	0	0	0	0	0	0	0	0	0	0	0	0	2	0
chr19	42050435	+	AC006129.2	chr19_42050435_+_AC006129.2	0	0	0	0	0	0	0	0	0	0	8	0	0	0
chr19	42054544	-	AC006129.2	chr19_42054544_-_AC006129.2	0	81	0	0	0	0	5	9	24	5513	1	29	136	0
chr19	4246792	+	CCDC94	chr19_4246792_+_CCDC94	0	0	0	0	0	0	0	0	0	0	0	0	184	0
chr19	4247144	-	CCDC94	chr19_4247144_-_CCDC94	0	0	0	0	0	0	0	0	0	0	0	0	52	0
chr19	42723841	-	DEDD2	chr19_42723841_-_DEDD2	0	0	0	0	0	0	0	0	0	0	5	0	2	0
chr19	42751748	-	ERF	chr19_42751748_-_ERF	0	0	0	0	0	0	0	0	0	0	233	0	0	0
chr19	42755474	+	ERF	chr19_42755474_+_ERF	0	0	0	0	0	0	0	0	0	0	0	0	0	1
chr19	42756710	+	ERF	chr19_42756710_+_ERF	0	0	0	0	0	0	0	0	0	0	0	0	0	5
chr19	42757138	-	ERF	chr19_42757138_-_ERF	0	0	0	0	0	0	1	0	0	0	486	9	68	1
chr1	94345142	+	DNTTIP2	chr1_94345142_+_DNTTIP2	0	0	0	0	0	0	0	0	0	0	0	11	11	0
chr19	44283022	+	KCNN4	chr19_44283022_+_KCNN4	1	1	2095	0	0	3	0	0	0	2	0	6	279	0
chr19	44283108	-	KCNN4	chr19_44283108_-_KCNN4	0	0	2	0	0	0	0	0	0	0	0	0	0	0
chr19	44283135	-	KCNN4	chr19_44283135_-_KCNN4	0	0	1	0	0	0	0	0	0	0	0	0	0	0
chr19	44283173	-	KCNN4	chr19_44283173_-_KCNN4	0	0	1	0	0	0	0	0	0	0	0	0	0	0
chr19	44283608	-	KCNN4	chr19_44283608_-_KCNN4	0	0	0	0	0	0	0	0	0	0	0	0	43	0
chr19	45257030	-	BCL3	chr19_45257030_-_BCL3	0	0	0	0	0	0	0	0	0	0	43	0	0	0
chr19	45257488	-	BCL3	chr19_45257488_-_BCL3	0	0	0	0	0	0	0	0	0	0	0	5	0	0
chr19	45350444	-	PVRL2	chr19_45350444_-_PVRL2	0	0	0	0	0	0	0	0	0	0	3	33	728	0
chr19	45580186	+	ZNF296	chr19_45580186_+_ZNF296	0	0	0	0	0	0	0	0	0	0	4	0	99	0
chr1	9470773	-	RNA5SP40	chr1_9470773_-_RNA5SP40	0	0	0	0	0	0	0	0	0	0	0	0	10	0
chr19	47730897	+	BBC3	chr19_47730897_+_BBC3	0	0	0	0	0	0	0	0	0	0	0	0	26	21
chr19	48680644	-	C19orf68	chr19_48680644_-_C19orf68	0	0	1	0	0	0	0	0	0	0	0	0	261	0
chr19	4868705	-	PLIN3	chr19_4868705_-_PLIN3	0	0	2	0	0	0	0	0	0	0	0	0	0	0
chr19	48826397	+	EMP3	chr19_48826397_+_EMP3	0	0	0	0	0	0	0	0	0	0	0	4	0	0
chr19	49102843	-	SULT2B1	chr19_49102843_-_SULT2B1	0	0	0	0	0	0	0	0	0	0	0	0	1	0
chr19	49127229	+	SPHK2	chr19_49127229_+_SPHK2	0	0	0	0	0	0	0	0	0	0	0	21	0	0
chr9	131009386	+	DNM1	chr9_131009386_+_DNM1	0	0	0	0	15	6387	0	0	0	0	0	9	786	2
chr19	50380468	+	TBC1D17	chr19_50380468_+_TBC1D17	0	0	0	0	0	0	0	0	0	0	0	0	36	0
chr19	50602301	+	ZNF473	chr19_50602301_+_ZNF473	1	0	0	0	0	0	0	0	0	0	0	0	0	0
chr19	51174401	+	SHANK1	chr19_51174401_+_SHANK1	0	0	0	1	0	0	0	0	0	0	0	0	0	0
chr19	5125188	-	KDM4B	chr19_5125188_-_KDM4B	0	0	0	0	0	0	0	0	0	0	0	80	12	0
chr19	5130674	-	KDM4B	chr19_5130674_-_KDM4B	0	0	0	0	0	0	0	0	0	0	9	1	1	0
chr19	51306948	+	SNORD88C	chr19_51306948_+_SNORD88C	0	0	0	0	0	0	0	0	0	0	0	3	168	0
chr19	51749285	+	SIGLECL1	chr19_51749285_+_SIGLECL1	0	0	0	0	0	0	0	0	0	0	0	0	4	0
chr19	53400129	+	ZNF320	chr19_53400129_+_ZNF320	0	0	0	0	0	0	0	0	0	0	0	0	8	0
chr19	55136923	-	LILRB1	chr19_55136923_-_LILRB1	0	0	0	1	0	0	0	0	0	0	0	0	0	0
chr19	55137083	-	LILRB1	chr19_55137083_-_LILRB1	0	0	0	20	0	0	0	0	0	0	0	0	0	0
chr19	55137119	-	LILRB1	chr19_55137119_-_LILRB1	0	0	1	2419	0	0	0	0	0	3	0	1	150	0
chr19	55137151	-	LILRB1	chr19_55137151_-_LILRB1	0	0	0	2	0	0	0	0	0	0	0	0	0	0
chr19	55137223	-	LILRB1	chr19_55137223_-_LILRB1	0	0	0	2	0	0	0	0	0	0	0	0	0	0
chr19	57782350	+	ZNF460	chr19_57782350_+_ZNF460	0	0	0	0	0	0	0	0	1	0	0	0	0	0
chr19	58840829	+	ZSCAN22	chr19_58840829_+_ZSCAN22	0	0	0	0	0	0	0	0	0	0	14	0	0	0
chr19	58952225	+	ZNF132	chr19_58952225_+_ZNF132	0	0	0	0	0	0	0	0	0	0	0	0	3	0
chr19	59071394	-	UBE2M	chr19_59071394_-_UBE2M	0	0	0	0	0	0	0	0	0	0	0	3	0	0
chr19	6740585	+	TRIP10	chr19_6740585_+_TRIP10	0	0	0	0	0	0	0	0	0	0	0	0	208	0
chr1	9687673	+	TMEM201	chr1_9687673_+_TMEM201	0	0	0	0	0	0	0	0	0	0	0	6	98	0
chr19	6891377	-	EMR1	chr19_6891377_-_EMR1	0	0	0	0	0	0	0	0	0	0	0	0	45	0
chr1	9704345	+	C1orf200	chr1_9704345_+_C1orf200	0	0	0	0	0	0	0	0	0	0	0	4	0	0
chr1	9711037	+	C1orf200	chr1_9711037_+_C1orf200	0	0	0	0	0	0	0	1	0	0	0	16	184	0
chr1	9711110	-	C1orf200	chr1_9711110_-_C1orf200	0	0	0	0	0	0	0	0	0	0	0	2	0	0
chr1	9719408	-	C1orf200	chr1_9719408_-_C1orf200	0	0	0	0	0	0	0	0	0	2	0	18	192	1
chr19	808475	+	PTBP1	chr19_808475_+_PTBP1	0	0	0	0	0	0	1	0	0	0	0	0	0	0
chr1	98378650	+	DPYD	chr1_98378650_+_DPYD	0	0	0	0	3	0	0	0	0	0	0	0	0	0
chr4	190981996	+	DUX4L7	chr4_190981996_+_DUX4L7	0	0	0	1	12	6687	1	338	1	8	0	145	61	0
chr1	98466422	-	MIR137HG	chr1_98466422_-_MIR137HG	0	0	0	0	0	6	0	1	0	0	0	0	0	0
chr1	9953867	+	CTNNBIP1	chr1_9953867_+_CTNNBIP1	0	0	0	0	0	0	0	0	0	0	9	0	13	0
chr19	9878850	+	ZNF846	chr19_9878850_+_ZNF846	0	0	0	0	0	0	0	0	0	0	0	7	0	0
chr20	10435143	-	SLX4IP	chr20_10435143_-_SLX4IP	0	0	0	0	0	0	0	0	0	0	0	4	0	0
chr20	10586890	+	SLX4IP	chr20_10586890_+_SLX4IP	0	0	0	0	0	0	0	0	0	1	0	0	0	0
chr20	11105830	-	C20orf187	chr20_11105830_-_C20orf187	0	0	33	0	0	0	0	0	0	0	0	0	0	0
chr20	12990318	+	SPTLC3	chr20_12990318_+_SPTLC3	0	0	0	0	0	0	0	0	0	0	0	8	0	0
chr20	13171236	-	SPTLC3	chr20_13171236_-_SPTLC3	0	0	0	0	0	0	0	1	0	0	0	0	0	0
chr20	17647865	-	RRBP1	chr20_17647865_-_RRBP1	0	0	0	0	0	3	0	0	0	0	0	0	0	0
chr20	17670058	+	BANF2	chr20_17670058_+_BANF2	0	0	0	0	0	0	0	1	0	0	0	0	0	0
chr20	19916971	-	RIN2	chr20_19916971_-_RIN2	0	0	0	0	0	3	0	0	0	0	0	0	0	0
chr20	20716660	+	RN7SL607P	chr20_20716660_+_RN7SL607P	0	0	0	0	0	0	0	0	0	0	1	0	0	0
chr20	20716748	-	RN7SL607P	chr20_20716748_-_RN7SL607P	0	0	0	0	0	3	0	0	0	0	0	0	0	0
chr20	23067282	-	CD93	chr20_23067282_-_CD93	0	0	0	0	0	0	0	0	0	0	189	4	1	37
chr20	23637523	-	CST3	chr20_23637523_-_CST3	0	0	0	0	0	0	0	0	0	0	0	69	179	0
chr20	24357628	+	RNU1-23P	chr20_24357628_+_RNU1-23P	0	0	0	0	0	0	0	0	0	0	0	1	1	0
chr20	25766944	+	FAM182B	chr20_25766944_+_FAM182B	0	0	0	0	0	0	0	0	1	0	0	0	0	0
chr20	25848307	-	FAM182B	chr20_25848307_-_FAM182B	0	0	0	0	0	0	0	0	0	1	0	0	0	0
chr20	26050232	-	FAM182A	chr20_26050232_-_FAM182A	0	0	0	0	0	0	0	0	1	0	0	0	0	0
chr20	2632070	+	NOP56	chr20_2632070_+_NOP56	0	0	0	0	0	0	0	0	0	0	17	0	0	0
chr20	2632081	-	NOP56	chr20_2632081_-_NOP56	0	0	0	0	0	0	0	0	0	0	0	0	11	0
chr20	2632120	+	NOP56	chr20_2632120_+_NOP56	15	29	1	0	0	0	0	1	0	0	686	19	5	0
chr20	2632132	+	NOP56	chr20_2632132_+_NOP56	0	0	0	0	0	0	0	0	0	0	1	0	0	0
chr20	2632208	-	NOP56	chr20_2632208_-_NOP56	706	2943	1	3	0	9	102	101	0	0	30690	651	2078	39
chr20	2822069	+	VPS16	chr20_2822069_+_VPS16	0	0	0	0	0	0	0	0	0	0	0	0	40	3
chr20	2848692	+	VPS16	chr20_2848692_+_VPS16	0	0	0	0	0	0	0	0	0	0	0	26	0	0
chr20	30155438	-	HM13	chr20_30155438_-_HM13	0	0	0	0	0	0	0	1	0	14	7	58	29	0
chr20	30199577	+	MIR3193	chr20_30199577_+_MIR3193	0	0	0	0	0	0	0	0	0	0	0	0	10	0
chr20	30204371	+	MIR3193	chr20_30204371_+_MIR3193	0	0	0	0	0	0	0	0	0	0	1	8	40	0
chr20	30204749	+	MIR3193	chr20_30204749_+_MIR3193	0	0	0	0	0	0	0	0	0	0	1	0	49	0
chr20	30206240	-	MIR3193	chr20_30206240_-_MIR3193	0	0	0	0	0	0	0	0	0	0	0	0	10	0
chr20	30261938	-	BCL2L1	chr20_30261938_-_BCL2L1	0	0	0	0	0	0	0	0	0	0	0	0	2	0
chr20	3073850	+	RN7SL555P	chr20_3073850_+_RN7SL555P	0	0	0	0	0	0	0	0	0	0	2	600	275	3
chr17	30412044	-	RP11-640N20.6	chr17_30412044_-_RP11-640N20.6	0	467	5	56	9	3837	0	0	0	0	147	674	820	23
chr20	31063201	+	C20orf112	chr20_31063201_+_C20orf112	0	0	0	0	0	0	0	0	0	0	0	3	1	0
chr20	31121736	-	C20orf112	chr20_31121736_-_C20orf112	0	0	0	0	0	0	0	0	0	0	0	0	5	0
chr20	31260819	-	COMMD7	chr20_31260819_-_COMMD7	0	0	0	0	0	0	0	0	0	0	0	0	1	0
chr20	31260958	-	COMMD7	chr20_31260958_-_COMMD7	0	0	6	15	0	0	0	0	0	0	10	101	1025	0
chr20	31352644	+	DNMT3B	chr20_31352644_+_DNMT3B	0	2	0	0	0	0	0	0	0	0	0	0	0	0
chr20	31352648	-	DNMT3B	chr20_31352648_-_DNMT3B	0	1	0	0	0	0	0	0	0	0	0	0	0	0
chr20	31352774	-	DNMT3B	chr20_31352774_-_DNMT3B	0	422	0	1	0	0	4	0	0	0	330	0	224	0
chr20	33277778	+	NCOA6	chr20_33277778_+_NCOA6	0	0	0	103	0	0	0	0	0	0	0	0	0	0
chr20	34541818	+	SCAND1	chr20_34541818_+_SCAND1	0	0	0	0	0	0	0	0	0	0	151	0	97	1
chr20	35471199	-	SOGA1	chr20_35471199_-_SOGA1	0	0	0	0	0	0	0	0	0	0	0	0	5	0
chr20	35974125	-	MANBAL	chr20_35974125_-_MANBAL	0	0	0	0	0	0	0	0	10	11	0	10	107	0
chr20	36007526	+	SRC	chr20_36007526_+_SRC	0	0	0	0	0	0	0	0	0	0	0	11	7	0
chr20	39323588	-	MAFB	chr20_39323588_-_MAFB	0	1	0	0	0	0	0	0	0	0	0	0	0	0
chr20	40003887	+	EMILIN3	chr20_40003887_+_EMILIN3	0	0	0	0	0	0	0	0	0	2	0	0	0	0
chr20	4046235	+	SMOX	chr20_4046235_+_SMOX	0	0	0	0	0	0	1960	383	5	2	0	0	0	0
chr20	4046358	-	SMOX	chr20_4046358_-_SMOX	0	0	0	0	0	0	3	0	0	0	0	0	0	0
chr20	41913876	+	RN7SL666P	chr20_41913876_+_RN7SL666P	0	0	0	1	0	0	0	0	0	0	0	1	301	0
chr20	42188309	+	SGK2	chr20_42188309_+_SGK2	0	0	0	0	0	3	0	0	0	0	0	0	0	0
chr20	43032278	-	HNF4A	chr20_43032278_-_HNF4A	0	0	0	0	12	0	0	0	0	0	0	0	0	0
chr20	43159902	+	SERINC3	chr20_43159902_+_SERINC3	0	0	0	0	0	0	0	0	0	0	0	0	2	0
chr20	43525678	+	YWHAB	chr20_43525678_+_YWHAB	0	0	0	0	0	0	0	0	0	0	3	0	0	0
chr20	44157350	+	WFDC6	chr20_44157350_+_WFDC6	0	0	0	0	3	0	0	0	0	0	0	0	0	0
chr20	44186990	-	WFDC8	chr20_44186990_-_WFDC8	0	0	0	0	0	0	0	0	0	0	0	0	1	0
chr20	44938463	-	SLC35C2	chr20_44938463_-_SLC35C2	0	0	0	0	0	3	0	0	0	0	0	0	0	0
chr20	45989062	-	ZMYND8	chr20_45989062_-_ZMYND8	0	0	0	0	0	0	0	0	0	0	2	84	225	0
chr20	46043554	-	ZMYND8	chr20_46043554_-_ZMYND8	0	0	0	0	0	0	0	0	0	0	34	0	0	0
chr20	46043872	-	ZMYND8	chr20_46043872_-_ZMYND8	0	0	0	0	0	0	0	1	0	0	17	23	98	0
chr20	46097032	-	RNU6-497P	chr20_46097032_-_RNU6-497P	0	0	0	0	0	0	0	0	0	0	0	0	5	0
chr20	47404850	+	PREX1	chr20_47404850_+_PREX1	0	0	0	0	0	0	0	0	0	0	0	5	4	0
chr20	47486710	+	PREX1	chr20_47486710_+_PREX1	0	0	0	0	0	0	0	0	0	0	0	0	9	0
chr20	47896137	+	SNORD12C	chr20_47896137_+_SNORD12C	0	0	0	0	0	0	0	0	0	0	0	0	3	0
chr20	49484151	+	BCAS4	chr20_49484151_+_BCAS4	1	0	0	0	0	0	0	0	0	0	0	0	0	0
chr20	50113335	+	NFATC2	chr20_50113335_+_NFATC2	0	0	0	0	0	0	0	0	0	0	0	17	42	0
chr20	50113382	-	NFATC2	chr20_50113382_-_NFATC2	0	0	0	0	0	0	0	0	0	0	0	0	11	0
chr20	5060778	-	RNA5SP474	chr20_5060778_-_RNA5SP474	0	0	0	0	0	0	0	0	0	0	0	9	0	0
chr20	51931386	+	TSHZ2	chr20_51931386_+_TSHZ2	0	0	0	0	0	0	0	0	0	0	0	1	0	0
chr20	52213714	+	ZNF217	chr20_52213714_+_ZNF217	4	3	6	14214	0	0	1	43	0	1	0	0	1	0
chr20	52213865	-	ZNF217	chr20_52213865_-_ZNF217	0	0	0	1	0	0	0	0	0	0	0	0	0	0
chr20	52238849	+	ZNF217	chr20_52238849_+_ZNF217	0	0	0	0	0	0	2	0	0	0	1889	2	10	1
chr20	52239056	-	ZNF217	chr20_52239056_-_ZNF217	0	0	0	0	0	0	0	0	0	0	39	0	0	0
chr20	52240188	+	ZNF217	chr20_52240188_+_ZNF217	0	0	0	0	0	0	0	0	0	0	4	192	38	1
chr20	52268961	-	RNU7-14P	chr20_52268961_-_RNU7-14P	0	0	0	0	0	0	0	0	0	0	0	9	35	0
chr20	52273431	-	RNU7-14P	chr20_52273431_-_RNU7-14P	0	0	0	0	0	0	0	0	0	0	0	0	1	0
chr20	52356809	+	RNU7-14P	chr20_52356809_+_RNU7-14P	0	0	0	0	0	0	0	0	0	0	0	0	12	0
chr20	52368865	-	RNU7-14P	chr20_52368865_-_RNU7-14P	0	0	0	0	0	0	0	0	0	0	0	2	52	0
chr20	52534102	-	BCAS1	chr20_52534102_-_BCAS1	0	0	0	0	0	0	0	0	0	0	25	0	8	0
chr20	53814491	+	RP5-1010E17.2	chr20_53814491_+_RP5-1010E17.2	0	0	0	0	0	3	0	1	0	0	0	0	0	0
chr20	54987116	-	CASS4	chr20_54987116_-_CASS4	0	0	0	0	0	0	0	0	0	0	0	0	78	0
chr20	54987318	+	CASS4	chr20_54987318_+_CASS4	0	0	0	0	0	0	0	0	0	0	4	0	14	0
chr20	54987657	-	CASS4	chr20_54987657_-_CASS4	0	0	0	0	0	0	0	0	0	0	0	0	74	0
chr20	56885352	-	RAB22A	chr20_56885352_-_RAB22A	0	0	0	0	0	0	0	0	0	1	0	0	415	1
chr20	5731336	+	C20orf196	chr20_5731336_+_C20orf196	0	0	0	0	0	0	0	0	0	0	0	0	5	0
chr20	57727563	-	ZNF831	chr20_57727563_-_ZNF831	0	0	0	0	0	0	0	0	0	0	26	0	11	0
chr20	58034206	+	PHACTR3	chr20_58034206_+_PHACTR3	0	0	0	0	0	3	0	0	0	0	0	0	0	0
chr20	58382777	-	PHACTR3	chr20_58382777_-_PHACTR3	0	0	0	0	0	0	0	0	0	0	1	1	792	0
chr20	58631250	-	C20orf197	chr20_58631250_-_C20orf197	0	0	0	0	0	0	0	0	0	0	0	0	38	0
chr20	60960382	+	RPS21	chr20_60960382_+_RPS21	0	0	0	0	0	0	0	0	0	0	0	0	5	0
chr20	60960936	-	RPS21	chr20_60960936_-_RPS21	0	0	0	0	0	0	0	0	0	0	0	2	0	0
chr20	62179949	-	SRMS	chr20_62179949_-_SRMS	0	0	0	0	0	0	0	0	0	0	0	0	5	0
chr20	62258886	-	GMEB2	chr20_62258886_-_GMEB2	0	0	0	0	0	0	0	0	0	0	7	0	111	0
chr20	62477832	-	AL158091.1	chr20_62477832_-_AL158091.1	0	0	0	0	0	0	0	0	0	0	0	5	54	0
chr20	62481493	+	AL158091.1	chr20_62481493_+_AL158091.1	0	0	0	0	0	0	0	0	0	0	0	0	116	0
chr20	62612153	-	PRPF6	chr20_62612153_-_PRPF6	0	0	0	0	0	0	0	0	0	0	25	0	0	0
chr20	62950142	-	LINC00266-1	chr20_62950142_-_LINC00266-1	1	0	0	0	0	0	0	0	0	0	0	0	0	0
chr20	8221364	-	PLCB1	chr20_8221364_-_PLCB1	0	0	0	0	0	0	0	0	0	0	0	4	322	1
chr20	8584291	+	PLCB1	chr20_8584291_+_PLCB1	0	0	0	0	0	0	0	0	0	0	2	0	0	0
chr20	9101239	+	PLCB4	chr20_9101239_+_PLCB4	0	0	0	0	0	0	0	0	0	0	1	0	0	0
chr20	9117611	-	PLCB4	chr20_9117611_-_PLCB4	0	0	0	0	0	0	0	0	0	0	3	0	57	0
chr20	9139990	-	PLCB4	chr20_9139990_-_PLCB4	18	0	0	0	0	0	0	0	0	0	24	0	0	0
chr20	9140726	+	PLCB4	chr20_9140726_+_PLCB4	0	0	0	0	0	0	0	0	0	0	0	0	38	0
chr20	9141751	+	PLCB4	chr20_9141751_+_PLCB4	0	0	0	0	0	0	0	0	0	0	0	0	4	0
chr20	9141960	-	PLCB4	chr20_9141960_-_PLCB4	0	0	0	0	0	0	0	0	0	0	5	0	0	0
chr20	9142435	+	PLCB4	chr20_9142435_+_PLCB4	37	3	0	0	0	0	0	0	0	0	4	0	0	0
chr20	9175489	-	PLCB4	chr20_9175489_-_PLCB4	0	0	0	0	0	0	0	0	0	0	0	0	4	0
chr2	100091850	-	REV1	chr2_100091850_-_REV1	0	37	0	0	0	0	0	0	0	0	0	0	2	0
chr2	10522651	-	HPCAL1	chr2_10522651_-_HPCAL1	0	0	0	0	0	0	0	0	0	0	0	124	15	0
chr2	10547539	-	HPCAL1	chr2_10547539_-_HPCAL1	0	55	0	1	0	0	5	3	0	0	327	52	52	2
chr2	106414753	+	NCK2	chr2_106414753_+_NCK2	0	0	0	0	0	0	0	0	0	0	0	0	2	0
chr2	108991054	+	SULT1C4	chr2_108991054_+_SULT1C4	0	0	0	0	3	0	0	0	0	0	0	0	0	0
chr2	109294317	-	LIMS1	chr2_109294317_-_LIMS1	0	0	0	0	0	0	0	0	0	0	0	3	41	0
chr2	110320436	-	10-Sep	chr2_110320436_-_43718	0	0	0	0	0	0	0	0	0	0	0	0	1	0
chr2	110679099	-	LIMS3	chr2_110679099_-_LIMS3	0	0	0	0	0	0	0	0	0	0	0	3	22	0
chr2	111207561	+	LIMS3L	chr2_111207561_+_LIMS3L	0	0	0	0	0	0	0	0	0	0	0	0	37	0
chr2	113464426	+	NT5DC4	chr2_113464426_+_NT5DC4	0	0	0	0	0	0	1	24	0	0	0	0	0	0
chr2	113466472	+	NT5DC4	chr2_113466472_+_NT5DC4	0	0	0	0	0	0	0	0	0	0	0	0	4	0
chr2	113586345	+	IL1B	chr2_113586345_+_IL1B	0	0	0	0	0	0	0	0	0	0	3	13	43	4
chr2	113629301	+	IL1B	chr2_113629301_+_IL1B	0	0	0	0	0	0	0	0	0	0	0	0	43	0
chr2	113638321	+	IL37	chr2_113638321_+_IL37	0	0	0	0	0	36	1	0	2	907	4	212	846	4
chr2	113638522	-	IL37	chr2_113638522_-_IL37	0	0	0	0	0	0	0	0	0	1	0	0	0	0
chr2	11546250	+	E2F6	chr2_11546250_+_E2F6	0	0	0	0	0	3	0	0	0	0	0	0	0	0
chr21	15892749	+	SAMSN1	chr21_15892749_+_SAMSN1	0	0	0	0	0	0	0	0	0	0	1	0	0	0
chr21	15914440	+	SAMSN1	chr21_15914440_+_SAMSN1	0	0	0	0	0	0	0	0	0	0	11	0	29	0
chr21	16512519	+	NRIP1	chr21_16512519_+_NRIP1	0	0	0	0	0	39	0	0	0	0	0	0	6	0
chr2	11654735	-	RNA5SP84	chr2_11654735_-_RNA5SP84	0	0	0	0	3	0	0	0	0	0	0	0	0	0
chr21	16584615	+	NRIP1	chr21_16584615_+_NRIP1	0	0	0	0	0	0	0	0	0	0	0	4	9	0
chr21	16584633	-	NRIP1	chr21_16584633_-_NRIP1	0	0	0	0	0	0	1	0	0	0	0	0	0	0
chr21	16642237	-	NRIP1	chr21_16642237_-_NRIP1	0	0	0	0	0	0	0	0	0	0	9	0	0	0
chr21	16813246	-	RNU6-1326P	chr21_16813246_-_RNU6-1326P	0	0	0	0	0	12	128	52	0	2	0	39	118	2
chr21	17566199	+	LINC00478	chr21_17566199_+_LINC00478	0	0	0	0	0	0	0	0	0	0	89	33	1	0
chr21	17636420	-	LINC00478	chr21_17636420_-_LINC00478	0	0	0	0	0	0	0	0	0	0	10	0	0	0
chr21	17637829	-	LINC00478	chr21_17637829_-_LINC00478	0	0	0	0	0	0	0	0	0	0	0	3	0	0
chr21	18903508	-	CXADR	chr21_18903508_-_CXADR	0	0	0	0	0	0	0	0	0	1	0	0	0	0
chr2	11918931	-	LPIN1	chr2_11918931_-_LPIN1	0	0	0	0	0	0	0	0	0	0	0	0	19	0
chr2	120989748	+	RALB	chr2_120989748_+_RALB	0	0	0	0	0	0	0	7	0	0	20	188	81	6
chr2	122755747	-	TSN	chr2_122755747_-_TSN	0	0	0	0	0	0	0	0	0	1	0	0	0	0
chr2	122756884	+	TSN	chr2_122756884_+_TSN	0	0	0	0	0	0	0	0	0	1	0	0	0	0
chr2	122757060	+	TSN	chr2_122757060_+_TSN	0	0	0	0	0	0	0	0	0	1	0	0	0	0
chr2	122757174	+	TSN	chr2_122757174_+_TSN	0	0	0	0	0	0	0	0	0	1	0	0	0	0
chr2	122757238	-	TSN	chr2_122757238_-_TSN	0	0	0	0	0	0	0	0	1	2	0	0	0	0
chr2	122757366	-	TSN	chr2_122757366_-_TSN	0	0	0	0	0	0	0	0	0	2	0	0	0	0
chr2	125283465	+	CNTNAP5	chr2_125283465_+_CNTNAP5	0	0	0	0	3	0	0	0	0	0	0	0	0	0
chr2	125426443	-	CNTNAP5	chr2_125426443_-_CNTNAP5	0	0	0	0	0	0	0	0	0	1	0	0	0	0
chr2	12640417	+	RNU6-843P	chr2_12640417_+_RNU6-843P	0	0	0	0	0	0	0	0	0	1	0	0	0	0
chr2	129199789	+	RNA5SP103	chr2_129199789_+_RNA5SP103	0	0	0	0	0	0	0	0	0	0	7	0	0	0
chr21	30004436	+	LINC00161	chr21_30004436_+_LINC00161	0	0	0	0	0	0	0	0	0	0	0	0	4	0
chr21	30008881	+	LINC00161	chr21_30008881_+_LINC00161	0	0	0	0	0	0	0	0	0	0	0	0	40	0
chr21	30445876	-	CCT8	chr21_30445876_-_CCT8	0	0	0	0	0	0	0	0	0	0	0	0	1	0
chr21	30446602	+	CCT8	chr21_30446602_+_CCT8	0	0	0	0	0	0	0	0	0	0	12	0	26	0
chr21	30450039	+	MAP3K7CL	chr21_30450039_+_MAP3K7CL	0	0	0	0	0	0	0	0	0	0	0	0	1	0
chr21	31269060	-	GRIK1	chr21_31269060_-_GRIK1	0	0	0	0	0	0	0	0	0	0	0	0	1	0
chr21	31355509	-	GRIK1	chr21_31355509_-_GRIK1	0	0	0	0	3	0	0	0	0	0	0	0	0	0
chr21	33985472	+	C21orf59	chr21_33985472_+_C21orf59	0	0	0	0	0	0	0	0	0	0	0	0	2	0
chr21	34601523	+	IFNAR2	chr21_34601523_+_IFNAR2	0	0	0	0	0	0	0	0	0	0	0	1	0	0
chr21	34816457	-	TMEM50B	chr21_34816457_-_TMEM50B	0	0	0	0	0	0	0	0	0	0	0	0	1	0
chr21	35320484	-	LINC00649	chr21_35320484_-_LINC00649	0	0	0	0	0	0	0	0	0	0	0	0	3	0
chr21	35321366	+	LINC00649	chr21_35321366_+_LINC00649	0	0	0	0	0	0	0	0	0	0	0	7	209	15
chr21	35321410	-	LINC00649	chr21_35321410_-_LINC00649	0	0	0	0	0	0	0	0	0	0	0	0	4	0
chr2	135401784	+	TMEM163	chr2_135401784_+_TMEM163	0	0	0	0	0	0	0	0	0	0	0	3	3	0
chr2	135469941	+	TMEM163	chr2_135469941_+_TMEM163	0	0	0	0	0	0	0	0	0	0	0	0	57	0
chr2	135890246	+	RAB3GAP1	chr2_135890246_+_RAB3GAP1	0	0	0	0	0	0	0	0	0	0	0	0	1	0
chr21	36262882	+	RUNX1	chr21_36262882_+_RUNX1	0	0	0	0	0	0	0	0	0	0	12	0	45	0
chr21	36279664	-	RUNX1	chr21_36279664_-_RUNX1	0	0	0	0	0	0	0	0	0	0	0	4	29	1
chr21	36311815	+	RUNX1	chr21_36311815_+_RUNX1	0	0	0	0	0	0	0	0	0	0	0	0	54	0
chr21	36400207	+	RUNX1	chr21_36400207_+_RUNX1	0	75	0	0	0	12	0	0	0	1	75	350	1335	6
chr21	36400344	-	RUNX1	chr21_36400344_-_RUNX1	0	0	0	0	0	0	0	0	0	0	0	6	1	0
chr21	36401583	+	RUNX1	chr21_36401583_+_RUNX1	0	0	0	0	0	0	0	0	0	0	9	4	4	0
chr21	36417802	-	RUNX1	chr21_36417802_-_RUNX1	0	0	0	0	0	0	0	0	0	0	0	140	0	0
chr2	136898641	-	CXCR4	chr2_136898641_-_CXCR4	0	0	0	0	0	0	0	0	0	0	202	0	0	0
chr21	37220798	-	FKSG68	chr21_37220798_-_FKSG68	0	0	0	0	0	0	0	0	0	0	0	0	1	0
chr21	37452299	+	CBR1	chr21_37452299_+_CBR1	0	0	0	0	0	0	0	0	0	1	0	0	0	0
chr21	37452407	-	CBR1	chr21_37452407_-_CBR1	0	0	0	0	0	0	0	0	11	148	0	0	4	0
chr21	38003111	+	SIM2	chr21_38003111_+_SIM2	0	0	0	0	3	0	0	0	0	0	0	0	0	0
chr21	38733447	-	DYRK1A	chr21_38733447_-_DYRK1A	0	0	0	0	0	0	0	0	0	0	80	0	1	0
chr21	39205949	-	KCNJ6	chr21_39205949_-_KCNJ6	0	0	0	0	0	0	0	1	0	0	0	0	0	0
chr21	39630420	+	KCNJ15	chr21_39630420_+_KCNJ15	0	0	0	0	0	0	0	0	0	0	0	0	1	0
chr21	39631254	-	KCNJ15	chr21_39631254_-_KCNJ15	0	0	0	0	0	0	0	0	0	0	0	0	2	0
chr21	39749158	+	ERG	chr21_39749158_+_ERG	0	0	0	0	0	0	0	0	0	0	0	23	0	0
chr21	39749221	-	ERG	chr21_39749221_-_ERG	0	0	0	0	0	0	0	0	0	0	0	16	0	0
chr2	139817980	-	RN7SKP286	chr2_139817980_-_RN7SKP286	0	0	0	1	0	0	0	0	0	0	0	3	2	0
chr21	39838701	-	ERG	chr21_39838701_-_ERG	0	0	0	0	0	0	0	0	0	0	0	0	40	0
chr21	40133172	-	LINC00114	chr21_40133172_-_LINC00114	0	0	0	0	0	0	0	0	0	0	3	43	110	1
[truncated: 1,490 more rows]
