# Supplementary material for: Long-term lymphoid progenitors independently sustain naïve T and NK cell production in humans
Source: Nat Commun. 2021 Mar 12;12:1622. doi: 10.1038/s41467-021-21834-9 (PMC7954865; doi:10.1038/s41467-021-21834-9)
Supplement: Supplementary file 5 — Supplementary Data 2 [file 41467_2021_21834_MOESM5_ESM.zip › IS_datasheets/P8_IS_Leukemia.csv]

chr	pos	strand	ClosestGene	ID	Leukemia_PBMC_PB_24
chr11	33948924	-	LMO2	chr11_33948924_-_LMO2	21277
chr18	60921478	+	BCL2	chr18_60921478_+_BCL2	186
chr3	47021887	-	NBEAL2	chr3_47021887_-_NBEAL2	179
chr9	134153295	-	FAM78A	chr9_134153295_-_FAM78A	173
chr10	11207562	+	CELF2	chr10_11207562_+_CELF2	117
chr2	25498936	+	DNMT3A	chr2_25498936_+_DNMT3A	105
chr14	24837565	+	NFATC4	chr14_24837565_+_NFATC4	89
chr19	532950	+	CDC34	chr19_532950_+_CDC34	70
chr6	159421552	-	RSPH3	chr6_159421552_-_RSPH3	68
chr4	8202474	-	SH3TC1	chr4_8202474_-_SH3TC1	66
chr19	45221825	+	CEACAM16	chr19_45221825_+_CEACAM16	61
chr15	90543930	+	MIR3174	chr15_90543930_+_MIR3174	60
chr10	134236245	-	PWWP2B	chr10_134236245_-_PWWP2B	59
chr6	35700537	-	ARMC12	chr6_35700537_-_ARMC12	58
chr9	34646471	+	GALT	chr9_34646471_+_GALT	58
chr14	74219521	+	MIR4505	chr14_74219521_+_MIR4505	58
chr12	59990980	-	RNU4-20P	chr12_59990980_-_RNU4-20P	55
chr12	50100204	-	FMNL3	chr12_50100204_-_FMNL3	52
chr15	43544976	-	TGM5	chr15_43544976_-_TGM5	51
chr14	105261402	-	AKT1	chr14_105261402_-_AKT1	49
chr22	47072679	-	GRAMD4	chr22_47072679_-_GRAMD4	40
chr1	150121522	+	PLEKHO1	chr1_150121522_+_PLEKHO1	33
chr6	41998349	-	RNU6-761P	chr6_41998349_-_RNU6-761P	31
chr22	29598389	+	EMID1	chr22_29598389_+_EMID1	31
chr1	147931787	+	PPIAL4A	chr1_147931787_+_PPIAL4A	30
chr2	85166474	-	KCMF1	chr2_85166474_-_KCMF1	30
chr14	21571617	+	TMEM253	chr14_21571617_+_TMEM253	30
chr12	53614396	+	RARG	chr12_53614396_+_RARG	27
chr1	144340589	+	PPIAL4B	chr1_144340589_+_PPIAL4B	24
chr1	148176045	+	PPIAL4D	chr1_148176045_+_PPIAL4D	22
chr1	155279122	+	FDPS	chr1_155279122_+_FDPS	22
chr5	130971655	-	CTC-432M15.3	chr5_130971655_-_CTC-432M15.3	22
chr1	149576636	-	RP11-353N4.6	chr1_149576636_-_RP11-353N4.6	21
chr1	143744264	+	PPIAL4G	chr1_143744264_+_PPIAL4G	17
chr17	79421083	-	MIR3186	chr17_79421083_-_MIR3186	17
chr15	59617582	-	MYO1E	chr15_59617582_-_MYO1E	14
chr19	18527031	-	SSBP4	chr19_18527031_-_SSBP4	14
chr1	147931591	+	PPIAL4A	chr1_147931591_+_PPIAL4A	12
chr1	149576832	-	RP11-353N4.6	chr1_149576832_-_RP11-353N4.6	12
chr1	52345577	-	NRD1	chr1_52345577_-_NRD1	12
chr16	50714781	+	SNX20	chr16_50714781_+_SNX20	12
chr3	71483335	+	MIR1284	chr3_71483335_+_MIR1284	11
chr4	79698139	+	BMP2K	chr4_79698139_+_BMP2K	10
chr11	72865073	+	FCHSD2	chr11_72865073_+_FCHSD2	9
chr1	144340393	+	PPIAL4B	chr1_144340393_+_PPIAL4B	8
chr1	234863025	+	LINC00184	chr1_234863025_+_LINC00184	7
chr1	144520641	+	RNU1-59P	chr1_144520641_+_RNU1-59P	6
chrX	117637576	-	DOCK11	chrX_117637576_-_DOCK11	6
chr11	33948553	+	LMO2	chr11_33948553_+_LMO2	5
chr3	10708669	-	SLC6A11	chr3_10708669_-_SLC6A11	4
chr11	69230213	-	MYEOV	chr11_69230213_-_MYEOV	4
chr17	42467993	+	ITGA2B	chr17_42467993_+_ITGA2B	4
chr17	74270569	-	QRICH2	chr17_74270569_-_QRICH2	4
chr7	120628485	+	CPED1	chr7_120628485_+_CPED1	1
chr15	101997104	+	PCSK6	chr15_101997104_+_PCSK6	1
