# Supplementary material for: Long-term lymphoid progenitors independently sustain naïve T and NK cell production in humans
Source: Nat Commun. 2021 Mar 12;12:1622. doi: 10.1038/s41467-021-21834-9 (PMC7954865; doi:10.1038/s41467-021-21834-9)
Supplement: Supplementary file 5 — Supplementary Data 2 [file 41467_2021_21834_MOESM5_ESM.zip › IS_datasheets/P10_IS.csv]

chr	pos	strand	ClosestGene	ID	NK_PB_45	T_PB_45	TN_PB_45	TSCM_PB_45	TCM_PB_45	TEM_PB_45	TN_PB_142	TCM_PB_142	TEM_PB_142
chr10	102311910	-	HIF1AN	chr10_102311910_-_HIF1AN	0	0	0	1	0	0	0	0	0
chr10	104194741	+	MIR146B	chr10_104194741_+_MIR146B	0	3	0	0	0	0	0	0	0
chr10	104194982	+	MIR146B	chr10_104194982_+_MIR146B	0	3	0	0	0	0	0	0	0
chr10	104194996	+	MIR146B	chr10_104194996_+_MIR146B	0	3	0	0	0	0	0	0	0
chr10	104195140	-	MIR146B	chr10_104195140_-_MIR146B	12	28560	0	0	0	4	0	0	0
chr10	104546021	-	WBP1L	chr10_104546021_-_WBP1L	0	0	0	1	0	0	0	0	0
chr10	105258457	-	NEURL	chr10_105258457_-_NEURL	0	0	3	0	0	0	0	0	0
chr10	105258908	-	NEURL	chr10_105258908_-_NEURL	0	0	5	0	0	0	0	0	0
chr10	105258953	+	NEURL	chr10_105258953_+_NEURL	0	0	5	0	0	0	0	0	0
chr10	105258985	-	NEURL	chr10_105258985_-_NEURL	0	0	2	0	0	0	0	0	0
chr10	105259027	+	NEURL	chr10_105259027_+_NEURL	0	0	7	0	0	0	0	0	0
chr10	105259057	-	NEURL	chr10_105259057_-_NEURL	0	0	2	0	0	0	0	0	0
chr10	105259098	-	NEURL	chr10_105259098_-_NEURL	0	0	1	0	0	0	0	0	0
chr10	110562555	+	RN7SKP278	chr10_110562555_+_RN7SKP278	0	0	0	0	0	0	0	1	0
chr10	112173804	-	DUSP5	chr10_112173804_-_DUSP5	0	0	0	0	0	0	1	0	4
chr10	112598152	-	RBM20	chr10_112598152_-_RBM20	0	3	0	0	0	0	0	0	0
chr10	112598280	-	RBM20	chr10_112598280_-_RBM20	0	3	0	0	0	0	0	0	0
chr10	112599341	-	RBM20	chr10_112599341_-_RBM20	0	3	0	0	0	0	0	0	0
chr10	112599557	+	RBM20	chr10_112599557_+_RBM20	0	3	0	0	0	0	0	0	0
chr10	11417728	-	CELF2	chr10_11417728_-_CELF2	0	0	0	0	0	0	12	0	0
chr10	114525975	-	VTI1A	chr10_114525975_-_VTI1A	0	0	4	0	0	0	0	0	0
chr10	116509424	-	ABLIM1	chr10_116509424_-_ABLIM1	0	0	0	0	0	1	0	0	0
chr10	120505588	-	CACUL1	chr10_120505588_-_CACUL1	0	0	11	0	0	0	0	0	0
chr10	12106434	+	DHTKD1	chr10_12106434_+_DHTKD1	0	0	1	0	0	0	0	0	0
chr10	127623164	+	FANK1	chr10_127623164_+_FANK1	0	0	0	1	0	0	1	0	0
chr10	130840368	+	MGMT	chr10_130840368_+_MGMT	0	0	0	0	0	1	0	0	0
chr10	134912904	-	GPR123	chr10_134912904_-_GPR123	0	0	0	1	0	0	0	0	0
chr10	134913058	+	GPR123	chr10_134913058_+_GPR123	0	0	0	1	0	0	0	0	0
chr10	14612792	-	FAM107B	chr10_14612792_-_FAM107B	0	0	0	0	0	0	0	0	1
chr10	17467417	+	ST8SIA6	chr10_17467417_+_ST8SIA6	0	3	0	0	1	0	0	0	0
chr11	63998487	+	DNAJC4	chr11_63998487_+_DNAJC4	0	0	79777	36	87	12473	6	3	76
chr10	30785911	-	MAP3K8	chr10_30785911_-_MAP3K8	0	0	0	0	0	0	2	0	0
chr10	30792481	-	MAP3K8	chr10_30792481_-_MAP3K8	0	0	0	4	0	0	0	0	0
chr10	3184264	-	PITRM1	chr10_3184264_-_PITRM1	0	0	0	0	0	0	0	2	0
chr10	33686754	+	NRP1	chr10_33686754_+_NRP1	0	3	0	0	0	0	0	0	0
chr10	3915326	+	KLF6	chr10_3915326_+_KLF6	0	0	1	0	0	0	0	0	0
chr6	136848355	+	MAP7	chr6_136848355_+_MAP7	21	19074	50089	56	36	73	6143	14477	21048
chr10	47606301	-	ANTXRLP1	chr10_47606301_-_ANTXRLP1	0	0	0	0	0	0	0	0	1
chr2	64993565	-	RN7SL341P	chr2_64993565_-_RN7SL341P	0	0	9261	11	2	6	2	0	2
chr10	50463681	-	C10orf71	chr10_50463681_-_C10orf71	0	0	0	0	0	0	0	14	0
chr10	54513800	+	MBL2	chr10_54513800_+_MBL2	0	0	0	17	1	0	27	0	16
chr10	62840873	+	RNU2-72P	chr10_62840873_+_RNU2-72P	0	3	0	0	0	0	0	0	0
chr10	62841413	+	RNU2-72P	chr10_62841413_+_RNU2-72P	0	6	0	0	0	0	0	0	0
chr10	62841747	-	RNU2-72P	chr10_62841747_-_RNU2-72P	0	3	0	0	0	0	0	0	0
chr10	62841869	-	RNU2-72P	chr10_62841869_-_RNU2-72P	0	6	0	0	0	0	0	0	0
chr10	62905387	+	RNU2-72P	chr10_62905387_+_RNU2-72P	0	3	0	0	0	0	0	0	0
chr10	65414517	+	REEP3	chr10_65414517_+_REEP3	0	0	0	0	1	0	0	0	0
chr10	65414636	-	REEP3	chr10_65414636_-_REEP3	0	0	0	0	1	0	0	0	0
chr10	70872031	+	SRGN	chr10_70872031_+_SRGN	0	0	4	0	0	0	0	0	0
chr10	70872040	+	SRGN	chr10_70872040_+_SRGN	0	0	3	0	0	0	0	0	0
chr10	70872157	+	SRGN	chr10_70872157_+_SRGN	0	0	5	0	0	0	0	0	0
chr10	73513959	+	C10orf54	chr10_73513959_+_C10orf54	0	0	0	0	0	0	3	0	2
chr10	73514047	+	C10orf54	chr10_73514047_+_C10orf54	0	0	0	0	0	0	1	0	0
chr8	99305450	-	NIPAL2	chr8_99305450_-_NIPAL2	0	0	4874	8	1	2	2	0	2
chr10	78870600	+	KCNMA1	chr10_78870600_+_KCNMA1	0	0	1	0	0	0	0	0	0
chr10	78871388	-	KCNMA1	chr10_78871388_-_KCNMA1	0	18	1	0	0	0	0	0	0
chr10	78872009	-	KCNMA1	chr10_78872009_-_KCNMA1	0	0	0	0	0	0	10	0	0
chr10	78872021	-	KCNMA1	chr10_78872021_-_KCNMA1	0	0	14	0	0	0	0	0	0
chr10	78872126	-	KCNMA1	chr10_78872126_-_KCNMA1	0	0	0	0	0	0	2	0	0
chr10	78872268	-	KCNMA1	chr10_78872268_-_KCNMA1	0	6	0	0	0	0	0	0	0
chr10	78872287	+	KCNMA1	chr10_78872287_+_KCNMA1	0	0	3	0	0	0	0	0	0
chr10	81909858	-	PLAC9	chr10_81909858_-_PLAC9	0	0	0	1	0	0	0	0	0
chr10	83309274	-	NRG3	chr10_83309274_-_NRG3	0	0	0	0	0	0	1	0	0
chr10	85751341	-	RNU1-65P	chr10_85751341_-_RNU1-65P	0	0	0	0	0	6	0	0	0
chr10	85751413	-	RNU1-65P	chr10_85751413_-_RNU1-65P	0	0	0	0	0	4	0	0	0
chr10	85752072	+	RNU1-65P	chr10_85752072_+_RNU1-65P	0	0	0	0	2	0	0	0	0
chr10	85752165	+	RNU1-65P	chr10_85752165_+_RNU1-65P	0	0	0	0	1	0	0	0	0
chr10	85752213	+	RNU1-65P	chr10_85752213_+_RNU1-65P	0	0	0	0	0	1	0	0	0
chr10	85752308	-	RNU1-65P	chr10_85752308_-_RNU1-65P	0	0	0	0	0	18	0	0	0
chr10	85752322	-	RNU1-65P	chr10_85752322_-_RNU1-65P	0	0	0	0	0	11	0	0	0
chr10	87005354	-	RNU6-325P	chr10_87005354_-_RNU6-325P	0	0	0	0	0	1	0	0	0
chr10	87005382	-	RNU6-325P	chr10_87005382_-_RNU6-325P	0	0	0	0	0	1	0	0	0
chr10	89634698	+	PTEN	chr10_89634698_+_PTEN	0	111	0	0	0	0	0	2	0
chr10	9110302	+	RNA5SP299	chr10_9110302_+_RNA5SP299	0	0	0	0	0	1	0	0	0
chr10	9110746	+	RNA5SP299	chr10_9110746_+_RNA5SP299	0	0	0	0	0	2	0	0	0
chr10	9110828	-	RNA5SP299	chr10_9110828_-_RNA5SP299	0	3	107	17	18	7739	0	1	13
chr10	9809764	-	RNA5SP299	chr10_9809764_-_RNA5SP299	0	0	0	0	0	0	0	1	0
chr10	98231995	-	TLL2	chr10_98231995_-_TLL2	0	3	0	0	0	0	0	0	0
chr1	10775948	+	CASZ1	chr1_10775948_+_CASZ1	0	3	0	0	0	0	0	0	0
chr1	108347861	+	VAV3	chr1_108347861_+_VAV3	0	3	0	0	0	0	1	0	0
chr1	108347891	+	VAV3	chr1_108347891_+_VAV3	0	3	0	0	0	0	0	0	0
chr1	108348042	-	VAV3	chr1_108348042_-_VAV3	0	0	0	0	0	0	2	0	0
chr1	108348580	-	VAV3	chr1_108348580_-_VAV3	0	3	0	0	0	0	0	0	0
chr1	108348599	-	VAV3	chr1_108348599_-_VAV3	0	21	0	0	0	0	0	0	0
chr1	108582486	+	VAV3	chr1_108582486_+_VAV3	0	0	4	0	0	0	0	0	0
chr1	108582703	-	VAV3	chr1_108582703_-_VAV3	0	57	0	0	2	0	0	420	6
chr1	108871205	+	NBPF5P	chr1_108871205_+_NBPF5P	0	18	0	0	0	0	0	0	0
chr11	100185890	+	CNTN5	chr11_100185890_+_CNTN5	0	0	1	0	0	0	0	0	0
chr11	100185919	+	CNTN5	chr11_100185919_+_CNTN5	0	0	1	0	0	0	0	0	0
chr11	10610936	+	MRVI1	chr11_10610936_+_MRVI1	0	0	0	0	0	2	0	0	0
chr11	108929895	+	RNU6-654P	chr11_108929895_+_RNU6-654P	0	0	0	0	0	0	10	66	4
chr11	108929992	-	RNU6-654P	chr11_108929992_-_RNU6-654P	0	0	0	0	0	0	0	3	0
chr11	10903990	-	ZBED5	chr11_10903990_-_ZBED5	0	0	0	7	0	0	0	0	0
chr11	112188494	-	RNU6-44P	chr11_112188494_-_RNU6-44P	0	0	0	5	0	0	0	0	0
chr11	112966260	-	NCAM1	chr11_112966260_-_NCAM1	0	0	0	1	0	0	0	0	0
chr11	11453615	+	GALNT18	chr11_11453615_+_GALNT18	0	0	0	0	0	0	0	3	0
chr11	117685328	-	FXYD2	chr11_117685328_-_FXYD2	0	0	0	3	0	0	0	0	0
chr11	11856894	-	USP47	chr11_11856894_-_USP47	0	0	0	0	0	0	0	2	0
chr11	118661413	+	DDX6	chr11_118661413_+_DDX6	0	3	0	0	0	0	0	0	0
chr11	121353840	+	SORL1	chr11_121353840_+_SORL1	0	0	0	0	0	0	0	0	3
chr11	122934302	+	HSPA8	chr11_122934302_+_HSPA8	0	0	2	0	0	0	0	0	0
chr17	79375290	-	MIR4740	chr17_79375290_-_MIR4740	0	12	1975	39	10	23	3	11349	12
chr11	126291620	+	KIRREL3	chr11_126291620_+_KIRREL3	0	0	0	0	0	0	6	0	0
chr11	126292565	+	KIRREL3	chr11_126292565_+_KIRREL3	0	0	0	0	0	0	7	0	0
chr10	50463617	+	C10orf71	chr10_50463617_+_C10orf71	0	3	1794	44	21	27	95	30657	43
chr11	128802736	-	TP53AIP1	chr11_128802736_-_TP53AIP1	0	0	2	0	0	0	0	0	0
chr11	14020553	+	SPON1	chr11_14020553_+_SPON1	0	3	0	0	0	0	0	0	0
chr1	114445445	-	AP4B1	chr1_114445445_-_AP4B1	0	0	0	0	0	8	0	0	0
chr11	16758817	+	C11orf58	chr11_16758817_+_C11orf58	0	0	0	0	0	1	0	0	0
chr11	17555434	+	USH1C	chr11_17555434_+_USH1C	0	0	1	0	0	0	0	0	0
chr1	120548354	+	NOTCH2	chr1_120548354_+_NOTCH2	0	6	16	0	0	0	0	0	0
chr11	2211145	-	MIR4686	chr11_2211145_-_MIR4686	0	0	0	0	0	0	1	0	0
chr11	2212053	+	MIR4686	chr11_2212053_+_MIR4686	0	0	0	0	0	0	1	0	0
chr11	2580659	+	KCNQ1	chr11_2580659_+_KCNQ1	0	0	1	0	0	0	0	0	0
chr11	27463506	-	LGR4	chr11_27463506_-_LGR4	0	0	0	1	0	0	0	0	0
chr11	2800855	+	KCNQ1	chr11_2800855_+_KCNQ1	0	0	27	0	0	0	0	0	0
chr11	30780770	+	DCDC1	chr11_30780770_+_DCDC1	0	0	0	0	0	0	4	0	0
chr11	321371	-	IFITM3	chr11_321371_-_IFITM3	0	0	0	0	0	0	0	0	20
chr1	1406371	+	ATAD3B	chr1_1406371_+_ATAD3B	0	0	0	0	0	0	0	0	6
chr11	40970961	-	RNU6-365P	chr11_40970961_-_RNU6-365P	0	0	1	0	0	0	0	0	0
chr1	143741357	+	PPIAL4G	chr1_143741357_+_PPIAL4G	0	0	1	0	0	0	0	0	0
chr1	143741677	+	PPIAL4G	chr1_143741677_+_PPIAL4G	0	0	1	0	0	0	0	0	0
chr10	3915852	-	KLF6	chr10_3915852_-_KLF6	0	0	1398	2	0	4	1	0	0
chr1	144337680	+	PPIAL4B	chr1_144337680_+_PPIAL4B	0	0	1	0	0	0	0	0	0
chr1	144338000	+	PPIAL4B	chr1_144338000_+_PPIAL4B	0	0	3	0	0	0	0	0	0
chr1	144338277	+	PPIAL4B	chr1_144338277_+_PPIAL4B	0	3	0	0	0	0	0	0	0
chr5	55346119	-	ANKRD55	chr5_55346119_-_ANKRD55	0	0	989	5	3	2	190	0	2352
chr1	144519556	-	RNU1-59P	chr1_144519556_-_RNU1-59P	0	0	0	0	0	0	4	0	0
chr1	144519860	+	RNU1-59P	chr1_144519860_+_RNU1-59P	0	0	0	0	0	0	0	1	0
chr11	45090018	+	PRDM11	chr11_45090018_+_PRDM11	0	0	0	0	0	1	0	0	0
chr11	45171766	-	PRDM11	chr11_45171766_-_PRDM11	0	0	0	1	0	0	0	0	0
chr11	45171813	-	PRDM11	chr11_45171813_-_PRDM11	0	0	0	0	1	0	0	0	0
chr11	45171848	+	PRDM11	chr11_45171848_+_PRDM11	0	0	1	0	0	0	0	0	0
chr11	45171940	+	PRDM11	chr11_45171940_+_PRDM11	0	12	0	0	0	1	0	0	0
chr11	45172034	-	PRDM11	chr11_45172034_-_PRDM11	0	3	0	0	0	0	0	0	0
chr11	45172538	+	PRDM11	chr11_45172538_+_PRDM11	0	0	0	0	0	0	0	1	0
chr11	45172584	-	PRDM11	chr11_45172584_-_PRDM11	0	0	0	0	0	0	1	0	0
chr11	45172618	+	PRDM11	chr11_45172618_+_PRDM11	0	0	0	0	2	1	0	0	0
chr11	45172659	-	PRDM11	chr11_45172659_-_PRDM11	0	3	0	0	0	4	0	0	0
chr11	45172786	+	PRDM11	chr11_45172786_+_PRDM11	0	3	0	0	0	0	0	0	0
chr11	45172994	-	PRDM11	chr11_45172994_-_PRDM11	0	0	1	0	0	1	0	0	0
chr11	45173005	-	PRDM11	chr11_45173005_-_PRDM11	0	0	1	0	0	0	0	0	0
chr11	45173017	-	PRDM11	chr11_45173017_-_PRDM11	0	0	1	0	0	0	0	0	0
chr11	45173415	-	PRDM11	chr11_45173415_-_PRDM11	0	3	0	0	0	0	0	0	0
chr11	45173428	+	PRDM11	chr11_45173428_+_PRDM11	0	0	0	1	0	0	0	0	0
chr11	45173589	-	PRDM11	chr11_45173589_-_PRDM11	0	0	1	0	0	0	0	0	0
chr11	45173631	+	PRDM11	chr11_45173631_+_PRDM11	0	0	4	0	0	0	0	0	0
chr11	45173740	+	PRDM11	chr11_45173740_+_PRDM11	0	3	0	0	0	0	0	0	0
chr11	45173867	-	PRDM11	chr11_45173867_-_PRDM11	0	0	0	1	0	0	0	0	0
chr11	45173896	+	PRDM11	chr11_45173896_+_PRDM11	0	0	1	0	0	0	0	0	0
chr11	45174060	-	PRDM11	chr11_45174060_-_PRDM11	0	0	0	0	0	0	1	0	0
chr11	45174138	+	PRDM11	chr11_45174138_+_PRDM11	0	0	0	0	0	1	0	0	0
chr11	45174228	-	PRDM11	chr11_45174228_-_PRDM11	0	0	0	0	0	1	0	0	0
chr11	45174377	+	PRDM11	chr11_45174377_+_PRDM11	0	12	0	0	0	0	0	0	0
chr11	45174404	+	PRDM11	chr11_45174404_+_PRDM11	0	0	0	0	0	2	0	0	0
chr11	45174423	-	PRDM11	chr11_45174423_-_PRDM11	0	0	4	0	0	0	0	0	0
chr11	45174679	-	PRDM11	chr11_45174679_-_PRDM11	0	0	0	0	1	0	0	0	0
chr1	145273041	-	RP11-458D21.5	chr1_145273041_-_RP11-458D21.5	0	15	10	0	0	0	0	0	0
chr1	145455591	+	POLR3GL	chr1_145455591_+_POLR3GL	0	0	7	0	0	0	0	0	0
chr11	47610036	-	FAM180B	chr11_47610036_-_FAM180B	0	0	0	16	0	0	7	0	1
chr1	147929199	+	PPIAL4A	chr1_147929199_+_PPIAL4A	0	0	1	0	0	0	0	0	0
chr1	143742983	-	PPIAL4G	chr1_143742983_-_PPIAL4G	0	99	594	1	21	731	12	0	42
chr1	147930809	+	PPIAL4A	chr1_147930809_+_PPIAL4A	0	0	0	0	0	0	0	1	0
chr11	48986614	+	TRIM49B	chr11_48986614_+_TRIM49B	0	0	0	0	0	0	1	0	0
chr17	29815792	+	RAB11FIP4	chr17_29815792_+_RAB11FIP4	0	0	576	4	78	33897	23	0	0
chr1	149577985	-	RP11-353N4.6	chr1_149577985_-_RP11-353N4.6	0	0	0	0	0	0	0	0	1
chr1	149579225	-	RP11-353N4.6	chr1_149579225_-_RP11-353N4.6	0	0	1	0	0	0	0	0	0
chr1	149805443	-	HIST2H4A	chr1_149805443_-_HIST2H4A	0	0	0	0	0	0	0	0	1
chr1	149831462	-	HIST2H4B	chr1_149831462_-_HIST2H4B	0	0	0	0	0	0	0	0	1
chr1	150958869	+	ANXA9	chr1_150958869_+_ANXA9	0	9	0	0	0	0	0	0	0
chr1	151036530	+	MLLT11	chr1_151036530_+_MLLT11	0	3	0	0	0	0	0	0	0
chr1	155178725	+	MTX1	chr1_155178725_+_MTX1	0	30	52	0	1	0	0	0	0
chr1	155178834	-	MTX1	chr1_155178834_-_MTX1	0	0	0	0	0	2	0	0	0
chr1	155532111	-	ASH1L	chr1_155532111_-_ASH1L	0	0	0	0	0	1	0	0	0
chr1	155947501	+	ARHGEF2	chr1_155947501_+_ARHGEF2	0	3	0	0	0	0	0	0	0
chr1	156075119	+	LMNA	chr1_156075119_+_LMNA	0	0	0	0	1	0	0	0	0
chr1	156117210	+	SEMA4A	chr1_156117210_+_SEMA4A	0	0	0	0	0	2	0	0	0
chr1	156117856	-	SEMA4A	chr1_156117856_-_SEMA4A	0	0	21	0	0	0	0	0	0
chr11	58368563	+	ZFP91	chr11_58368563_+_ZFP91	0	0	0	0	0	0	6	0	0
chr11	59318927	+	RNU7-58P	chr11_59318927_+_RNU7-58P	0	6	0	0	0	0	15	0	5
chr1	160833000	+	CD244	chr1_160833000_+_CD244	0	3	0	0	0	0	0	0	0
chr11	61418413	-	RPLP0P2	chr11_61418413_-_RPLP0P2	0	0	0	0	0	1	0	0	0
chr11	61418874	-	RPLP0P2	chr11_61418874_-_RPLP0P2	0	0	0	0	0	3	0	0	0
chr11	61418890	-	RPLP0P2	chr11_61418890_-_RPLP0P2	0	0	0	0	0	1	0	0	0
chr11	61631125	-	FADS2	chr11_61631125_-_FADS2	0	0	0	0	0	0	1	0	0
chr11	61678456	-	RAB3IL1	chr11_61678456_-_RAB3IL1	0	0	0	0	0	1	0	0	0
chr11	61678892	-	RAB3IL1	chr11_61678892_-_RAB3IL1	0	0	0	0	0	0	0	0	1
chr11	61679129	-	RAB3IL1	chr11_61679129_-_RAB3IL1	0	0	0	0	0	0	0	1	0
chr11	61680391	-	RAB3IL1	chr11_61680391_-_RAB3IL1	0	0	0	0	0	2	0	0	0
chr11	61680502	+	RAB3IL1	chr11_61680502_+_RAB3IL1	0	0	108	1	1	1	0	0	0
chr11	61680672	+	RAB3IL1	chr11_61680672_+_RAB3IL1	0	0	1	1	0	0	0	0	0
chr11	61680793	+	RAB3IL1	chr11_61680793_+_RAB3IL1	0	0	0	0	0	0	1	6	0
chr11	61680874	-	RAB3IL1	chr11_61680874_-_RAB3IL1	0	0	0	1	0	0	0	0	0
chr11	61680901	-	RAB3IL1	chr11_61680901_-_RAB3IL1	0	0	0	0	0	0	0	40	0
chr11	61683129	-	RAB3IL1	chr11_61683129_-_RAB3IL1	0	0	0	0	0	2	0	0	0
chr11	62320278	+	EEF1G	chr11_62320278_+_EEF1G	0	0	0	0	0	0	0	1	0
chr11	62630631	+	SLC3A2	chr11_62630631_+_SLC3A2	0	0	0	0	0	1	0	0	0
chr11	62630787	-	SLC3A2	chr11_62630787_-_SLC3A2	0	0	0	0	0	1	0	0	0
chr11	62630918	+	SLC3A2	chr11_62630918_+_SLC3A2	0	0	0	0	0	1	0	0	0
chr11	62631006	-	SLC3A2	chr11_62631006_-_SLC3A2	0	0	0	0	0	1	0	0	0
chr11	62631139	+	SLC3A2	chr11_62631139_+_SLC3A2	0	0	0	0	0	1	0	0	0
chr1	144339307	-	PPIAL4B	chr1_144339307_-_PPIAL4B	0	93	566	1	11	710	9	1	48
chr11	63998500	+	DNAJC4	chr11_63998500_+_DNAJC4	0	0	1	0	0	0	0	0	0
chr11	63998557	-	DNAJC4	chr11_63998557_-_DNAJC4	0	0	11	0	0	3	0	0	0
chr11	63998567	+	DNAJC4	chr11_63998567_+_DNAJC4	0	0	4	0	0	0	0	0	0
chr11	64323534	+	SLC22A11	chr11_64323534_+_SLC22A11	0	0	0	0	1	0	0	0	0
chr11	65358299	-	EHBP1L1	chr11_65358299_-_EHBP1L1	0	0	0	2	0	0	0	0	0
chr11	65358319	-	EHBP1L1	chr11_65358319_-_EHBP1L1	0	0	0	0	0	2	0	0	0
chr11	67170395	+	PPP1CA	chr11_67170395_+_PPP1CA	0	0	0	1	0	0	0	0	0
chr1	147930505	-	PPIAL4A	chr1_147930505_-_PPIAL4A	0	96	380	4	27	578	11	0	36
chr1	167589015	-	RCSD1	chr1_167589015_-_RCSD1	0	0	0	0	0	1	0	0	0
chr11	67603318	-	FAM86C2P	chr11_67603318_-_FAM86C2P	0	0	0	0	0	2	0	0	0
chr1	169307401	+	NME7	chr1_169307401_+_NME7	0	0	0	0	0	1	60	0	2118
chr1	169307517	-	NME7	chr1_169307517_-_NME7	0	0	0	0	0	0	0	0	4
chr1	169662779	+	SELL	chr1_169662779_+_SELL	0	3	0	0	0	0	0	0	0
chr11	71472162	+	FAM86C1	chr11_71472162_+_FAM86C1	0	0	0	0	0	2	0	0	0
chr1	171588611	-	MYOC	chr1_171588611_-_MYOC	0	0	0	0	0	1	0	0	0
chr1	171594249	+	MYOC	chr1_171594249_+_MYOC	0	0	1	0	0	0	0	0	0
chr1	171594794	-	MYOC	chr1_171594794_-_MYOC	0	0	3	0	0	0	0	0	0
chr1	171594921	+	MYOC	chr1_171594921_+_MYOC	0	0	5	0	0	0	0	0	0
chr1	171595067	+	MYOC	chr1_171595067_+_MYOC	0	0	6	0	0	0	0	0	0
chr1	171595071	-	MYOC	chr1_171595071_-_MYOC	0	0	5	0	0	0	0	0	0
chr11	721694	+	EPS8L2	chr11_721694_+_EPS8L2	0	0	1	0	0	0	0	0	0
chr1	17303989	+	MFAP2	chr1_17303989_+_MFAP2	0	3	0	0	0	0	0	0	0
chr1	17303998	+	MFAP2	chr1_17303998_+_MFAP2	0	3	0	0	0	0	0	0	0
chr1	17304026	+	MFAP2	chr1_17304026_+_MFAP2	0	6	0	0	0	0	0	0	0
chr11	73694815	-	UCP2	chr11_73694815_-_UCP2	0	60	4	0	0	0	0	0	0
chr1	174486605	-	RABGAP1L	chr1_174486605_-_RABGAP1L	0	0	0	0	0	2	0	0	0
chr11	75051124	-	ARRB1	chr11_75051124_-_ARRB1	0	3	0	0	0	0	0	0	0
chr11	75061534	+	ARRB1	chr11_75061534_+_ARRB1	0	0	0	0	5	70	0	0	0
chr11	75061874	-	ARRB1	chr11_75061874_-_ARRB1	0	0	0	0	0	1	0	0	0
chr11	75441185	-	MOGAT2	chr11_75441185_-_MOGAT2	0	0	0	0	0	2	0	0	0
chr11	76520241	+	TSKU	chr11_76520241_+_TSKU	0	0	45	0	0	0	0	0	0
chr11	76520281	+	TSKU	chr11_76520281_+_TSKU	0	0	1	0	0	0	0	0	0
chr1	176951959	-	ASTN1	chr1_176951959_-_ASTN1	0	0	5	0	0	1	0	0	0
chr11	77237309	+	RNU7-59P	chr11_77237309_+_RNU7-59P	0	0	0	0	0	0	0	1	0
chr11	79061358	+	MIR708	chr11_79061358_+_MIR708	0	3	0	0	0	0	0	0	0
chr1	180511372	+	ACBD6	chr1_180511372_+_ACBD6	0	0	0	0	0	5	0	0	0
chr1	180922951	+	KIAA1614	chr1_180922951_+_KIAA1614	0	0	0	0	0	0	1	0	0
chr1	181098174	-	IER5	chr1_181098174_-_IER5	0	6	0	0	41	8	0	0	0
chr1	182607159	+	RGS8	chr1_182607159_+_RGS8	0	0	5	0	0	0	0	0	0
chr1	182607275	+	RGS8	chr1_182607275_+_RGS8	0	0	1	0	0	0	0	0	0
chr1	182607482	-	RGS8	chr1_182607482_-_RGS8	0	0	3	0	0	0	0	0	0
chr1	186807760	-	PLA2G4A	chr1_186807760_-_PLA2G4A	0	0	1	1	11	2599	0	1	2
chr1	186812012	+	PLA2G4A	chr1_186812012_+_PLA2G4A	0	0	0	0	0	0	0	0	4
chr1	186812356	+	PLA2G4A	chr1_186812356_+_PLA2G4A	0	0	0	0	0	0	11	0	0
chr1	186812385	-	PLA2G4A	chr1_186812385_-_PLA2G4A	0	0	0	0	0	0	135	0	36
chr1	189279116	-	RNA5SP73	chr1_189279116_-_RNA5SP73	0	0	0	0	0	0	1	0	0
chr11	94886301	-	SESN3	chr11_94886301_-_SESN3	0	0	0	0	0	0	6	0	0
chr1	195113056	-	RNU6-983P	chr1_195113056_-_RNU6-983P	0	0	0	0	0	0	2	0	0
chr1	19803158	+	CAPZB	chr1_19803158_+_CAPZB	0	6	32	0	5	46	0	0	0
chr1	19804061	+	CAPZB	chr1_19804061_+_CAPZB	0	0	1	0	0	0	0	0	0
chr1	198137359	-	NEK7	chr1_198137359_-_NEK7	0	0	0	15	0	0	0	0	0
chr11	98950278	+	RN7SKP53	chr11_98950278_+_RN7SKP53	0	0	0	0	0	5	0	0	0
chr1	200299221	+	ZNF281	chr1_200299221_+_ZNF281	0	18	0	0	0	0	0	0	0
chr1	202866530	-	KLHL12	chr1_202866530_-_KLHL12	3	0	0	0	0	0	0	0	0
chr1	204255642	+	PLEKHA6	chr1_204255642_+_PLEKHA6	0	0	0	8	0	0	0	15	0
chr12	103184001	+	PAH	chr12_103184001_+_PAH	0	0	5	0	0	0	0	0	0
chr12	103186087	+	PAH	chr12_103186087_+_PAH	0	0	2	0	0	0	0	0	0
chr12	103186397	+	PAH	chr12_103186397_+_PAH	0	0	18	0	0	0	0	0	0
chr12	103186452	+	PAH	chr12_103186452_+_PAH	0	6	0	0	0	0	0	0	0
chr12	10566748	-	KLRC3	chr12_10566748_-_KLRC3	0	3	0	0	0	0	0	0	0
chr12	108785594	-	CMKLR1	chr12_108785594_-_CMKLR1	0	0	0	0	0	1	0	0	0
chr12	111762437	-	CUX2	chr12_111762437_-_CUX2	0	0	0	0	0	1	0	0	0
chr12	116797769	+	MIR4472-2	chr12_116797769_+_MIR4472-2	0	0	0	0	0	0	6	0	0
chr12	118499931	+	WSB2	chr12_118499931_+_WSB2	0	0	0	3	0	0	0	0	0
chr12	118500964	-	WSB2	chr12_118500964_-_WSB2	0	3	0	0	0	0	0	0	0
chr12	118501136	-	WSB2	chr12_118501136_-_WSB2	0	3	0	0	0	0	0	0	0
chr12	118503058	+	VSIG10	chr12_118503058_+_VSIG10	0	3	0	0	0	0	0	0	0
chr12	118503739	+	VSIG10	chr12_118503739_+_VSIG10	0	0	0	0	0	0	0	0	1
chr12	118503840	+	VSIG10	chr12_118503840_+_VSIG10	0	0	0	0	0	0	0	9	1
chr12	118503900	-	VSIG10	chr12_118503900_-_VSIG10	0	0	0	0	0	0	0	0	3
chr12	118503908	+	VSIG10	chr12_118503908_+_VSIG10	0	0	0	0	0	2	0	2	56
chr1	149577918	+	RP11-353N4.6	chr1_149577918_+_RP11-353N4.6	0	54	290	4	17	556	9	0	36
chr12	118767596	+	SUDS3	chr12_118767596_+_SUDS3	0	0	0	0	0	0	0	0	2
chr2	46088351	-	PRKCE	chr2_46088351_-_PRKCE	0	6	289	4	8	4	33	10775	15
chr12	119566697	-	SRRM4	chr12_119566697_-_SRRM4	0	0	0	0	0	0	1	0	0
chr12	11988907	-	ETV6	chr12_11988907_-_ETV6	0	0	0	0	0	4	0	0	0
chr12	11991225	-	ETV6	chr12_11991225_-_ETV6	0	0	2	0	0	0	0	0	0
chr12	122067758	-	ORAI1	chr12_122067758_-_ORAI1	0	0	0	0	0	0	0	0	12
chr12	124204829	-	ATP6V0A2	chr12_124204829_-_ATP6V0A2	0	0	2	0	0	0	0	0	0
chr7	26579374	-	KIAA0087	chr7_26579374_-_KIAA0087	0	6	276	1	697	695	108	1	3
chr12	125340824	+	SCARB1	chr12_125340824_+_SCARB1	0	0	0	2	0	4	0	0	0
chr12	125340919	+	SCARB1	chr12_125340919_+_SCARB1	0	0	0	6	0	0	0	0	0
chr12	126797822	-	TMEM132B	chr12_126797822_-_TMEM132B	0	0	2	0	0	0	0	0	0
chr12	128482548	+	MIR4419B	chr12_128482548_+_MIR4419B	0	0	6	1	0	0	0	0	0
chr12	133176791	+	FBRSL1	chr12_133176791_+_FBRSL1	0	0	0	0	0	1	0	0	0
chr12	133178457	-	P2RX2	chr12_133178457_-_P2RX2	0	0	0	0	0	1	0	0	0
chr12	133178919	+	P2RX2	chr12_133178919_+_P2RX2	0	0	0	0	1	1	0	0	0
chr12	133179118	-	P2RX2	chr12_133179118_-_P2RX2	0	0	0	0	1	1	0	0	0
chr12	1338831	+	ERC1	chr12_1338831_+_ERC1	0	0	0	0	1	0	0	0	0
chr12	15616719	-	PTPRO	chr12_15616719_-_PTPRO	0	0	0	0	0	0	0	8	0
chr12	2403440	-	CACNA1C	chr12_2403440_-_CACNA1C	0	3	0	0	0	0	0	0	0
chr1	231200438	+	FAM89A	chr1_231200438_+_FAM89A	0	0	0	0	0	1	0	0	0
chr1	231200475	+	FAM89A	chr1_231200475_+_FAM89A	0	0	0	0	0	3	0	0	0
chr1	234462231	+	SLC35F3	chr1_234462231_+_SLC35F3	0	9	0	0	0	0	17	0	2
chr1	234861398	-	LINC00184	chr1_234861398_-_LINC00184	0	0	0	0	0	0	0	13	0
chr1	234979026	-	RNY4P16	chr1_234979026_-_RNY4P16	0	0	8	0	13	16	0	6	15
chr1	235017244	+	RN7SL668P	chr1_235017244_+_RN7SL668P	0	0	0	0	0	8	533	3	153
chr1	235017309	-	RN7SL668P	chr1_235017309_-_RN7SL668P	0	0	0	0	0	0	37	0	16
chr1	235017325	-	RN7SL668P	chr1_235017325_-_RN7SL668P	0	0	0	0	0	0	12	0	2
chr1	235017339	-	RN7SL668P	chr1_235017339_-_RN7SL668P	0	0	0	0	0	0	14	0	7
chr1	235017381	-	RN7SL668P	chr1_235017381_-_RN7SL668P	0	0	0	0	0	0	5	0	0
chr1	235017456	+	RN7SL668P	chr1_235017456_+_RN7SL668P	0	0	0	0	0	0	1	0	0
chr1	235017657	-	RN7SL668P	chr1_235017657_-_RN7SL668P	0	0	0	0	0	0	1	0	0
chr1	236461350	-	ERO1LB	chr1_236461350_-_ERO1LB	0	0	0	0	0	0	0	17	0
chr12	43542200	-	ADAMTS20	chr12_43542200_-_ADAMTS20	0	0	0	0	0	0	0	1	0
chr12	4355119	+	CCND2	chr12_4355119_+_CCND2	0	0	0	1	17	104	96082	78	64
chr12	4355189	-	CCND2	chr12_4355189_-_CCND2	0	0	0	0	0	0	37	0	0
chr12	4355232	-	CCND2	chr12_4355232_-_CCND2	0	0	0	0	0	0	24	0	0
chr6	89789467	+	PNRC1	chr6_89789467_+_PNRC1	0	27	113	31	61	49843	25	16	24
chr12	4355341	-	CCND2	chr12_4355341_-_CCND2	0	0	0	0	0	0	1	0	0
chr12	4355366	-	CCND2	chr12_4355366_-_CCND2	0	0	0	0	0	0	2	0	0
chr12	4356166	-	CCND2	chr12_4356166_-_CCND2	0	0	0	0	0	1	0	0	0
chr12	4380596	+	CCND2	chr12_4380596_+_CCND2	0	3	0	0	0	0	0	0	0
chr1	244084626	+	AKT3	chr1_244084626_+_AKT3	0	0	0	0	0	0	0	9	0
chr1	245119867	+	RNU6-947P	chr1_245119867_+_RNU6-947P	0	0	0	0	0	1	0	0	0
chr1	245666675	+	KIF26B	chr1_245666675_+_KIF26B	0	0	14	9	12	4742	0	0	4
chr1	246945357	-	RP11-439E19.8	chr1_246945357_-_RP11-439E19.8	0	24	0	0	0	4	0	0	0
chr1	246996786	+	AHCTF1	chr1_246996786_+_AHCTF1	0	0	0	0	2	0	0	0	0
chr12	47665705	-	PCED1B	chr12_47665705_-_PCED1B	0	0	3	0	0	0	0	0	0
chr12	49209903	-	CACNB3	chr12_49209903_-_CACNB3	0	0	1	0	6	365	0	0	0
chr12	49210311	+	CACNB3	chr12_49210311_+_CACNB3	0	0	0	0	0	0	0	1	0
chr12	52394453	+	GRASP	chr12_52394453_+_GRASP	0	0	1	0	0	0	0	0	0
chr12	52394586	-	GRASP	chr12_52394586_-_GRASP	0	0	8	0	0	0	0	0	0
chr12	52394601	-	GRASP	chr12_52394601_-_GRASP	0	0	8	0	0	0	0	0	0
chr17	71287614	+	CDC42EP4	chr17_71287614_+_CDC42EP4	0	2247	76	51072	142	317	16	70	19
chr12	54142648	+	CALCOCO1	chr12_54142648_+_CALCOCO1	0	0	0	0	0	1	0	0	0
chr12	54695132	+	NFE2	chr12_54695132_+_NFE2	3	3063	0	0	0	0	0	0	0
chr12	54696577	-	NFE2	chr12_54696577_-_NFE2	0	9	0	0	0	0	0	0	0
chr12	55361068	+	TESPA1	chr12_55361068_+_TESPA1	0	3	0	0	0	0	0	0	0
chr12	56416106	-	IKZF4	chr12_56416106_-_IKZF4	0	0	0	0	0	0	0	2	0
chr12	57160580	+	HSD17B6	chr12_57160580_+_HSD17B6	0	0	0	1	0	0	1	0	0
chr12	57424410	+	MYO1A	chr12_57424410_+_MYO1A	0	807	0	20	2	97	527	39	781
chr12	57424452	+	MYO1A	chr12_57424452_+_MYO1A	0	0	0	1	0	0	0	0	0
chr12	57424510	-	MYO1A	chr12_57424510_-_MYO1A	0	3	0	0	0	0	2	0	10
chr12	57424948	-	MYO1A	chr12_57424948_-_MYO1A	0	9	0	0	0	0	0	0	0
chr12	57426442	-	MYO1A	chr12_57426442_-_MYO1A	0	3	0	0	0	0	0	0	0
chr12	6404829	+	PLEKHG6	chr12_6404829_+_PLEKHG6	0	0	0	0	0	1	0	0	0
chr12	66311604	+	HMGA2	chr12_66311604_+_HMGA2	0	0	0	0	0	0	1	0	0
chr12	66311625	+	HMGA2	chr12_66311625_+_HMGA2	0	0	0	0	0	0	2	0	0
chr6	12491731	+	RN7SKP293	chr6_12491731_+_RN7SKP293	0	3	71	105	47411	62843	46	16	22
chr12	70150579	-	RAB3IP	chr12_70150579_-_RAB3IP	0	0	1	0	0	0	0	0	0
chr12	70152655	+	RAB3IP	chr12_70152655_+_RAB3IP	0	0	1	0	0	0	0	0	0
chr12	72383813	-	TPH2	chr12_72383813_-_TPH2	0	0	0	0	0	7	0	0	0
chr12	75756734	+	GLIPR1L1	chr12_75756734_+_GLIPR1L1	0	0	0	0	0	0	0	2	0
chr1	2841615	+	ACTRT2	chr1_2841615_+_ACTRT2	0	0	0	0	0	0	3	0	0
chr12	86737692	+	MGAT4C	chr12_86737692_+_MGAT4C	0	510	0	0	0	0	0	0	0
chr12	99274470	-	ANKS1B	chr12_99274470_-_ANKS1B	0	0	1	0	0	0	0	0	0
chr13	102160573	+	ITGBL1	chr13_102160573_+_ITGBL1	0	0	0	0	0	0	0	4	0
chr13	106808060	+	RNA5SP38	chr13_106808060_+_RNA5SP38	0	0	0	0	0	5	0	0	0
chr13	21242264	-	IFT88	chr13_21242264_-_IFT88	0	0	0	0	0	1	0	0	0
chr13	23729989	+	RNY3P4	chr13_23729989_+_RNY3P4	0	0	0	1	0	0	0	0	0
chr1	32488100	+	KHDRBS1	chr1_32488100_+_KHDRBS1	0	0	0	0	1	0	0	0	0
chr1	32488128	+	KHDRBS1	chr1_32488128_+_KHDRBS1	0	0	0	0	0	1	0	0	0
chr1	32488169	+	KHDRBS1	chr1_32488169_+_KHDRBS1	0	0	0	0	0	1	0	0	0
chr13	28009980	-	MTIF3	chr13_28009980_-_MTIF3	0	0	0	0	0	2	0	0	0
chr13	28025158	+	MTIF3	chr13_28025158_+_MTIF3	0	0	0	0	0	1	0	0	0
chr13	28698746	-	PAN3	chr13_28698746_-_PAN3	0	3	0	0	0	0	4	0	0
chr13	35244724	+	NBEA	chr13_35244724_+_NBEA	0	0	0	1	0	0	0	0	0
chr13	41555557	-	ELF1	chr13_41555557_-_ELF1	0	0	0	0	0	0	1	0	3
chr13	41633737	-	WBP4	chr13_41633737_-_WBP4	0	0	3	0	0	0	0	0	0
chr13	43566772	-	EPSTI1	chr13_43566772_-_EPSTI1	0	3	0	0	0	0	0	0	0
chr13	48455058	-	SUCLA2	chr13_48455058_-_SUCLA2	0	0	0	0	0	0	0	3	0
chr13	48726439	-	MED4	chr13_48726439_-_MED4	0	12	0	0	0	2	0	0	0
chr13	48972697	+	RB1	chr13_48972697_+_RB1	0	0	0	0	0	0	4	0	0
chr13	50182616	+	ARL11	chr13_50182616_+_ARL11	0	0	2	0	0	0	0	0	0
chr13	50182633	+	ARL11	chr13_50182633_+_ARL11	0	0	2	0	0	0	0	0	0
chr13	50182663	+	ARL11	chr13_50182663_+_ARL11	0	0	10	0	0	0	0	0	0
chr13	50182684	-	ARL11	chr13_50182684_-_ARL11	0	0	40	0	0	0	0	0	0
chr13	59484869	-	RNY4P29	chr13_59484869_-_RNY4P29	0	0	0	0	0	0	0	3	0
chr14	77470143	+	IRF2BPL	chr14_77470143_+_IRF2BPL	0	0	59	72	114	45757	2	7	64
chr1	36838755	+	STK40	chr1_36838755_+_STK40	0	0	0	0	1	0	0	0	0
chr13	74340482	+	KLF12	chr13_74340482_+_KLF12	0	0	0	0	0	0	0	4	0
chr13	77773104	-	MYCBP2	chr13_77773104_-_MYCBP2	0	0	0	0	0	0	0	1	0
chr13	77919080	-	MYCBP2	chr13_77919080_-_MYCBP2	0	0	0	0	2	6	1	0	0
chr13	78593143	-	RNF219-AS1	chr13_78593143_-_RNF219-AS1	0	3	0	0	0	0	0	0	0
chr13	80441082	-	NDFIP2	chr13_80441082_-_NDFIP2	0	0	2	0	0	0	0	0	0
chr13	82223079	-	PTMAP5	chr13_82223079_-_PTMAP5	0	0	0	0	0	0	2	0	0
chr1	38800701	+	RNU6-753P	chr1_38800701_+_RNU6-753P	0	0	2	0	0	0	0	0	0
chr13	96446393	-	DNAJC3	chr13_96446393_-_DNAJC3	0	0	1	0	0	0	0	0	0
chr13	96446530	-	DNAJC3	chr13_96446530_-_DNAJC3	0	0	1	0	0	0	0	0	0
chr13	96446609	-	DNAJC3	chr13_96446609_-_DNAJC3	0	0	1	0	0	0	0	0	0
chr13	96446659	+	DNAJC3	chr13_96446659_+_DNAJC3	0	0	2	0	0	0	0	0	0
chr13	96446753	+	DNAJC3	chr13_96446753_+_DNAJC3	0	0	3	0	0	0	0	0	0
chr13	96446799	+	DNAJC3	chr13_96446799_+_DNAJC3	0	0	23	0	0	0	0	0	0
chr13	96446875	+	DNAJC3	chr13_96446875_+_DNAJC3	0	0	7	0	0	0	0	0	0
chr13	96446885	-	DNAJC3	chr13_96446885_-_DNAJC3	0	0	19	0	0	0	0	0	0
chr1	39997946	-	BMP8A	chr1_39997946_-_BMP8A	0	6	0	0	0	0	0	0	0
chr1	40420495	-	MFSD2A	chr1_40420495_-_MFSD2A	0	3	0	0	0	0	0	0	0
chr14	101792151	+	DIO3OS	chr14_101792151_+_DIO3OS	0	9	0	0	0	0	0	0	0
chr14	101792232	-	DIO3OS	chr14_101792232_-_DIO3OS	0	3	0	0	0	0	0	0	0
chr14	102422641	+	DYNC1H1	chr14_102422641_+_DYNC1H1	0	0	1	0	0	0	0	0	0
chr14	102422688	+	DYNC1H1	chr14_102422688_+_DYNC1H1	0	0	183	0	0	2	0	0	0
chr14	102422738	+	DYNC1H1	chr14_102422738_+_DYNC1H1	0	3	0	0	0	0	0	0	0
chr14	102422875	-	DYNC1H1	chr14_102422875_-_DYNC1H1	0	0	19	0	0	0	0	0	0
chr14	102423051	+	DYNC1H1	chr14_102423051_+_DYNC1H1	0	0	2	0	0	0	0	0	0
chr14	103202128	-	RCOR1	chr14_103202128_-_RCOR1	0	0	0	0	0	0	0	2	0
chr14	105124118	+	MIR4710	chr14_105124118_+_MIR4710	0	0	0	0	0	0	0	7	0
chr14	105526727	+	GPR132	chr14_105526727_+_GPR132	0	45	0	0	0	0	1	0	0
chr14	20932658	-	TMEM55B	chr14_20932658_-_TMEM55B	0	0	108	0	0	0	0	0	0
chr14	22057242	-	OR10G3	chr14_22057242_-_OR10G3	0	0	0	3	0	0	0	0	0
chr14	22057251	-	OR10G3	chr14_22057251_-_OR10G3	0	0	0	3	0	0	0	0	0
chr14	22057285	-	OR10G3	chr14_22057285_-_OR10G3	0	0	0	1	0	0	0	0	0
chr14	33599477	+	NPAS3	chr14_33599477_+_NPAS3	0	0	0	0	0	0	0	1	0
chr14	35161374	+	RNU6-1261P	chr14_35161374_+_RNU6-1261P	0	0	0	0	0	0	5	0	0
chr14	35756074	+	PSMA6	chr14_35756074_+_PSMA6	0	0	0	0	0	0	0	3	0
chr14	39791409	+	CTAGE5	chr14_39791409_+_CTAGE5	0	0	2	0	0	0	0	0	0
chr1	44171544	-	KDM4A	chr1_44171544_-_KDM4A	0	0	0	0	0	5	0	0	0
chr14	55328178	-	GCH1	chr14_55328178_-_GCH1	0	0	0	0	0	0	1	0	0
chr14	55349549	-	GCH1	chr14_55349549_-_GCH1	0	0	1	0	0	0	0	0	0
chr14	62033106	+	PRKCH	chr14_62033106_+_PRKCH	0	0	0	0	0	0	1	0	0
chr14	62138736	+	HIF1A	chr14_62138736_+_HIF1A	0	0	0	0	0	9	6	10	10
chr14	63129433	-	KCNH5	chr14_63129433_-_KCNH5	0	0	0	0	1	0	0	0	0
chr14	63129655	+	KCNH5	chr14_63129655_+_KCNH5	0	0	0	0	1	0	0	0	0
chr14	63130076	-	KCNH5	chr14_63130076_-_KCNH5	0	0	0	0	1	0	0	0	0
chr14	71465863	-	PCNX	chr14_71465863_-_PCNX	0	0	0	0	0	0	0	1	0
chr14	71671214	+	PCNX	chr14_71671214_+_PCNX	0	0	0	1	0	0	0	0	0
chr14	71671304	-	PCNX	chr14_71671304_-_PCNX	0	0	0	1	0	0	0	0	0
chr14	71672747	-	PCNX	chr14_71672747_-_PCNX	0	0	0	3	0	0	0	0	0
chr14	71672917	-	PCNX	chr14_71672917_-_PCNX	0	0	0	2	0	0	0	0	0
chr14	74144574	-	DNAL1	chr14_74144574_-_DNAL1	0	0	0	0	0	0	0	1	0
chr14	74394787	+	ZNF410	chr14_74394787_+_ZNF410	0	51	0	0	0	0	0	0	0
chr14	74394926	-	ZNF410	chr14_74394926_-_ZNF410	0	9	0	0	0	0	0	0	0
chr14	74394979	-	ZNF410	chr14_74394979_-_ZNF410	0	3	0	0	0	0	0	0	0
chr14	74990041	+	LTBP2	chr14_74990041_+_LTBP2	0	0	0	1	0	0	1	0	0
chr14	75724433	+	FOS	chr14_75724433_+_FOS	0	0	0	0	0	4	0	0	0
chr14	75884279	+	JDP2	chr14_75884279_+_JDP2	0	0	0	0	143	12	0	0	0
chr11	126263138	-	ST3GAL4	chr11_126263138_-_ST3GAL4	0	12	41	0	895	256	1	0	0
chr14	77470211	-	IRF2BPL	chr14_77470211_-_IRF2BPL	0	0	0	0	0	1	0	0	0
chr14	77470230	-	IRF2BPL	chr14_77470230_-_IRF2BPL	0	0	0	0	0	26	0	0	0
chr14	77470244	-	IRF2BPL	chr14_77470244_-_IRF2BPL	0	0	0	0	0	1	0	0	0
chr14	77470252	-	IRF2BPL	chr14_77470252_-_IRF2BPL	0	0	0	0	0	2	0	0	0
chr14	77507590	-	IRF2BPL	chr14_77507590_-_IRF2BPL	0	0	0	0	10	1	0	0	0
chr14	78055207	-	SPTLC2	chr14_78055207_-_SPTLC2	0	0	1	38	0	0	0	0	0
chr14	78118604	-	ALKBH1	chr14_78118604_-_ALKBH1	0	0	1	0	0	0	0	0	0
chr14	86829769	-	FLRT2	chr14_86829769_-_FLRT2	0	0	0	1	0	0	0	0	0
chr14	86830162	-	FLRT2	chr14_86830162_-_FLRT2	0	0	0	1	0	0	0	0	0
chr14	88527829	-	GPR65	chr14_88527829_-_GPR65	0	0	0	0	1	0	0	57	1
chr14	91488758	+	RPS6KA5	chr14_91488758_+_RPS6KA5	0	0	0	0	0	0	0	0	8
chr14	92906375	+	SLC24A4	chr14_92906375_+_SLC24A4	0	0	1	0	0	0	0	0	0
chr14	92906386	-	SLC24A4	chr14_92906386_-_SLC24A4	0	0	1	0	0	0	0	0	0
chr14	92906394	+	SLC24A4	chr14_92906394_+_SLC24A4	0	0	1	0	0	0	0	0	0
chr14	92906481	+	SLC24A4	chr14_92906481_+_SLC24A4	0	0	1	0	0	0	0	0	0
chr14	92906658	-	SLC24A4	chr14_92906658_-_SLC24A4	0	0	44	0	0	0	0	0	0
chr14	92909434	+	SLC24A4	chr14_92909434_+_SLC24A4	0	0	0	0	0	0	1	0	0
chr14	93192527	-	LGMN	chr14_93192527_-_LGMN	0	0	30	0	0	0	0	0	0
chr14	93484485	-	ITPK1	chr14_93484485_-_ITPK1	0	12	0	0	0	0	0	0	0
chr14	96828853	-	ATG2B	chr14_96828853_-_ATG2B	0	18	5	0	0	0	0	0	0
chr14	98816881	+	RN7SL714P	chr14_98816881_+_RN7SL714P	0	0	2	0	0	0	0	0	0
chr14	98816918	+	RN7SL714P	chr14_98816918_+_RN7SL714P	0	0	5	0	0	0	0	0	0
chr14	98816975	+	RN7SL714P	chr14_98816975_+_RN7SL714P	0	0	4	0	0	0	0	0	0
chr14	98817080	-	RN7SL714P	chr14_98817080_-_RN7SL714P	0	0	2	0	0	0	0	0	0
chr14	98817101	-	RN7SL714P	chr14_98817101_-_RN7SL714P	0	0	3	0	0	0	0	0	0
chr14	98817132	-	RN7SL714P	chr14_98817132_-_RN7SL714P	0	0	17	0	0	0	0	0	0
chr14	98817160	-	RN7SL714P	chr14_98817160_-_RN7SL714P	0	0	1	0	0	0	0	0	0
chr14	98817233	-	RN7SL714P	chr14_98817233_-_RN7SL714P	0	0	1	0	0	0	0	0	0
chr1	50424368	-	AGBL4	chr1_50424368_-_AGBL4	0	3	0	0	0	0	0	0	0
chr1	50424619	-	AGBL4	chr1_50424619_-_AGBL4	0	6	0	0	0	0	0	0	0
chr1	51550698	+	C1orf185	chr1_51550698_+_C1orf185	0	0	0	0	0	3	0	0	0
chr1	51550707	+	C1orf185	chr1_51550707_+_C1orf185	0	0	0	0	0	1	0	0	0
chr1	51550945	-	C1orf185	chr1_51550945_-_C1orf185	0	0	0	0	0	1	0	0	0
chr1	51551184	-	C1orf185	chr1_51551184_-_C1orf185	0	0	0	0	0	1	0	0	0
chr1	51551217	+	C1orf185	chr1_51551217_+_C1orf185	0	0	0	0	0	1	0	1	0
chr1	51551229	+	C1orf185	chr1_51551229_+_C1orf185	0	0	0	0	0	1	0	0	0
chr1	51551248	+	C1orf185	chr1_51551248_+_C1orf185	0	0	0	0	0	1	0	0	0
chr1	51551505	+	C1orf185	chr1_51551505_+_C1orf185	0	0	0	0	0	1	0	0	0
chr1	51551778	-	C1orf185	chr1_51551778_-_C1orf185	0	0	0	0	0	1	0	0	0
chr15	24200569	+	RNU6-741P	chr15_24200569_+_RNU6-741P	0	0	0	0	0	1	0	0	0
chr15	27457222	+	GABRG3	chr15_27457222_+_GABRG3	0	0	0	0	0	0	0	1	0
chr1	52907358	-	ZCCHC11	chr1_52907358_-_ZCCHC11	0	0	11	2	0	1	0	0	0
chr1	52907428	-	ZCCHC11	chr1_52907428_-_ZCCHC11	0	0	0	0	1	0	0	0	0
chr1	53008742	-	ZCCHC11	chr1_53008742_-_ZCCHC11	0	0	0	0	0	1	0	0	0
chr15	30186364	+	TJP1	chr15_30186364_+_TJP1	0	0	0	0	0	0	0	1	0
chr15	31727771	+	KLF13	chr15_31727771_+_KLF13	0	0	0	1	0	0	0	0	0
chr15	31727879	+	KLF13	chr15_31727879_+_KLF13	0	0	0	1	0	0	0	0	0
chr15	31727925	+	KLF13	chr15_31727925_+_KLF13	0	0	0	10	0	0	0	0	0
chr15	31727985	-	KLF13	chr15_31727985_-_KLF13	0	0	0	1	0	0	0	0	0
chr12	118503931	-	VSIG10	chr12_118503931_-_VSIG10	0	864	38	510	630	18666	36414	1871	85582
chr15	38959897	-	C15orf53	chr15_38959897_-_C15orf53	0	0	1	0	272	119	0	1	0
chr15	43414621	+	TMEM62	chr15_43414621_+_TMEM62	0	3	0	0	0	0	0	0	0
chr15	48539032	-	SLC12A1	chr15_48539032_-_SLC12A1	0	0	0	0	0	3	0	0	0
chr1	54929780	+	SSBP3	chr1_54929780_+_SSBP3	0	0	0	0	0	0	7	9	0
chr1	54933069	-	SSBP3	chr1_54933069_-_SSBP3	0	0	0	0	0	1	51	0	0
chr15	55660023	+	CCPG1	chr15_55660023_+_CCPG1	0	0	0	1	0	0	0	0	0
chr15	55660414	-	CCPG1	chr15_55660414_-_CCPG1	0	0	0	1	0	0	0	0	0
chr15	55660703	+	CCPG1	chr15_55660703_+_CCPG1	0	0	0	1	0	0	0	0	0
chr15	55660829	-	CCPG1	chr15_55660829_-_CCPG1	0	0	0	1	0	0	0	0	0
chr15	55660924	+	CCPG1	chr15_55660924_+_CCPG1	0	0	0	1	0	0	0	0	0
chr15	56034463	-	PRTG	chr15_56034463_-_PRTG	0	0	0	6	0	0	5	0	0
chr15	59647466	+	MYO1E	chr15_59647466_+_MYO1E	0	87	0	0	0	1	5	0	2
chr15	66123823	-	RNU6-265P	chr15_66123823_-_RNU6-265P	0	3	0	0	0	0	0	0	0
chr15	69975761	+	RPLP1	chr15_69975761_+_RPLP1	0	0	4	0	0	0	0	0	0
chr15	71817802	-	THSD4	chr15_71817802_-_THSD4	0	0	0	0	0	1	0	0	0
chr15	72025517	+	THSD4	chr15_72025517_+_THSD4	0	0	0	0	0	0	2	0	2
chr15	72106557	+	NR2E3	chr15_72106557_+_NR2E3	0	0	0	0	1	0	0	0	0
chr15	72106912	+	NR2E3	chr15_72106912_+_NR2E3	0	0	0	0	0	2	0	0	0
chr15	72148057	+	MYO9A	chr15_72148057_+_MYO9A	0	3	0	0	0	0	0	0	0
chr15	74290071	-	PML	chr15_74290071_-_PML	0	0	0	0	4	102	0	0	0
chr15	74754230	-	UBL7	chr15_74754230_-_UBL7	0	0	0	0	0	0	0	1	1
chr15	75068953	+	MIR4513	chr15_75068953_+_MIR4513	0	0	0	35	0	0	0	0	0
chr15	75069456	-	MIR4513	chr15_75069456_-_MIR4513	0	3	0	0	0	0	0	0	0
chr15	75963967	-	CSPG4	chr15_75963967_-_CSPG4	0	0	0	0	0	0	10	0	0
chr15	80392147	+	ZFAND6	chr15_80392147_+_ZFAND6	0	33	4	0	4	0	0	0	0
chr1	58352677	+	OMA1	chr1_58352677_+_OMA1	0	0	0	0	0	0	2	0	0
chr1	58352736	+	OMA1	chr1_58352736_+_OMA1	0	0	0	0	0	0	4	0	0
chr1	58352741	-	OMA1	chr1_58352741_-_OMA1	0	0	0	0	0	0	8	0	0
chr1	58352746	+	OMA1	chr1_58352746_+_OMA1	0	0	0	0	0	0	1	0	0
chr15	83598650	-	HOMER2	chr15_83598650_-_HOMER2	3	0	0	0	0	0	0	0	0
chr15	84789959	-	EFTUD1P1	chr15_84789959_-_EFTUD1P1	0	0	0	0	0	1	0	0	0
chr15	84789973	-	EFTUD1P1	chr15_84789973_-_EFTUD1P1	0	0	0	0	0	1	0	0	0
chr15	90579765	+	MIR3174	chr15_90579765_+_MIR3174	0	0	0	0	0	0	0	1	0
chr15	90579883	-	MIR3174	chr15_90579883_-_MIR3174	0	0	0	0	0	0	12	114	104
chr15	91163091	-	CRTC3	chr15_91163091_-_CRTC3	0	0	0	0	1	49	0	0	0
chr15	92491791	+	SLCO3A1	chr15_92491791_+_SLCO3A1	0	0	0	0	1	0	0	0	0
chr15	99049070	+	FAM169B	chr15_99049070_+_FAM169B	0	0	1	0	0	0	0	0	0
chr16	11600425	+	RN7SL522P	chr16_11600425_+_RN7SL522P	0	30	0	0	0	0	0	0	0
chr16	11600449	+	RN7SL522P	chr16_11600449_+_RN7SL522P	0	9	0	0	0	0	0	0	0
chr16	11600459	+	RN7SL522P	chr16_11600459_+_RN7SL522P	0	207	0	0	0	0	0	0	0
chr16	11600469	+	RN7SL522P	chr16_11600469_+_RN7SL522P	0	114	0	0	0	0	0	0	0
chr16	11600481	+	RN7SL522P	chr16_11600481_+_RN7SL522P	0	219	0	0	0	0	0	0	0
chr16	11600503	+	RN7SL522P	chr16_11600503_+_RN7SL522P	0	6	0	0	0	0	0	0	0
chr16	11600508	-	RN7SL522P	chr16_11600508_-_RN7SL522P	0	3	0	0	0	0	0	0	0
chr16	11600528	+	RN7SL522P	chr16_11600528_+_RN7SL522P	0	429	0	0	0	0	0	0	0
chr16	11600540	+	RN7SL522P	chr16_11600540_+_RN7SL522P	0	96	0	0	0	0	0	0	0
chr16	11600571	-	RN7SL522P	chr16_11600571_-_RN7SL522P	516	676308	0	0	0	0	0	0	3
chr16	11765553	-	SNN	chr16_11765553_-_SNN	0	0	24	0	0	0	0	0	1
chr16	13926614	+	ERCC4	chr16_13926614_+_ERCC4	0	0	0	0	0	2	0	0	0
chr16	16169124	+	ABCC1	chr16_16169124_+_ABCC1	0	0	0	0	142	148	0	0	0
chr16	16169573	-	ABCC1	chr16_16169573_-_ABCC1	0	0	0	0	0	4	0	0	0
chr16	16169590	-	ABCC1	chr16_16169590_-_ABCC1	0	0	0	0	0	8	0	0	0
chr16	16169614	-	ABCC1	chr16_16169614_-_ABCC1	0	0	0	0	0	1	0	0	0
chr16	16169646	-	ABCC1	chr16_16169646_-_ABCC1	0	0	0	0	2	0	0	0	0
chr16	16169677	+	ABCC1	chr16_16169677_+_ABCC1	0	0	0	0	1	0	0	0	0
chr16	17415459	+	XYLT1	chr16_17415459_+_XYLT1	0	9	0	0	0	0	0	0	0
chr16	17415616	-	XYLT1	chr16_17415616_-_XYLT1	0	6	0	0	0	0	0	0	0
chr16	17468445	-	XYLT1	chr16_17468445_-_XYLT1	0	24	1979	1	0	0	0	0	0
chr16	1846542	-	IGFALS	chr16_1846542_-_IGFALS	0	0	1	0	0	0	0	0	0
chr16	20754961	-	THUMPD1	chr16_20754961_-_THUMPD1	0	3	9	0	0	0	0	0	0
chr16	20917521	-	LYRM1	chr16_20917521_-_LYRM1	0	6	0	0	0	0	0	0	0
chr16	23891538	+	PRKCB	chr16_23891538_+_PRKCB	0	0	2	0	0	0	0	0	0
chr16	23892025	-	PRKCB	chr16_23892025_-_PRKCB	0	0	601	1	0	0	0	0	0
chr16	24046021	-	PRKCB	chr16_24046021_-_PRKCB	0	0	0	0	1	0	0	0	0
chr16	29676928	-	SPN	chr16_29676928_-_SPN	3	9012	0	0	0	0	0	0	0
chr16	30467568	-	SEPHS2	chr16_30467568_-_SEPHS2	0	15	0	0	0	0	0	0	6
chr16	30484603	+	ITGAL	chr16_30484603_+_ITGAL	56751	246	0	1	0	0	0	0	0
chr16	31520084	+	C16orf58	chr16_31520084_+_C16orf58	0	0	0	0	0	3	0	0	0
chr16	34968319	+	RNA5SP406	chr16_34968319_+_RNA5SP406	0	3	0	0	0	0	0	0	0
chr16	50314190	+	ADCY7	chr16_50314190_+_ADCY7	0	0	0	0	0	1	0	0	0
chr16	50314740	-	ADCY7	chr16_50314740_-_ADCY7	0	0	0	0	3	118	0	0	0
chr16	55773536	+	CES1P1	chr16_55773536_+_CES1P1	0	0	0	0	0	0	0	2	0
chr1	66004718	-	LEPR	chr1_66004718_-_LEPR	0	0	0	6	0	0	0	0	0
chr16	67773164	+	RANBP10	chr16_67773164_+_RANBP10	0	0	0	0	0	0	0	0	1
chr16	68691706	+	CDH3	chr16_68691706_+_CDH3	0	0	0	0	0	0	4	0	0
chr16	74390196	-	RP11-252A24.2	chr16_74390196_-_RP11-252A24.2	0	0	2	0	0	0	0	0	0
chr16	74390259	-	RP11-252A24.2	chr16_74390259_-_RP11-252A24.2	0	0	13	0	1	0	0	0	0
chr16	75493383	-	TMEM170A	chr16_75493383_-_TMEM170A	0	0	0	0	0	1	0	0	0
chr16	75671975	+	KARS	chr16_75671975_+_KARS	0	18	0	0	0	0	2	0	0
chr16	79127281	+	WWOX	chr16_79127281_+_WWOX	0	0	2	0	1	0	0	0	0
chr16	81774163	-	CMIP	chr16_81774163_-_CMIP	0	9	0	0	0	0	0	0	0
chr16	83898849	-	MLYCD	chr16_83898849_-_MLYCD	0	0	8	0	0	0	0	0	0
chr16	842669	-	CHTF18	chr16_842669_-_CHTF18	0	0	1	0	0	0	0	0	0
chr16	84851246	+	CRISPLD2	chr16_84851246_+_CRISPLD2	0	0	0	0	0	0	0	2	0
chr16	85606430	+	GSE1	chr16_85606430_+_GSE1	0	3	0	0	0	0	0	0	0
chr16	87499447	+	ZCCHC14	chr16_87499447_+_ZCCHC14	0	0	0	0	0	0	0	11	0
chr16	88768192	+	RNF166	chr16_88768192_+_RNF166	0	0	0	0	5	12	0	0	0
chr16	89031987	+	CBFA2T3	chr16_89031987_+_CBFA2T3	0	0	0	0	2	0	0	0	0
chr16	89309500	+	ZNF778	chr16_89309500_+_ZNF778	0	0	1	0	0	0	0	0	0
chr16	89309643	+	ZNF778	chr16_89309643_+_ZNF778	0	0	1	0	0	0	0	0	0
chr16	89320305	-	AC137932.1	chr16_89320305_-_AC137932.1	0	0	0	0	0	1	0	0	0
chr1	69172165	-	DEPDC1	chr1_69172165_-_DEPDC1	0	0	2	0	0	0	0	0	0
chr17	10024214	-	AC000003.2	chr17_10024214_-_AC000003.2	0	0	0	0	3	1	0	8	0
chr17	15398344	+	TVP23C-CDRT4	chr17_15398344_+_TVP23C-CDRT4	0	0	0	0	0	0	1	0	0
chr17	15554442	-	TRIM16	chr17_15554442_-_TRIM16	0	0	0	0	0	1	0	0	0
chr17	15783872	-	AC015922.5	chr17_15783872_-_AC015922.5	0	0	0	0	2	0	0	0	0
chr17	1621792	+	WDR81	chr17_1621792_+_WDR81	0	3	4	0	0	0	0	0	0
chr17	17616610	+	RAI1	chr17_17616610_+_RAI1	0	0	0	0	0	1	0	0	0
chr17	17698696	+	RAI1	chr17_17698696_+_RAI1	0	0	0	1	0	0	0	0	0
chr17	18265024	-	SHMT1	chr17_18265024_-_SHMT1	0	0	2063	0	0	0	0	1	0
chr17	18380203	+	LGALS9C	chr17_18380203_+_LGALS9C	0	0	0	0	3	1	0	0	0
chr17	18671548	-	FBXW10	chr17_18671548_-_FBXW10	3	0	0	0	0	0	0	0	0
chr17	20370748	-	LGALS9B	chr17_20370748_-_LGALS9B	0	0	0	1	97	246	0	0	0
chr17	20601127	+	AC126365.1	chr17_20601127_+_AC126365.1	0	0	0	0	0	1	0	0	0
chr17	20601489	+	AC126365.1	chr17_20601489_+_AC126365.1	0	0	0	0	2	0	0	0	0
chr17	20601525	+	AC126365.1	chr17_20601525_+_AC126365.1	0	0	0	0	0	1	0	0	0
chr17	20601589	-	AC126365.1	chr17_20601589_-_AC126365.1	0	0	0	0	2	0	0	0	0
chr17	20601616	+	AC126365.1	chr17_20601616_+_AC126365.1	0	0	0	0	2	5	0	0	0
chr17	20601745	-	AC126365.1	chr17_20601745_-_AC126365.1	0	0	0	0	0	2	0	0	0
chr17	20601761	-	AC126365.1	chr17_20601761_-_AC126365.1	0	0	0	0	0	1	0	0	0
chr17	20602148	-	AC126365.1	chr17_20602148_-_AC126365.1	0	0	1	3	380	712	0	0	0
chr17	26552762	+	PYY2	chr17_26552762_+_PYY2	0	0	0	6	0	0	0	0	0
chr17	28739066	+	CPD	chr17_28739066_+_CPD	0	0	0	0	0	1	0	0	0
chr17	28739665	-	CPD	chr17_28739665_-_CPD	0	0	0	0	0	2	0	0	0
chr17	28739794	-	CPD	chr17_28739794_-_CPD	0	0	0	0	0	1	0	0	0
chr17	29643464	+	NF1	chr17_29643464_+_NF1	0	0	0	0	0	0	1	458	0
chr9	132647624	+	USP20	chr9_132647624_+_USP20	0	3	32	0	0	11	2	0	0
chr17	29815812	+	RAB11FIP4	chr17_29815812_+_RAB11FIP4	0	0	0	0	0	1	0	0	0
chr17	29815937	-	RAB11FIP4	chr17_29815937_-_RAB11FIP4	0	0	0	0	0	6	0	0	0
chr17	31809780	+	ASIC2	chr17_31809780_+_ASIC2	0	3	0	0	0	0	0	0	0
chr17	31810087	+	ASIC2	chr17_31810087_+_ASIC2	0	3	0	0	0	0	0	0	0
chr17	31810320	+	ASIC2	chr17_31810320_+_ASIC2	0	3	0	0	0	0	0	0	0
chr17	31810416	+	ASIC2	chr17_31810416_+_ASIC2	0	3	0	0	0	0	0	0	0
chr17	31810431	+	ASIC2	chr17_31810431_+_ASIC2	0	6	0	0	0	0	0	0	0
chr17	31810514	+	ASIC2	chr17_31810514_+_ASIC2	0	3	0	0	0	0	0	0	0
chr17	31810536	+	ASIC2	chr17_31810536_+_ASIC2	0	141	0	0	0	0	0	0	0
chr17	31810652	-	ASIC2	chr17_31810652_-_ASIC2	0	60	0	0	0	0	0	0	0
chr17	31810757	-	ASIC2	chr17_31810757_-_ASIC2	0	3	0	0	0	0	0	0	0
chr17	31810771	+	ASIC2	chr17_31810771_+_ASIC2	0	6	0	0	0	0	0	0	0
chr17	31810781	+	ASIC2	chr17_31810781_+_ASIC2	0	3	0	0	0	0	0	0	0
chr17	31810854	-	ASIC2	chr17_31810854_-_ASIC2	0	6	0	0	0	0	0	0	0
chr17	31810882	-	ASIC2	chr17_31810882_-_ASIC2	0	3	0	0	0	0	0	0	0
chr17	31810947	-	ASIC2	chr17_31810947_-_ASIC2	0	27	0	0	0	0	0	0	0
chr17	31810971	-	ASIC2	chr17_31810971_-_ASIC2	0	24	0	0	0	0	0	0	0
chr17	31811019	-	ASIC2	chr17_31811019_-_ASIC2	0	51	0	0	0	0	0	0	0
chr17	31811048	-	ASIC2	chr17_31811048_-_ASIC2	0	186	0	0	0	0	0	0	0
chr17	34237011	+	RDM1	chr17_34237011_+_RDM1	0	0	0	0	0	6	0	0	0
chr17	34237089	-	RDM1	chr17_34237089_-_RDM1	0	0	0	0	0	1	0	0	0
chr17	36860696	-	MLLT6	chr17_36860696_-_MLLT6	0	0	0	0	0	0	0	0	3
chr17	3689796	+	ITGAE	chr17_3689796_+_ITGAE	0	0	0	0	0	0	0	1	0
chr17	4090666	-	ANKFY1	chr17_4090666_-_ANKFY1	0	0	1	0	0	0	0	0	0
chr17	43083458	-	DCAKD	chr17_43083458_-_DCAKD	0	0	0	0	0	0	1	0	0
chr17	43303059	+	FMNL1	chr17_43303059_+_FMNL1	0	21	0	0	0	0	0	10	0
chr17	43661938	-	CRHR1-IT1	chr17_43661938_-_CRHR1-IT1	0	3	0	0	0	0	0	0	0
chr17	46840717	+	RN7SL125P	chr17_46840717_+_RN7SL125P	0	0	0	1	0	0	0	0	0
chr17	47812726	-	FAM117A	chr17_47812726_-_FAM117A	0	0	0	0	0	16	0	0	0
chr17	47813054	-	FAM117A	chr17_47813054_-_FAM117A	0	0	0	0	0	4	0	0	0
chr17	53195737	+	STXBP4	chr17_53195737_+_STXBP4	0	0	0	0	0	0	0	2	0
chr17	55945990	+	CUEDC1	chr17_55945990_+_CUEDC1	0	0	489	1	0	0	0	0	0
chr17	55970936	+	CUEDC1	chr17_55970936_+_CUEDC1	0	0	0	0	0	0	1	0	0
chr17	55981288	+	CUEDC1	chr17_55981288_+_CUEDC1	0	0	0	0	0	5	0	0	0
chr17	57861905	+	VMP1	chr17_57861905_+_VMP1	0	0	86	74	1	14	0	0	0
chr17	57864041	-	VMP1	chr17_57864041_-_VMP1	0	0	0	1	0	0	0	0	0
chr17	57865441	-	VMP1	chr17_57865441_-_VMP1	0	3	0	0	0	2	0	0	0
chr1	75864794	-	SLC44A5	chr1_75864794_-_SLC44A5	0	3	0	0	0	0	0	0	0
chr17	59363950	-	BCAS3	chr17_59363950_-_BCAS3	0	0	0	0	0	1	0	0	0
chr17	62785491	-	PLEKHM1P	chr17_62785491_-_PLEKHM1P	0	0	0	0	0	1	0	0	0
chr17	70715740	+	SLC39A11	chr17_70715740_+_SLC39A11	0	0	10	0	0	0	0	0	0
chr5	403817	+	AHRR	chr5_403817_+_AHRR	0	0	29	30	21124	6005	4	34	10
chr17	71287743	+	CDC42EP4	chr17_71287743_+_CDC42EP4	0	0	0	33	0	0	0	0	0
chr17	71287761	-	CDC42EP4	chr17_71287761_-_CDC42EP4	0	0	0	1	0	0	0	0	0
chr17	71287771	-	CDC42EP4	chr17_71287771_-_CDC42EP4	0	0	0	2	0	0	0	0	0
chr17	71287802	-	CDC42EP4	chr17_71287802_-_CDC42EP4	0	0	0	1	0	0	0	0	0
chr17	71287900	-	CDC42EP4	chr17_71287900_-_CDC42EP4	0	0	0	1	0	0	0	0	0
chr17	71287916	-	CDC42EP4	chr17_71287916_-_CDC42EP4	0	6	0	3	0	0	0	0	0
chr17	71287933	-	CDC42EP4	chr17_71287933_-_CDC42EP4	0	0	0	2	0	0	0	0	0
chr17	71287956	-	CDC42EP4	chr17_71287956_-_CDC42EP4	0	3	0	7	0	0	0	0	0
chr17	72098847	-	RPL38	chr17_72098847_-_RPL38	0	0	0	0	1	0	0	0	0
chr17	73483798	-	KIAA0195	chr17_73483798_-_KIAA0195	0	0	0	0	0	1	0	0	0
chr17	75437003	-	9-Sep	chr17_75437003_-_43717	0	3	0	0	0	0	0	0	0
chr17	75437427	+	9-Sep	chr17_75437427_+_43717	0	3	0	0	0	0	0	0	0
chr15	31728002	-	KLF13	chr15_31728002_-_KLF13	0	3	26	16709	17	23	6	5	8
chr17	77034334	+	C1QTNF1	chr17_77034334_+_C1QTNF1	0	0	0	0	1	0	0	0	0
chr17	78831972	+	RPTOR	chr17_78831972_+_RPTOR	0	0	2	0	0	0	0	0	0
chr17	78832220	-	RPTOR	chr17_78832220_-_RPTOR	0	0	2	0	0	0	0	0	0
chr17	79375160	-	MIR4740	chr17_79375160_-_MIR4740	0	0	0	0	0	0	0	1	0
chr17	79375176	-	MIR4740	chr17_79375176_-_MIR4740	0	0	1	0	0	0	0	4	0
chr17	79375220	+	MIR4740	chr17_79375220_+_MIR4740	0	0	0	0	0	0	0	1	0
chr1	25348765	-	MIR4425	chr1_25348765_-_MIR4425	0	39	21	1453	15	88	8	44	784
chr17	80077669	-	CCDC57	chr17_80077669_-_CCDC57	0	3	0	0	0	0	0	0	0
chr17	993638	-	ABR	chr17_993638_-_ABR	0	3	0	0	0	0	0	0	0
chr17	993783	-	ABR	chr17_993783_-_ABR	0	12	0	0	0	0	0	0	0
chr17	993816	-	ABR	chr17_993816_-_ABR	0	15	0	0	0	0	0	0	0
chr17	993931	-	ABR	chr17_993931_-_ABR	0	3	0	0	0	0	0	0	0
chr18	19697452	+	RNU6ATAC20P	chr18_19697452_+_RNU6ATAC20P	0	3	0	0	0	0	0	0	0
chr18	21445085	+	LAMA3	chr18_21445085_+_LAMA3	0	0	0	0	0	0	0	0	1
chr18	31253460	+	ASXL3	chr18_31253460_+_ASXL3	0	0	0	0	0	0	0	2	0
chr18	3623436	-	DLGAP1	chr18_3623436_-_DLGAP1	0	3	0	0	2	704	0	0	0
chr18	37399056	+	RNU6-1242P	chr18_37399056_+_RNU6-1242P	0	0	0	0	0	0	1	0	0
chr18	38735222	-	RNU7-145P	chr18_38735222_-_RNU7-145P	0	0	0	0	0	0	0	4	0
chr18	3946389	+	RNU6-831P	chr18_3946389_+_RNU6-831P	0	0	6	0	0	0	0	0	0
chr18	45819361	+	AC091150.1	chr18_45819361_+_AC091150.1	0	0	0	0	0	0	0	0	5
chr18	46466692	-	SMAD7	chr18_46466692_-_SMAD7	0	0	0	0	0	0	3	0	0
chr18	51795211	+	POLI	chr18_51795211_+_POLI	318	474444	3	1184	19	17	0	1	1
chr18	51795220	+	POLI	chr18_51795220_+_POLI	0	3	0	0	0	0	0	0	0
chr18	51795238	+	POLI	chr18_51795238_+_POLI	0	3	0	0	0	0	0	0	0
chr18	51795247	+	POLI	chr18_51795247_+_POLI	0	0	0	1	0	0	0	0	0
chr18	51795259	+	POLI	chr18_51795259_+_POLI	0	21	0	0	0	0	0	0	0
chr18	51795288	+	POLI	chr18_51795288_+_POLI	0	3	0	0	0	0	0	0	0
chr18	51795296	+	POLI	chr18_51795296_+_POLI	0	33	0	0	0	0	0	0	0
chr18	51796081	-	POLI	chr18_51796081_-_POLI	0	3	0	0	0	0	0	0	0
chr18	51851206	-	STARD6	chr18_51851206_-_STARD6	0	0	0	0	0	0	0	44	0
chr18	52994573	+	TCF4	chr18_52994573_+_TCF4	0	0	0	0	37	99	0	28	0
chr18	52994681	-	TCF4	chr18_52994681_-_TCF4	0	0	0	0	0	5	0	0	0
chr18	52995898	-	TCF4	chr18_52995898_-_TCF4	0	0	0	0	0	4	0	0	0
chr18	52995985	+	TCF4	chr18_52995985_+_TCF4	0	0	0	0	1	0	0	0	0
chr18	54250589	+	TXNL1	chr18_54250589_+_TXNL1	0	0	0	0	0	1	0	0	0
chr18	56917052	+	RAX	chr18_56917052_+_RAX	0	0	0	37	0	0	40	0	0
chr18	60173063	-	ZCCHC2	chr18_60173063_-_ZCCHC2	0	0	42003	51	16	36	0	21	18
chr1	8637152	-	RERE	chr1_8637152_-_RERE	0	0	1	0	0	0	0	0	0
chr18	6929108	+	RNU6-916P	chr18_6929108_+_RNU6-916P	0	3	0	0	0	0	0	0	0
chr18	72904307	-	ZADH2	chr18_72904307_-_ZADH2	0	0	0	0	0	2	0	0	0
chr18	853245	-	ADCYAP1	chr18_853245_-_ADCYAP1	6	0	0	0	0	0	0	0	0
chr18	9091918	+	NDUFV2	chr18_9091918_+_NDUFV2	0	0	4	0	0	0	0	0	0
chr18	9092290	+	NDUFV2	chr18_9092290_+_NDUFV2	0	0	1	0	0	0	0	0	0
chr1	89488002	+	GBP3	chr1_89488002_+_GBP3	0	0	0	0	0	1	0	0	0
chr1	90370999	+	LRRC8D	chr1_90370999_+_LRRC8D	0	0	5	0	0	0	0	0	0
chr19	10613775	+	KEAP1	chr19_10613775_+_KEAP1	0	3	0	0	0	0	0	0	0
chr19	14923395	+	OR7C1	chr19_14923395_+_OR7C1	0	0	1	0	0	0	0	0	0
chr19	14923587	-	OR7C1	chr19_14923587_-_OR7C1	0	0	1	0	0	0	0	0	0
chr19	14923693	-	OR7C1	chr19_14923693_-_OR7C1	0	0	3	0	0	0	0	0	0
chr19	16394585	-	KLF2	chr19_16394585_-_KLF2	0	0	0	1	1	1	0	89	3
chr19	17900495	-	FCHO1	chr19_17900495_-_FCHO1	0	0	0	0	0	1	0	0	0
chr19	18409581	+	LSM4	chr19_18409581_+_LSM4	0	6	0	0	0	0	0	0	0
chr19	18409778	+	LSM4	chr19_18409778_+_LSM4	0	0	0	1	0	0	0	0	0
chr19	19660798	-	CILP2	chr19_19660798_-_CILP2	0	0	1	0	0	0	0	0	0
chr19	2512993	-	GNG7	chr19_2512993_-_GNG7	0	21	0	0	0	0	0	0	0
chr19	36580910	+	WDR62	chr19_36580910_+_WDR62	0	0	1	0	0	0	0	0	0
chr19	36581215	+	WDR62	chr19_36581215_+_WDR62	0	0	1	0	0	0	0	0	0
chr19	36581237	+	WDR62	chr19_36581237_+_WDR62	0	0	1	0	0	0	0	0	0
chr19	36581269	+	WDR62	chr19_36581269_+_WDR62	0	0	1	0	0	0	0	0	0
chr19	36581415	-	WDR62	chr19_36581415_-_WDR62	0	0	3	0	0	0	0	0	0
chr19	38512949	-	SIPA1L3	chr19_38512949_-_SIPA1L3	0	0	0	1	10	7	0	0	0
chr19	38778824	-	SPINT2	chr19_38778824_-_SPINT2	0	0	0	0	0	0	2	0	0
chr19	43922861	-	TEX101	chr19_43922861_-_TEX101	0	0	0	0	0	0	3	0	0
chr19	44282898	+	KCNN4	chr19_44282898_+_KCNN4	0	9	0	0	0	0	0	0	0
chr19	4956453	-	MIR4747	chr19_4956453_-_MIR4747	0	0	5	0	0	0	0	0	0
chr19	4956529	-	MIR4747	chr19_4956529_-_MIR4747	0	0	2	0	0	0	0	0	0
chr19	4956580	-	MIR4747	chr19_4956580_-_MIR4747	0	0	1	0	0	0	0	0	0
chr19	4956865	-	MIR4747	chr19_4956865_-_MIR4747	0	0	1	0	0	0	0	0	0
chr19	4957426	+	MIR4747	chr19_4957426_+_MIR4747	0	0	4	0	0	0	0	0	0
chr19	4957670	+	MIR4747	chr19_4957670_+_MIR4747	0	0	4	0	0	3	0	0	0
chr19	4957676	-	MIR4747	chr19_4957676_-_MIR4747	0	0	0	0	1	0	0	0	0
chr19	4957920	-	MIR4747	chr19_4957920_-_MIR4747	0	0	1	0	0	0	0	0	0
chr19	4958093	-	MIR4747	chr19_4958093_-_MIR4747	0	0	0	0	1	0	0	0	0
chr19	55403381	+	CTB-61M7.2	chr19_55403381_+_CTB-61M7.2	0	0	0	0	1	0	0	0	0
chr19	55526050	-	GP6	chr19_55526050_-_GP6	0	3	0	0	0	0	0	0	0
chr19	6072381	-	RFX2	chr19_6072381_-_RFX2	0	0	0	0	0	2	0	0	0
chr19	6072991	-	RFX2	chr19_6072991_-_RFX2	0	0	0	0	0	1	0	0	0
chr19	6778254	+	VAV1	chr19_6778254_+_VAV1	0	0	0	0	0	3	0	0	0
chr19	6778363	-	VAV1	chr19_6778363_-_VAV1	0	0	0	0	0	1	0	0	0
chr19	6778420	-	VAV1	chr19_6778420_-_VAV1	0	0	0	0	0	1	0	0	0
chr19	6778437	+	VAV1	chr19_6778437_+_VAV1	0	0	0	0	0	1	0	0	0
chr19	6778657	-	VAV1	chr19_6778657_-_VAV1	0	0	0	0	0	2	0	0	0
chr19	8048350	-	ELAVL1	chr19_8048350_-_ELAVL1	0	3	0	0	0	0	0	0	0
chr1	98854327	+	SNX7	chr1_98854327_+_SNX7	0	0	0	0	85	0	0	0	0
chr20	10326814	-	SNAP25	chr20_10326814_-_SNAP25	0	0	0	0	0	0	0	1	0
chr20	30028808	+	DEFB123	chr20_30028808_+_DEFB123	0	0	0	1	0	0	1	0	0
chr20	30263661	+	BCL2L1	chr20_30263661_+_BCL2L1	0	30	34	28010	57	50	0	7	17
chr20	30267507	+	BCL2L1	chr20_30267507_+_BCL2L1	0	0	0	1	0	0	0	0	0
chr20	30310894	-	BCL2L1	chr20_30310894_-_BCL2L1	0	0	0	0	0	2	0	0	0
chr20	33442319	-	GGT7	chr20_33442319_-_GGT7	0	0	0	0	0	1	0	0	0
chr20	35395051	-	DSN1	chr20_35395051_-_DSN1	0	0	1	0	0	0	0	0	0
chr20	35995057	-	SRC	chr20_35995057_-_SRC	0	0	5	0	0	1	0	0	0
chr20	41250035	-	PTPRT	chr20_41250035_-_PTPRT	0	0	0	0	0	1	0	0	0
chr20	46601425	-	RNU7-92P	chr20_46601425_-_RNU7-92P	0	3	0	0	0	0	0	0	0
chr20	46601897	+	RNU7-92P	chr20_46601897_+_RNU7-92P	0	3	0	0	0	0	0	0	0
chr20	46602083	-	RNU7-92P	chr20_46602083_-_RNU7-92P	0	27	0	0	0	0	0	0	0
chr20	46602097	-	RNU7-92P	chr20_46602097_-_RNU7-92P	0	12	0	0	0	0	0	0	0
chr20	46602278	+	RNU7-92P	chr20_46602278_+_RNU7-92P	0	3	0	0	0	0	0	0	0
chr20	46602289	+	RNU7-92P	chr20_46602289_+_RNU7-92P	0	3	0	0	0	0	0	0	0
chr20	46602426	-	RNU7-92P	chr20_46602426_-_RNU7-92P	0	6	0	0	0	0	0	0	0
chr20	46602462	-	RNU7-92P	chr20_46602462_-_RNU7-92P	0	3	0	0	0	0	0	0	0
chr20	47002232	-	RNU7-144P	chr20_47002232_-_RNU7-144P	0	3	0	0	0	0	0	0	0
chr20	47002263	-	RNU7-144P	chr20_47002263_-_RNU7-144P	0	3	0	0	0	0	0	0	0
chr20	47334666	+	PREX1	chr20_47334666_+_PREX1	0	0	0	0	0	6	0	0	0
chr20	4795677	-	RASSF2	chr20_4795677_-_RASSF2	0	0	0	0	2	19	0	0	0
chr20	52459164	+	BCAS1	chr20_52459164_+_BCAS1	0	0	2	0	0	0	0	0	0
chr20	54987720	-	CASS4	chr20_54987720_-_CASS4	0	3	0	0	0	0	0	0	0
chr20	55039250	+	RTFDC1	chr20_55039250_+_RTFDC1	0	0	176	2	0	0	0	0	0
chr20	56273821	+	PMEPA1	chr20_56273821_+_PMEPA1	0	0	0	0	0	1	0	0	0
chr20	57693601	+	ZNF831	chr20_57693601_+_ZNF831	0	0	0	0	0	0	0	1	0
chr20	59029282	+	MIR4533	chr20_59029282_+_MIR4533	0	0	0	1	0	0	0	0	0
chr20	60945508	-	LAMA5	chr20_60945508_-_LAMA5	0	0	0	2	0	0	0	0	0
chr20	6844076	-	BMP2	chr20_6844076_-_BMP2	0	0	37	0	0	0	0	0	0
chr20	8134328	-	PLCB1	chr20_8134328_-_PLCB1	0	1218	0	0	0	0	0	0	0
chr20	9024403	+	PLCB1	chr20_9024403_+_PLCB1	0	0	0	0	0	1	0	0	0
chr20	9024898	-	PLCB1	chr20_9024898_-_PLCB1	0	0	0	0	1	0	0	0	0
chr20	9100264	+	PLCB4	chr20_9100264_+_PLCB4	0	0	0	0	0	0	140	6	1
chr2	113032686	+	ZC3H6	chr2_113032686_+_ZC3H6	0	0	2	0	0	0	0	0	0
chr21	16647334	-	NRIP1	chr21_16647334_-_NRIP1	0	0	0	0	0	1	0	0	0
chr21	16694901	-	RNU6-1326P	chr21_16694901_-_RNU6-1326P	0	0	0	1	0	0	0	0	0
chr2	117172730	+	DPP10	chr2_117172730_+_DPP10	0	0	2	0	0	0	0	0	0
chr2	117172783	+	DPP10	chr2_117172783_+_DPP10	0	0	1	0	0	0	0	0	0
chr2	117172933	-	DPP10	chr2_117172933_-_DPP10	0	0	1	0	0	0	0	0	0
chr21	21171435	-	RNU1-139P	chr21_21171435_-_RNU1-139P	0	0	0	0	6	3	0	0	0
chr21	21832520	-	RN7SKP147	chr21_21832520_-_RN7SKP147	0	0	0	0	0	1	0	0	0
chr2	127290777	+	GYPC	chr2_127290777_+_GYPC	0	0	4	0	0	0	0	0	0
chr2	127290858	-	GYPC	chr2_127290858_-_GYPC	0	18	51	0	2	3	0	0	0
chr2	131909825	-	PLEKHB2	chr2_131909825_-_PLEKHB2	0	0	0	0	0	0	2	0	0
chr21	32838438	+	SOD1	chr21_32838438_+_SOD1	0	0	4	0	0	0	0	0	0
chr21	32838493	+	SOD1	chr21_32838493_+_SOD1	0	0	32	0	0	0	0	0	0
chr21	32838496	-	SOD1	chr21_32838496_-_SOD1	0	0	2	0	0	0	0	0	0
chr21	32838543	+	SOD1	chr21_32838543_+_SOD1	0	0	2	0	0	0	0	0	0
chr21	32838581	-	SOD1	chr21_32838581_-_SOD1	0	0	20	0	0	0	0	0	0
chr21	32838599	-	SOD1	chr21_32838599_-_SOD1	0	0	17	0	0	0	0	0	0
chr21	32838646	-	SOD1	chr21_32838646_-_SOD1	0	0	8	0	0	0	0	0	0
chr21	34072909	+	SYNJ1	chr21_34072909_+_SYNJ1	0	0	1	0	0	0	0	0	0
chr21	39037764	-	KCNJ6	chr21_39037764_-_KCNJ6	0	3	0	0	0	0	0	0	0
chr21	39038021	+	KCNJ6	chr21_39038021_+_KCNJ6	0	15	0	0	0	0	0	0	0
chr21	39038032	+	KCNJ6	chr21_39038032_+_KCNJ6	0	3	0	0	0	0	0	0	0
chr21	39038134	-	KCNJ6	chr21_39038134_-_KCNJ6	0	6	0	0	0	0	0	0	0
chr21	39038476	-	KCNJ6	chr21_39038476_-_KCNJ6	0	57	0	0	0	0	0	0	0
chr21	39038507	-	KCNJ6	chr21_39038507_-_KCNJ6	0	12	0	0	0	0	0	0	0
chr21	39038523	-	KCNJ6	chr21_39038523_-_KCNJ6	0	3	0	0	0	0	0	0	0
chr21	40474738	+	PSMG1	chr21_40474738_+_PSMG1	0	3	0	0	0	0	0	0	0
chr21	40475957	-	PSMG1	chr21_40475957_-_PSMG1	0	9	0	0	0	0	0	0	0
chr21	40476011	-	PSMG1	chr21_40476011_-_PSMG1	0	3	0	0	0	0	0	0	0
chr21	40476061	-	PSMG1	chr21_40476061_-_PSMG1	0	3	0	0	0	0	0	0	0
chr21	40476405	-	PSMG1	chr21_40476405_-_PSMG1	0	318	0	0	0	0	0	0	0
chr21	42764378	-	MX2	chr21_42764378_-_MX2	0	0	6	0	0	0	0	0	0
chr21	42796319	+	MX1	chr21_42796319_+_MX1	0	6	0	0	0	0	0	0	0
chr21	42796344	+	MX1	chr21_42796344_+_MX1	0	3	0	0	0	0	0	0	0
chr21	42796367	-	MX1	chr21_42796367_-_MX1	0	12	0	0	0	0	0	0	0
chr21	42796384	+	MX1	chr21_42796384_+_MX1	0	24	0	0	0	0	0	0	0
chr21	42796396	+	MX1	chr21_42796396_+_MX1	0	3	0	0	0	0	0	0	0
chr21	42796448	-	MX1	chr21_42796448_-_MX1	0	18	0	0	0	0	0	0	0
chr21	42796472	+	MX1	chr21_42796472_+_MX1	0	3	0	0	0	0	0	0	0
chr21	42796481	+	MX1	chr21_42796481_+_MX1	0	9	0	0	0	0	0	0	0
chr21	42796493	+	MX1	chr21_42796493_+_MX1	0	36	0	0	0	0	0	0	0
chr21	42796527	-	MX1	chr21_42796527_-_MX1	0	12	0	0	0	0	0	0	0
chr21	42796535	+	MX1	chr21_42796535_+_MX1	0	3	0	0	0	0	0	0	0
chr21	42796571	+	MX1	chr21_42796571_+_MX1	0	6	0	0	0	0	0	0	0
chr21	42796618	+	MX1	chr21_42796618_+_MX1	0	60	0	0	0	0	0	0	0
chr21	42796633	+	MX1	chr21_42796633_+_MX1	0	75	0	0	0	0	0	0	0
chr21	42796642	+	MX1	chr21_42796642_+_MX1	0	3	0	0	0	0	0	0	0
chr21	42796653	+	MX1	chr21_42796653_+_MX1	0	27	0	0	0	0	0	0	0
chr21	42796671	+	MX1	chr21_42796671_+_MX1	0	69	0	0	0	0	0	0	0
chr21	42796698	+	MX1	chr21_42796698_+_MX1	0	3	0	0	0	0	0	0	0
chr21	42796722	-	MX1	chr21_42796722_-_MX1	0	3	0	0	0	0	0	0	0
chr21	42796734	-	MX1	chr21_42796734_-_MX1	54	795957	0	1	212	360	0	7	1
chr21	45084684	-	RRP1B	chr21_45084684_-_RRP1B	0	0	0	0	0	0	3	0	0
chr21	45459437	-	TRAPPC10	chr21_45459437_-_TRAPPC10	0	0	0	1	0	0	0	0	0
chr21	45583400	+	C21orf33	chr21_45583400_+_C21orf33	0	0	0	0	0	1	0	0	0
chr21	46340179	+	ITGB2	chr21_46340179_+_ITGB2	0	0	0	0	0	2	0	0	0
chr21	47349540	-	PCBP3	chr21_47349540_-_PCBP3	0	0	0	0	0	4	0	0	0
chr21	47920086	-	DIP2A	chr21_47920086_-_DIP2A	0	0	0	0	0	1	0	0	0
chr2	149822269	-	KIF5C	chr2_149822269_-_KIF5C	0	0	0	0	0	0	8	0	0
chr2	153268047	-	FMNL2	chr2_153268047_-_FMNL2	0	0	0	3	0	0	2	0	0
chr2	153579271	+	ARL6IP6	chr2_153579271_+_ARL6IP6	3	0	0	0	0	0	0	0	0
chr2	154863891	-	GALNT13	chr2_154863891_-_GALNT13	0	0	0	0	0	0	0	0	5
chr2	162135498	+	PSMD14	chr2_162135498_+_PSMD14	0	3	0	0	0	0	0	0	0
chr2	164275530	+	RNU6-627P	chr2_164275530_+_RNU6-627P	0	3	0	0	0	0	0	0	0
chr2	16807637	-	FAM49A	chr2_16807637_-_FAM49A	0	0	0	0	1	0	0	0	0
chr2	177864768	+	RNU6-187P	chr2_177864768_+_RNU6-187P	0	0	0	0	0	0	2	0	0
chr2	179475609	+	TTN	chr2_179475609_+_TTN	0	3	0	0	0	0	0	0	0
chr2	187106063	+	ZC3H15	chr2_187106063_+_ZC3H15	0	0	5	0	0	0	0	0	0
chr2	187106145	+	ZC3H15	chr2_187106145_+_ZC3H15	0	0	1	0	0	0	0	0	0
chr2	196884944	-	DNAH7	chr2_196884944_-_DNAH7	0	0	0	0	1	0	0	0	0
chr2	216561779	+	MREG	chr2_216561779_+_MREG	0	3	0	0	0	0	0	0	0
chr2	218769931	+	TNS1	chr2_218769931_+_TNS1	42	47901	0	0	0	0	0	0	0
chr2	218770125	-	TNS1	chr2_218770125_-_TNS1	0	9	0	0	0	0	0	0	0
chr2	218770148	-	TNS1	chr2_218770148_-_TNS1	0	3	0	0	0	0	0	0	0
chr2	218770245	-	TNS1	chr2_218770245_-_TNS1	0	3	0	0	0	0	0	0	0
chr2	218770450	+	TNS1	chr2_218770450_+_TNS1	0	21	0	0	0	0	0	0	0
chr2	218770683	-	TNS1	chr2_218770683_-_TNS1	0	6	0	0	0	0	0	0	0
chr2	219227768	+	C2orf62	chr2_219227768_+_C2orf62	0	0	30	0	0	0	0	0	0
chr2	220641420	-	MIR4268	chr2_220641420_-_MIR4268	0	0	1	0	0	0	0	0	0
chr22	20823692	+	KLHL22	chr22_20823692_+_KLHL22	0	0	0	0	0	0	5	0	2
chr2	221707012	+	EPHA4	chr2_221707012_+_EPHA4	0	0	0	0	0	0	0	2	0
chr2	22355578	-	RNA5SP87	chr2_22355578_-_RNA5SP87	0	0	0	11	0	0	0	0	0
chr2	22376907	-	RNA5SP87	chr2_22376907_-_RNA5SP87	0	0	5	0	0	0	0	0	0
chr2	22376966	-	RNA5SP87	chr2_22376966_-_RNA5SP87	0	0	2	0	0	0	0	0	0
chr2	22377040	+	RNA5SP87	chr2_22377040_+_RNA5SP87	0	0	3	0	0	0	0	0	0
chr2	22377476	+	RNA5SP87	chr2_22377476_+_RNA5SP87	0	0	0	0	0	0	2	0	0
chr2	223823804	-	ACSL3	chr2_223823804_-_ACSL3	0	0	0	0	0	0	0	2	0
chr22	24094309	-	VPREB3	chr22_24094309_-_VPREB3	0	0	0	0	0	2	0	0	0
chr22	24094330	+	VPREB3	chr22_24094330_+_VPREB3	0	0	0	0	0	1	0	0	0
chr22	24094927	-	VPREB3	chr22_24094927_-_VPREB3	0	0	0	0	0	1	0	0	0
chr2	228179752	+	COL4A3	chr2_228179752_+_COL4A3	0	0	0	1	0	0	0	0	0
chr22	28199060	-	MN1	chr22_28199060_-_MN1	0	0	0	0	0	0	0	0	1
chr22	30699652	+	TBC1D10A	chr22_30699652_+_TBC1D10A	0	0	2	0	0	0	0	0	0
chr22	32263376	-	DEPDC5	chr22_32263376_-_DEPDC5	0	0	3	0	0	0	0	0	0
chr2	232448892	-	C2orf57	chr2_232448892_-_C2orf57	0	0	0	0	0	0	0	0	3
chr2	232535202	-	RN7SL499P	chr2_232535202_-_RN7SL499P	0	3	0	0	0	0	0	0	0
chr22	33275945	-	SYN3	chr22_33275945_-_SYN3	0	0	0	0	0	2	0	0	0
chr22	33346597	+	SYN3	chr22_33346597_+_SYN3	0	0	0	0	0	2	0	0	0
chr22	33346632	+	SYN3	chr22_33346632_+_SYN3	0	0	0	0	0	1	0	0	0
chr22	33346684	+	SYN3	chr22_33346684_+_SYN3	0	0	0	0	0	1	0	0	0
chr22	33346869	+	SYN3	chr22_33346869_+_SYN3	0	0	0	0	0	3	0	0	0
chr6	32160032	-	GPSM3	chr6_32160032_-_GPSM3	0	3	20	6	996	51	3	272	39
chr22	33740988	-	LARGE	chr22_33740988_-_LARGE	0	0	0	0	0	1	0	0	0
chr2	234097758	+	INPP5D	chr2_234097758_+_INPP5D	0	6	0	0	0	5	0	0	0
chr22	34193210	+	LARGE	chr22_34193210_+_LARGE	0	0	0	0	0	0	1	0	0
chr22	36782185	+	MYH9	chr22_36782185_+_MYH9	0	6	2	0	0	0	0	0	0
chr2	237327235	+	IQCA1	chr2_237327235_+_IQCA1	0	0	0	0	0	0	1	0	0
chr22	37666614	+	CYTH4	chr22_37666614_+_CYTH4	0	666	0	0	0	0	0	0	0
chr22	39136632	-	SUN2	chr22_39136632_-_SUN2	0	0	0	0	0	0	1	0	13
chr22	39795392	-	TAB1	chr22_39795392_-_TAB1	0	15	0	0	0	0	4	0	0
chr2	239942042	+	HDAC4	chr2_239942042_+_HDAC4	0	0	1	0	0	0	0	0	0
chr2	240673415	+	AC093802.1	chr2_240673415_+_AC093802.1	0	447	15	0	0	0	0	32	0
chr22	41808658	-	TEF	chr22_41808658_-_TEF	0	0	0	0	0	0	0	0	2
chr2	242397756	+	FARP2	chr2_242397756_+_FARP2	0	240	0	0	0	0	0	0	0
chr22	43289975	+	PACSIN2	chr22_43289975_+_PACSIN2	0	0	0	13	13	8	0	0	0
chr6	25369150	-	LRRC16A	chr6_25369150_-_LRRC16A	0	0	18	0	1	0	186	48	0
chr22	47779168	+	TBC1D22A	chr22_47779168_+_TBC1D22A	0	0	0	0	0	1	0	0	0
chr22	47779266	-	TBC1D22A	chr22_47779266_-_TBC1D22A	0	0	0	0	0	1	0	0	0
chr2	25033846	+	CENPO	chr2_25033846_+_CENPO	0	0	1	0	0	0	0	0	0
chr2	27295469	+	OST4	chr2_27295469_+_OST4	0	0	0	29	0	0	0	0	0
chr2	28495763	-	BRE	chr2_28495763_-_BRE	0	3	0	0	0	0	0	0	0
chr2	31489604	+	EHD3	chr2_31489604_+_EHD3	0	0	0	3	0	0	0	0	0
chr2	38691982	-	RP11-541E12.1	chr2_38691982_-_RP11-541E12.1	0	0	0	0	0	1	0	0	0
chr2	38692075	-	RP11-541E12.1	chr2_38692075_-_RP11-541E12.1	0	0	0	0	0	3	0	0	0
chr2	42708350	-	KCNG3	chr2_42708350_-_KCNG3	0	0	0	0	0	1	0	0	0
chr2	42708819	+	KCNG3	chr2_42708819_+_KCNG3	0	0	0	0	0	1	0	0	0
chr2	45600961	+	SRBD1	chr2_45600961_+_SRBD1	0	0	0	0	0	0	0	1	0
chr2	46087782	-	PRKCE	chr2_46087782_-_PRKCE	0	0	0	0	0	0	0	2	0
chr7	2749858	+	AMZ1	chr7_2749858_+_AMZ1	0	3	16	22	10	15	4843	110	15925
chr2	47142734	-	MCFD2	chr2_47142734_-_MCFD2	0	0	0	0	2	2	0	0	0
chr2	54223852	+	ACYP2	chr2_54223852_+_ACYP2	0	0	0	0	0	0	0	1	0
chr2	54821118	-	SPTBN1	chr2_54821118_-_SPTBN1	0	0	1	0	96	0	0	5	0
chr2	58274579	+	VRK2	chr2_58274579_+_VRK2	0	0	3	1302	2	0	0	3	0
chr2	6109222	-	FLJ30594	chr2_6109222_-_FLJ30594	0	0	0	1	0	0	0	0	0
chr2	62421569	-	MIR5192	chr2_62421569_-_MIR5192	0	0	8	0	0	0	0	0	0
chr2	62421856	-	MIR5192	chr2_62421856_-_MIR5192	0	0	1	0	0	0	0	0	0
chr2	62421928	+	MIR5192	chr2_62421928_+_MIR5192	0	0	6	0	0	0	0	0	0
chr2	62421988	-	MIR5192	chr2_62421988_-_MIR5192	0	0	36	0	0	0	0	0	0
chr2	62422142	+	MIR5192	chr2_62422142_+_MIR5192	0	0	3	0	0	0	0	0	0
chr2	62422228	-	MIR5192	chr2_62422228_-_MIR5192	0	0	4	0	0	0	0	0	0
chr2	62422236	+	MIR5192	chr2_62422236_+_MIR5192	0	0	30	0	0	0	0	0	0
chr2	62422248	+	MIR5192	chr2_62422248_+_MIR5192	0	0	2	0	0	0	0	0	0
chr2	62422276	-	MIR5192	chr2_62422276_-_MIR5192	0	0	1	0	0	0	0	0	0
chr2	62422289	+	MIR5192	chr2_62422289_+_MIR5192	0	0	1	0	0	0	0	0	0
chr2	62422625	-	MIR5192	chr2_62422625_-_MIR5192	0	0	3	0	0	0	0	0	0
chr12	11902558	-	ETV6	chr12_11902558_-_ETV6	0	30	15	19898	22	36	2	3	13
chr2	62536617	-	RN7SL51P	chr2_62536617_-_RN7SL51P	0	0	0	1	0	0	139	0	12
chr6	35694309	-	ARMC12	chr6_35694309_-_ARMC12	0	288	12	67544	29	79	32238	42	323
chr2	6889587	+	CMPK2	chr2_6889587_+_CMPK2	0	0	0	0	0	0	8	0	0
chr2	70312642	-	PCBP1	chr2_70312642_-_PCBP1	0	3	0	0	0	0	0	0	0
chr2	74119145	+	ACTG2	chr2_74119145_+_ACTG2	0	0	0	1	0	0	0	0	0
chr2	74393812	+	MOB1A	chr2_74393812_+_MOB1A	105	0	0	0	0	0	0	0	0
chr2	7571859	+	RNU6ATAC37P	chr2_7571859_+_RNU6ATAC37P	0	0	0	0	0	0	0	1	0
chr2	85167278	+	KCMF1	chr2_85167278_+_KCMF1	0	0	0	5	5	0	0	0	13
chr2	8684181	+	ID2	chr2_8684181_+_ID2	0	0	0	1	0	0	0	0	0
chr2	98541027	-	TMEM131	chr2_98541027_-_TMEM131	0	0	0	0	0	1	0	0	0
chr2	99193385	+	INPP4A	chr2_99193385_+_INPP4A	0	0	0	0	0	8	0	0	0
chr2	99193410	+	INPP4A	chr2_99193410_+_INPP4A	0	0	0	0	0	7	0	0	0
chr2	99193484	+	INPP4A	chr2_99193484_+_INPP4A	0	0	0	0	0	1	0	0	0
chr2	99193485	-	INPP4A	chr2_99193485_-_INPP4A	0	0	0	0	0	3	0	0	0
chr2	99193584	+	INPP4A	chr2_99193584_+_INPP4A	0	0	0	0	0	2	0	0	0
chr2	99193672	-	INPP4A	chr2_99193672_-_INPP4A	0	0	0	0	0	4	0	0	0
chr2	99193730	-	INPP4A	chr2_99193730_-_INPP4A	0	0	0	0	0	3	0	0	0
chr2	99193786	-	INPP4A	chr2_99193786_-_INPP4A	0	0	0	0	0	1	0	0	0
chr3	101798490	-	ZPLD1	chr3_101798490_-_ZPLD1	0	0	0	0	0	1	64	0	108
chr3	107844420	+	CD47	chr3_107844420_+_CD47	0	0	0	0	0	2	0	0	0
chr3	107845353	-	CD47	chr3_107845353_-_CD47	0	0	582	2	9	877	0	21	4
chr3	11184391	-	SLC6A1	chr3_11184391_-_SLC6A1	0	0	0	0	0	1	0	0	0
chr3	11184416	-	SLC6A1	chr3_11184416_-_SLC6A1	0	0	0	0	0	1	0	0	0
chr3	113028452	+	WDR52	chr3_113028452_+_WDR52	0	0	0	0	0	1	0	0	0
chr3	113028478	+	WDR52	chr3_113028478_+_WDR52	0	0	0	0	0	2	0	0	0
chr3	115758672	+	LSAMP	chr3_115758672_+_LSAMP	0	0	0	0	1	0	0	0	0
chr3	120212803	+	FSTL1	chr3_120212803_+_FSTL1	0	0	0	0	0	0	0	0	1
chr3	12645925	+	RAF1	chr3_12645925_+_RAF1	0	0	0	2	0	0	0	0	0
chr3	128765379	+	EFCC1	chr3_128765379_+_EFCC1	0	0	0	0	0	0	0	0	1
chr3	135967077	-	PCCB	chr3_135967077_-_PCCB	0	0	0	0	0	0	1	0	0
chr3	136150705	+	STAG1	chr3_136150705_+_STAG1	0	0	1	0	0	0	0	0	0
chr3	136505128	+	SLC35G2	chr3_136505128_+_SLC35G2	0	0	0	0	0	1	0	0	6
chr3	141131352	+	ZBTB38	chr3_141131352_+_ZBTB38	0	3	2	0	0	1	0	0	22
chr3	153840498	+	ARHGEF26	chr3_153840498_+_ARHGEF26	0	3	0	0	0	0	0	0	0
chr3	15579506	+	COLQ	chr3_15579506_+_COLQ	0	3	0	0	0	0	0	0	0
chr3	15579708	+	COLQ	chr3_15579708_+_COLQ	0	3	0	0	0	0	0	0	0
chr3	15583155	-	HACL1	chr3_15583155_-_HACL1	0	6	0	0	0	0	0	0	0
chr3	156215293	-	KCNAB1	chr3_156215293_-_KCNAB1	0	0	0	0	0	0	4	0	3
chr3	170628576	+	EIF5A2	chr3_170628576_+_EIF5A2	0	3	0	0	0	0	0	0	0
chr3	172346446	-	NCEH1	chr3_172346446_-_NCEH1	0	0	3	0	0	0	0	0	0
chr3	182048979	+	RN7SKP265	chr3_182048979_+_RN7SKP265	0	3	0	0	0	0	0	0	0
chr3	182049177	-	RN7SKP265	chr3_182049177_-_RN7SKP265	0	3	0	0	0	0	0	0	0
chr3	182049253	+	RN7SKP265	chr3_182049253_+_RN7SKP265	0	0	1	0	0	0	0	0	0
chr3	182049272	-	RN7SKP265	chr3_182049272_-_RN7SKP265	0	6	0	0	0	0	0	0	0
chr3	182049824	+	RN7SKP265	chr3_182049824_+_RN7SKP265	0	0	0	0	0	1	0	0	0
chr3	182049839	+	RN7SKP265	chr3_182049839_+_RN7SKP265	0	3	0	0	0	0	0	0	0
chr3	182049929	-	RN7SKP265	chr3_182049929_-_RN7SKP265	0	0	2	0	0	0	0	0	0
chr3	182050213	+	RN7SKP265	chr3_182050213_+_RN7SKP265	0	3	0	0	0	0	0	0	0
chr3	182050264	-	RN7SKP265	chr3_182050264_-_RN7SKP265	0	6	0	0	0	0	0	0	0
chr3	182050528	+	RN7SKP265	chr3_182050528_+_RN7SKP265	0	3	0	0	0	0	0	0	0
chr3	182050767	-	RN7SKP265	chr3_182050767_-_RN7SKP265	0	6	0	0	0	1	0	0	0
chr3	182050922	+	RN7SKP265	chr3_182050922_+_RN7SKP265	0	3	0	0	0	0	0	0	0
chr3	182050940	-	RN7SKP265	chr3_182050940_-_RN7SKP265	0	3	0	0	0	0	0	0	0
chr3	182051017	-	RN7SKP265	chr3_182051017_-_RN7SKP265	0	3	0	0	0	0	0	0	0
chr3	183119909	-	MCF2L2	chr3_183119909_-_MCF2L2	0	0	0	1	0	0	0	0	0
chr3	187711829	+	LPP-AS2	chr3_187711829_+_LPP-AS2	0	0	4	1511	176	8	0	1	2
chr3	196322067	+	FBXO45	chr3_196322067_+_FBXO45	0	0	1	0	0	0	0	0	0
chr3	196322104	+	FBXO45	chr3_196322104_+_FBXO45	0	0	1	0	0	0	0	0	0
chr3	38461949	-	XYLB	chr3_38461949_-_XYLB	0	0	0	0	0	0	0	1	0
chr3	45186947	+	CDCP1	chr3_45186947_+_CDCP1	0	3	0	0	0	0	0	0	0
chr3	45673927	-	LIMD1	chr3_45673927_-_LIMD1	0	0	1	0	0	0	0	0	0
chr3	48221474	-	CDC25A	chr3_48221474_-_CDC25A	0	3	0	0	0	0	0	0	0
chr3	48514201	-	SHISA5	chr3_48514201_-_SHISA5	0	0	18	0	0	0	0	0	0
chr3	58069024	-	FLNB	chr3_58069024_-_FLNB	0	0	0	0	5	0	0	0	0
chr3	58884555	+	C3orf67	chr3_58884555_+_C3orf67	0	0	0	26	0	0	0	0	0
chr3	59758176	-	FHIT	chr3_59758176_-_FHIT	0	0	2	0	0	0	0	0	0
chr3	71440867	+	MIR1284	chr3_71440867_+_MIR1284	0	0	0	0	0	0	0	3	0
chr6	6826665	-	RN7SL554P	chr6_6826665_-_RN7SL554P	0	0	9	18	3733	7833	36	4183	4
chr3	72064854	+	RN7SL271P	chr3_72064854_+_RN7SL271P	0	0	0	0	1	0	0	0	0
chr3	72338201	+	RYBP	chr3_72338201_+_RYBP	0	30	0	0	0	0	0	0	0
chr3	75510923	-	FAM86DP	chr3_75510923_-_FAM86DP	0	0	0	0	0	1	0	0	0
chr3	7950634	+	GRM7	chr3_7950634_+_GRM7	0	0	0	0	0	0	0	5	0
chr3	81808602	+	GBE1	chr3_81808602_+_GBE1	0	0	0	0	0	0	0	1	0
chr4	100475647	+	TRMT10A	chr4_100475647_+_TRMT10A	0	0	0	6	0	0	0	0	0
chr4	11097803	+	MIR572	chr4_11097803_+_MIR572	0	0	0	0	0	0	0	0	18
chr4	12058062	-	RNU6-578P	chr4_12058062_-_RNU6-578P	0	0	0	0	0	0	0	2	0
chr4	122720844	+	EXOSC9	chr4_122720844_+_EXOSC9	0	3	0	0	0	0	0	0	0
chr4	13308640	-	HSP90AB2P	chr4_13308640_-_HSP90AB2P	0	15	0	0	0	0	0	0	0
chr4	137962810	+	PCDH18	chr4_137962810_+_PCDH18	0	0	5	0	0	0	0	0	0
chr4	13987541	-	MIR5091	chr4_13987541_-_MIR5091	0	3	0	0	0	0	0	0	0
chr4	140683000	+	MAML3	chr4_140683000_+_MAML3	0	0	0	0	0	0	2	0	0
chr4	140979112	-	MAML3	chr4_140979112_-_MAML3	0	0	0	0	0	0	0	0	12
chr4	143621536	+	INPP4B	chr4_143621536_+_INPP4B	0	0	0	0	1	0	0	0	0
chr4	149884698	+	RNU7-197P	chr4_149884698_+_RNU7-197P	0	0	0	0	0	1	0	0	0
chr4	149884722	+	RNU7-197P	chr4_149884722_+_RNU7-197P	0	0	0	0	0	2	0	0	0
chr4	156533187	-	GUCY1A3	chr4_156533187_-_GUCY1A3	0	0	0	2	0	0	0	0	0
chr4	156605099	-	GUCY1A3	chr4_156605099_-_GUCY1A3	0	0	1	0	0	0	0	0	0
chr4	160095349	-	MIR3688-2	chr4_160095349_-_MIR3688-2	0	0	0	0	0	0	0	0	1
chr4	16056462	+	PROM1	chr4_16056462_+_PROM1	0	0	718	0	1	0	0	1	1
chr4	16254730	-	TAPT1	chr4_16254730_-_TAPT1	0	0	0	0	0	0	0	0	3
chr4	163021113	+	FSTL5	chr4_163021113_+_FSTL5	0	0	0	1	0	0	0	0	0
chr4	169819795	-	PALLD	chr4_169819795_-_PALLD	0	0	0	0	0	5	0	0	0
chr4	171620778	+	HSP90AA6P	chr4_171620778_+_HSP90AA6P	0	3	0	0	0	0	0	0	0
chr4	175433200	+	HPGD	chr4_175433200_+_HPGD	0	0	0	0	0	2	0	0	0
chr4	175433213	-	HPGD	chr4_175433213_-_HPGD	0	0	0	0	0	2	0	0	0
chr4	175443303	+	HPGD	chr4_175443303_+_HPGD	0	0	0	0	1	0	0	0	0
chr4	177648483	-	VEGFC	chr4_177648483_-_VEGFC	0	0	0	0	0	0	0	1	0
chr4	181953672	+	RN7SKP13	chr4_181953672_+_RN7SKP13	0	0	1	0	0	0	0	0	0
chr4	181953846	-	RN7SKP13	chr4_181953846_-_RN7SKP13	0	0	1	0	0	0	0	0	0
chr4	18567961	+	LCORL	chr4_18567961_+_LCORL	0	0	0	0	0	0	1	0	0
chr4	188146445	+	FAT1	chr4_188146445_+_FAT1	0	0	1	0	0	0	0	0	0
chr4	188146601	+	FAT1	chr4_188146601_+_FAT1	0	0	1	0	0	0	0	0	0
chr4	189451756	-	RNU7-192P	chr4_189451756_-_RNU7-192P	0	6	0	0	0	0	0	0	0
chr4	27103260	+	STIM2	chr4_27103260_+_STIM2	0	0	0	0	0	0	3	0	0
chr4	2835359	-	SH3BP2	chr4_2835359_-_SH3BP2	0	0	0	1	0	0	0	0	0
chr4	2869850	+	ADD1	chr4_2869850_+_ADD1	0	0	57	0	1	0	0	0	0
chr4	36249608	-	ARAP2	chr4_36249608_-_ARAP2	0	0	1	127	0	1	0	0	0
chr4	36325060	+	DTHD1	chr4_36325060_+_DTHD1	0	0	2	0	0	0	0	0	0
chr4	38806431	-	TLR1	chr4_38806431_-_TLR1	0	0	0	0	0	3	0	0	0
chr4	3993297	+	FAM86EP	chr4_3993297_+_FAM86EP	0	0	0	0	0	2	0	0	0
chr4	3993379	-	FAM86EP	chr4_3993379_-_FAM86EP	0	0	0	0	0	2	0	0	0
chr4	40198889	+	RHOH	chr4_40198889_+_RHOH	0	0	1	0	2	0	0	1996	1
chr4	40199110	-	RHOH	chr4_40199110_-_RHOH	0	0	0	0	0	0	0	2	0
chr4	40201090	-	RHOH	chr4_40201090_-_RHOH	0	0	0	0	0	0	0	2	0
chr4	48099857	+	TXK	chr4_48099857_+_TXK	0	0	0	1	0	0	0	0	0
chr4	48372295	-	SLAIN2	chr4_48372295_-_SLAIN2	0	0	0	0	2	6	0	0	0
chr4	48476135	+	SLC10A4	chr4_48476135_+_SLC10A4	0	0	4	0	0	0	0	0	0
chr4	49285735	-	CWH43	chr4_49285735_-_CWH43	0	0	0	0	0	1	0	0	0
chr4	49298353	-	CWH43	chr4_49298353_-_CWH43	0	0	0	0	1	0	0	0	0
chr4	49310062	-	CWH43	chr4_49310062_-_CWH43	0	0	0	0	2	0	0	0	0
chr4	49314816	+	CWH43	chr4_49314816_+_CWH43	0	0	0	0	0	3	0	0	0
chr4	49315212	-	CWH43	chr4_49315212_-_CWH43	0	0	0	0	0	1	0	0	0
chr4	4954191	-	RN7SKP113	chr4_4954191_-_RN7SKP113	0	0	0	1	0	0	0	0	0
chr4	56535123	+	NMU	chr4_56535123_+_NMU	0	0	0	2	0	0	0	0	0
chr4	60084327	-	RNU6-1325P	chr4_60084327_-_RNU6-1325P	0	0	0	0	0	0	0	0	1
chr4	66375673	+	EPHA5	chr4_66375673_+_EPHA5	0	3	0	0	0	0	0	0	0
chr4	66456753	+	EPHA5	chr4_66456753_+_EPHA5	0	3	0	0	0	0	0	0	0
chr4	72137179	+	SLC4A4	chr4_72137179_+_SLC4A4	0	0	0	0	0	0	0	5	0
chr4	77790136	+	SOWAHB	chr4_77790136_+_SOWAHB	0	3	0	0	0	0	0	0	0
chr4	7952074	+	ABLIM2	chr4_7952074_+_ABLIM2	0	3	0	0	0	0	0	0	0
chr4	82555607	-	RASGEF1B	chr4_82555607_-_RASGEF1B	0	0	0	0	0	5	0	0	0
chr4	82557066	-	RASGEF1B	chr4_82557066_-_RASGEF1B	0	0	0	0	0	6	0	0	0
chr4	82557164	-	RASGEF1B	chr4_82557164_-_RASGEF1B	0	0	0	0	0	1	0	0	0
chr4	82557336	+	RASGEF1B	chr4_82557336_+_RASGEF1B	0	0	0	0	0	1	0	0	0
chr11	126292627	-	KIRREL3	chr11_126292627_-_KIRREL3	0	0	7	0	0	0	307	1	18
chr4	82568024	-	RASGEF1B	chr4_82568024_-_RASGEF1B	0	0	0	0	1	0	0	0	0
chr4	8512457	+	TRMT44	chr4_8512457_+_TRMT44	0	0	0	1	0	0	0	0	0
chr4	9118609	+	FAM90A26	chr4_9118609_+_FAM90A26	0	0	0	0	0	2	0	0	0
chr4	94272253	+	GRID2	chr4_94272253_+_GRID2	0	0	0	0	0	5	0	0	0
chr4	94272311	+	GRID2	chr4_94272311_+_GRID2	0	0	0	0	0	1	0	0	0
chr4	94272344	+	GRID2	chr4_94272344_+_GRID2	0	0	0	0	0	2	0	0	0
chr4	94272476	-	GRID2	chr4_94272476_-_GRID2	0	0	0	0	0	1	0	0	0
chr4	94272726	-	GRID2	chr4_94272726_-_GRID2	0	0	0	0	1	0	0	0	0
chr4	94274234	-	GRID2	chr4_94274234_-_GRID2	0	0	0	0	1	0	0	0	0
chr4	94274843	-	GRID2	chr4_94274843_-_GRID2	0	0	0	0	2	0	0	0	0
chr4	95947813	+	BMPR1B	chr4_95947813_+_BMPR1B	0	0	0	0	0	0	0	3	0
chr4	9654627	+	MIR548I2	chr4_9654627_+_MIR548I2	0	0	0	0	0	8	0	0	0
chr4	9654651	+	MIR548I2	chr4_9654651_+_MIR548I2	0	0	0	0	0	1	0	0	0
chr4	9654803	+	MIR548I2	chr4_9654803_+_MIR548I2	0	0	0	0	0	1	0	0	0
chr4	9654824	-	MIR548I2	chr4_9654824_-_MIR548I2	0	0	0	0	0	1	0	0	0
chr4	9654885	-	MIR548I2	chr4_9654885_-_MIR548I2	0	0	0	0	0	2	0	0	0
chr5	115586392	+	COMMD10	chr5_115586392_+_COMMD10	0	0	0	2	0	0	0	0	0
chr5	118407682	+	DMXL1	chr5_118407682_+_DMXL1	0	0	0	4	0	0	0	0	0
chr5	118663465	-	TNFAIP8	chr5_118663465_-_TNFAIP8	0	0	0	0	0	0	20	0	0
chr5	125426089	-	GRAMD3	chr5_125426089_-_GRAMD3	0	0	0	0	0	0	0	0	5
chr5	130587589	+	CDC42SE2	chr5_130587589_+_CDC42SE2	0	0	0	1	0	0	0	0	0
chr5	130851703	+	CTC-432M15.3	chr5_130851703_+_CTC-432M15.3	0	0	98	0	0	0	0	0	0
chr5	130851817	+	CTC-432M15.3	chr5_130851817_+_CTC-432M15.3	0	0	12	0	0	0	0	0	0
chr5	130852832	-	CTC-432M15.3	chr5_130852832_-_CTC-432M15.3	0	0	6	0	0	0	0	0	0
chr5	134579640	+	H2AFY	chr5_134579640_+_H2AFY	0	0	0	0	0	1	0	0	0
chr5	134579655	+	H2AFY	chr5_134579655_+_H2AFY	0	0	0	0	0	0	0	6	0
chr5	134579673	+	H2AFY	chr5_134579673_+_H2AFY	0	0	0	0	0	0	0	2	0
chr5	134580086	+	H2AFY	chr5_134580086_+_H2AFY	0	0	0	0	0	2	0	0	0
chr5	134580092	-	H2AFY	chr5_134580092_-_H2AFY	0	0	0	0	0	0	0	8	0
chr5	134580352	+	H2AFY	chr5_134580352_+_H2AFY	0	0	0	0	0	2	0	0	0
chr5	138078237	+	RN7SL867P	chr5_138078237_+_RN7SL867P	0	21	0	0	0	0	0	0	0
chr5	138862924	+	TMEM173	chr5_138862924_+_TMEM173	0	0	0	4	0	0	0	0	0
chr5	139928599	+	ANKHD1	chr5_139928599_+_ANKHD1	0	0	0	0	0	6	0	0	1
chr5	14173082	-	TRIO	chr5_14173082_-_TRIO	0	0	0	0	116	1	0	0	0
chr5	143203043	+	HMHB1	chr5_143203043_+_HMHB1	0	0	0	0	0	1	0	0	0
chr5	143203149	+	HMHB1	chr5_143203149_+_HMHB1	0	0	0	0	0	6	0	0	0
chr5	14564275	-	FAM105A	chr5_14564275_-_FAM105A	0	0	0	0	0	0	0	1	0
chr5	145998166	+	PPP2R2B	chr5_145998166_+_PPP2R2B	0	21	0	0	0	0	0	0	0
chr5	150134636	+	DCTN4	chr5_150134636_+_DCTN4	0	0	0	0	0	1	0	0	0
chr5	150386023	+	GPX3	chr5_150386023_+_GPX3	0	0	0	0	0	1	0	0	0
chr5	151059060	-	SPARC	chr5_151059060_-_SPARC	0	0	0	0	0	1	0	0	0
chr5	153262074	-	GRIA1	chr5_153262074_-_GRIA1	0	0	0	0	2	0	0	0	0
chr5	154179800	-	LARP1	chr5_154179800_-_LARP1	0	0	0	0	0	0	0	1	0
chr5	156496894	+	HAVCR1	chr5_156496894_+_HAVCR1	0	0	0	1	0	0	0	0	0
chr5	160737336	+	GABRB2	chr5_160737336_+_GABRB2	0	0	0	0	0	0	0	4	0
chr5	171361926	-	FBXW11	chr5_171361926_-_FBXW11	0	0	0	0	0	2	0	0	0
chr5	174635498	+	DRD1	chr5_174635498_+_DRD1	0	0	7	0	0	0	0	0	0
chr5	174635668	-	DRD1	chr5_174635668_-_DRD1	0	0	2	0	0	0	0	0	0
chr5	174635844	-	DRD1	chr5_174635844_-_DRD1	0	0	5	0	0	0	0	0	0
chr5	177105175	+	FAM153A	chr5_177105175_+_FAM153A	0	0	0	0	0	0	1	0	0
chr5	179514379	+	RASGEF1C	chr5_179514379_+_RASGEF1C	0	0	0	0	1	0	0	0	0
chr5	180548846	-	OR2V1	chr5_180548846_-_OR2V1	0	0	0	0	0	0	0	0	1
chr5	180548982	+	OR2V1	chr5_180548982_+_OR2V1	0	0	0	0	0	0	1	0	0
chr5	180549142	+	OR2V1	chr5_180549142_+_OR2V1	0	0	0	0	0	0	0	0	1
chr5	20712661	-	GUSBP1	chr5_20712661_-_GUSBP1	0	27	0	0	0	0	0	0	0
chr5	32174908	+	GOLPH3	chr5_32174908_+_GOLPH3	0	3	0	0	0	0	0	0	0
chr5	65121342	+	NLN	chr5_65121342_+_NLN	0	3	7	73	6	168	13	23	1866
chr5	398950	+	AHRR	chr5_398950_+_AHRR	0	0	2	0	0	0	0	0	0
chr6	136845727	-	MAP7	chr6_136845727_-_MAP7	0	0	7	12	52	4282	2	1	5
chr5	403920	-	AHRR	chr5_403920_-_AHRR	0	0	0	0	20	1	0	0	0
chr5	403957	-	AHRR	chr5_403957_-_AHRR	0	0	0	0	2	10	0	0	0
chr5	404014	-	AHRR	chr5_404014_-_AHRR	0	0	0	0	0	3	0	0	0
chr5	404345	-	AHRR	chr5_404345_-_AHRR	0	0	0	0	1	0	0	0	0
chr5	404772	-	AHRR	chr5_404772_-_AHRR	0	0	0	0	1	0	0	0	0
chr5	404999	-	AHRR	chr5_404999_-_AHRR	0	0	0	0	5	0	0	0	0
chr5	405097	-	AHRR	chr5_405097_-_AHRR	0	0	0	0	16	0	0	0	0
chr5	405108	-	AHRR	chr5_405108_-_AHRR	0	0	0	0	1	0	0	0	0
chr5	405406	+	AHRR	chr5_405406_+_AHRR	0	0	0	0	2	3	0	0	0
chr5	405569	-	AHRR	chr5_405569_-_AHRR	0	0	0	0	0	2	0	0	0
chr5	405650	+	AHRR	chr5_405650_+_AHRR	0	0	0	0	2	0	0	0	0
chr5	405681	-	AHRR	chr5_405681_-_AHRR	0	0	0	0	1	0	0	0	0
chr5	405870	-	AHRR	chr5_405870_-_AHRR	0	0	0	0	1	0	0	0	0
chr5	405892	+	AHRR	chr5_405892_+_AHRR	0	0	0	0	0	2	0	0	0
chr5	405949	-	AHRR	chr5_405949_-_AHRR	0	0	0	0	0	1	0	0	0
chr5	406022	+	AHRR	chr5_406022_+_AHRR	0	0	0	0	0	1	0	0	0
chr5	406301	+	AHRR	chr5_406301_+_AHRR	0	0	0	0	2	1	0	0	0
chr5	406340	+	AHRR	chr5_406340_+_AHRR	0	0	0	0	0	1	0	0	0
chr5	406410	+	AHRR	chr5_406410_+_AHRR	0	0	0	0	0	1	0	0	0
chr5	406432	-	AHRR	chr5_406432_-_AHRR	0	0	0	0	1	0	0	0	0
chr5	406467	-	AHRR	chr5_406467_-_AHRR	0	0	0	0	1	1	0	0	0
chr5	406482	+	AHRR	chr5_406482_+_AHRR	0	0	0	0	1	0	0	0	0
chr5	406554	-	AHRR	chr5_406554_-_AHRR	0	0	0	0	1	2	0	0	0
chr5	406584	-	AHRR	chr5_406584_-_AHRR	0	0	0	0	1	0	0	0	0
chr5	406593	-	AHRR	chr5_406593_-_AHRR	0	0	0	0	1	1	0	0	0
chr5	406610	-	AHRR	chr5_406610_-_AHRR	0	0	0	0	3	0	0	0	0
chr5	406711	-	AHRR	chr5_406711_-_AHRR	0	0	0	0	1	13	0	0	0
chr5	49964219	+	PARP8	chr5_49964219_+_PARP8	0	3	4	0	2	18	0	0	0
chr5	49964436	+	PARP8	chr5_49964436_+_PARP8	0	0	0	0	1	0	0	0	0
chr5	50040303	+	PARP8	chr5_50040303_+_PARP8	0	0	73	0	0	0	0	0	0
chr5	500513	+	SLC9A3	chr5_500513_+_SLC9A3	0	0	1	0	0	0	0	0	0
chr5	51026743	+	RNA5SP182	chr5_51026743_+_RNA5SP182	0	0	0	0	0	0	0	1	0
chr5	5427189	-	ADAMTS16	chr5_5427189_-_ADAMTS16	0	0	0	0	0	0	0	4	0
chr12	125340703	+	SCARB1	chr12_125340703_+_SCARB1	0	123	6	7096	15	142	47	15	4
chr5	557244	-	MIR4456	chr5_557244_-_MIR4456	0	0	0	0	0	3	0	0	0
chr5	56460528	-	GPBP1	chr5_56460528_-_GPBP1	0	0	0	0	0	1	0	0	0
chr5	58131157	+	RAB3C	chr5_58131157_+_RAB3C	0	0	0	0	1	0	0	0	0
chr7	37467355	+	ELMO1	chr7_37467355_+_ELMO1	0	0	5	8	3	4	2427	3	6705
chr5	65123205	-	NLN	chr5_65123205_-_NLN	0	0	0	0	0	0	3	0	0
chr5	65123941	-	NLN	chr5_65123941_-_NLN	0	0	0	1	0	0	0	0	0
chr5	6811047	+	RN7SKP79	chr5_6811047_+_RN7SKP79	0	3	0	0	0	0	0	0	0
chr5	68696296	+	RAD17	chr5_68696296_+_RAD17	0	0	8	0	0	0	0	0	0
chr5	68696345	+	RAD17	chr5_68696345_+_RAD17	0	0	10	0	0	0	0	0	0
chr5	75840516	+	IQGAP2	chr5_75840516_+_IQGAP2	0	0	0	0	0	0	0	1	0
chr5	75840833	-	IQGAP2	chr5_75840833_-_IQGAP2	0	0	0	0	0	0	0	24	0
chr5	81183159	-	ATG10	chr5_81183159_-_ATG10	0	0	0	1	0	0	0	0	0
chr5	81515604	-	ATG10	chr5_81515604_-_ATG10	0	0	0	0	0	0	0	0	4
chr5	81515732	+	ATG10	chr5_81515732_+_ATG10	0	0	0	0	0	0	0	0	1
chr5	88121395	+	MEF2C	chr5_88121395_+_MEF2C	0	54	0	0	0	0	1	0	0
chr5	90323421	-	GPR98	chr5_90323421_-_GPR98	0	0	0	0	0	0	1	0	0
chr5	93661252	-	KIAA0825	chr5_93661252_-_KIAA0825	0	0	0	2	0	0	0	0	0
chr6	102108694	+	GRIK2	chr6_102108694_+_GRIK2	0	0	0	0	0	1	0	0	0
chr6	106279103	+	RN7SKP211	chr6_106279103_+_RN7SKP211	0	0	0	0	0	0	1	0	0
chr6	106774023	+	ATG5	chr6_106774023_+_ATG5	0	0	2	0	0	0	0	0	3
chr6	107213580	+	RP1-60O19.1	chr6_107213580_+_RP1-60O19.1	0	0	0	0	0	0	1	0	0
chr6	108557979	+	SNX3	chr6_108557979_+_SNX3	0	3	0	0	0	0	0	0	0
chr6	109333631	+	SESN1	chr6_109333631_+_SESN1	0	0	0	0	0	1	0	0	0
chr6	123516525	+	TRDN	chr6_123516525_+_TRDN	0	3	0	0	0	0	0	0	0
chr6	143141217	-	HIVEP2	chr6_143141217_-_HIVEP2	0	0	5	3	2	3	6	2980	1
chr6	126137080	-	NCOA7	chr6_126137080_-_NCOA7	0	0	14	16	13	8279	0	4	15
chr6	12962835	-	PHACTR1	chr6_12962835_-_PHACTR1	0	0	1	0	0	0	0	0	0
chr6	136844399	+	MAP7	chr6_136844399_+_MAP7	0	0	0	1	0	0	0	0	0
chr6	136844428	+	MAP7	chr6_136844428_+_MAP7	0	0	0	0	1	0	0	0	0
chr6	136845487	+	MAP7	chr6_136845487_+_MAP7	0	0	0	0	0	1	0	0	0
chr22	33347255	-	SYN3	chr22_33347255_-_SYN3	0	0	5	0	46	6248	3	0	33
chr7	111136212	-	IMMP2L	chr7_111136212_-_IMMP2L	0	75	4	38691	39	75	650	4	8195
chr6	136848400	+	MAP7	chr6_136848400_+_MAP7	0	0	0	0	0	0	0	0	2
chr6	136848427	+	MAP7	chr6_136848427_+_MAP7	0	3	0	0	0	0	0	0	0
chr6	136848547	+	MAP7	chr6_136848547_+_MAP7	0	3	0	0	0	0	0	0	0
chr6	136848714	-	MAP7	chr6_136848714_-_MAP7	0	15	0	0	0	0	0	1	0
chr6	136848745	-	MAP7	chr6_136848745_-_MAP7	0	6	6	0	0	0	0	0	0
chr6	136848874	-	MAP7	chr6_136848874_-_MAP7	0	6	0	0	0	0	0	0	0
chr6	136848882	+	MAP7	chr6_136848882_+_MAP7	0	0	0	0	0	0	0	5	1
chr6	136848973	+	MAP7	chr6_136848973_+_MAP7	0	0	0	0	0	0	0	2	0
chr6	136849009	+	MAP7	chr6_136849009_+_MAP7	0	9	0	0	0	0	0	0	0
chr6	136849081	-	MAP7	chr6_136849081_-_MAP7	0	0	2	0	0	0	0	0	0
chr6	136849099	-	MAP7	chr6_136849099_-_MAP7	0	0	0	0	0	0	0	3	0
chr6	136849154	-	MAP7	chr6_136849154_-_MAP7	0	3	0	0	0	0	0	0	0
chr6	136849162	-	MAP7	chr6_136849162_-_MAP7	0	0	3	0	0	0	0	0	0
chr6	136849200	-	MAP7	chr6_136849200_-_MAP7	0	0	1	0	0	0	0	0	0
chr6	136850298	-	MAP7	chr6_136850298_-_MAP7	0	0	4	0	0	0	0	0	0
chr1	36838735	+	STK40	chr1_36838735_+_STK40	0	6	4	5	3150	4812	5	1	4
chr6	144519438	-	STX11	chr6_144519438_-_STX11	0	0	0	0	1	0	0	0	0
chr6	144520719	-	STX11	chr6_144520719_-_STX11	0	0	0	0	1	0	0	0	0
chr6	14913156	-	RN7SL332P	chr6_14913156_-_RN7SL332P	0	0	1	0	0	0	0	0	0
chr6	149455005	+	UST	chr6_149455005_+_UST	0	6	1	1	2	234	0	0	1
chr6	14976130	-	RN7SL332P	chr6_14976130_-_RN7SL332P	0	0	0	0	0	0	0	0	1
chr6	152012743	+	CCDC170	chr6_152012743_+_CCDC170	0	0	1	0	0	0	0	0	0
chr6	15264911	+	JARID2	chr6_15264911_+_JARID2	0	0	0	0	0	1	0	0	0
chr6	15267831	-	JARID2	chr6_15267831_-_JARID2	0	0	0	20	0	0	0	0	3
chr6	15299188	+	JARID2	chr6_15299188_+_JARID2	0	15	1	1	0	0	0	1	35
chr6	164622275	-	RN7SL366P	chr6_164622275_-_RN7SL366P	0	0	0	1	0	0	0	0	0
chr6	23591232	-	RNU6-1060P	chr6_23591232_-_RNU6-1060P	0	0	1	0	0	0	0	0	10
chr6	24799284	-	FAM65B	chr6_24799284_-_FAM65B	0	0	0	0	0	0	0	1	0
chr6	24980200	-	FAM65B	chr6_24980200_-_FAM65B	0	57	0	1	4	603	3	355	0
chr4	82557356	-	RASGEF1B	chr4_82557356_-_RASGEF1B	0	0	4	4	2617	1074	3	2	0
chrY	23414553	-	CYorf17	chrY_23414553_-_CYorf17	0	0	3	2	1	8	10	4639	2
chr6	2718731	+	MYLK4	chr6_2718731_+_MYLK4	0	0	0	0	0	0	10	0	0
chr6	2751968	-	MYLK4	chr6_2751968_-_MYLK4	0	0	12	0	0	1	0	2	0
chr6	27774981	+	HIST1H2BL	chr6_27774981_+_HIST1H2BL	0	0	0	0	0	0	0	0	3
chr6	27800705	+	HIST1H4K	chr6_27800705_+_HIST1H4K	0	0	2	0	0	0	0	0	0
chr6	28235723	+	NKAPL	chr6_28235723_+_NKAPL	0	0	0	0	1	0	0	0	0
chr6	28896229	+	TRIM27	chr6_28896229_+_TRIM27	0	0	0	0	0	1	0	0	0
chr6	30584797	-	AL662800.1	chr6_30584797_-_AL662800.1	0	0	1	1	0	0	0	0	0
chr6	31555177	-	LST1	chr6_31555177_-_LST1	0	0	0	0	4	0	0	0	0
chr22	46989069	+	GRAMD4	chr22_46989069_+_GRAMD4	0	42	3	0	1	2	6	0	0
chr6	32658255	+	HLA-DQB1	chr6_32658255_+_HLA-DQB1	0	0	0	5	0	0	0	0	0
chr6	32985158	-	HLA-DOA	chr6_32985158_-_HLA-DOA	0	0	288	0	0	0	0	0	0
chr6	34625203	+	C6orf106	chr6_34625203_+_C6orf106	0	0	0	108	2	0	10	1	0
chr6	34625228	+	C6orf106	chr6_34625228_+_C6orf106	0	0	0	1	0	0	0	0	0
chr6	34625530	-	C6orf106	chr6_34625530_-_C6orf106	0	0	0	1	0	0	0	0	0
chr6	34626418	-	C6orf106	chr6_34626418_-_C6orf106	0	0	0	1	0	0	0	0	0
chr6	35688524	+	ARMC12	chr6_35688524_+_ARMC12	0	0	0	0	0	0	0	0	1
chr6	35692268	+	ARMC12	chr6_35692268_+_ARMC12	0	0	0	2	0	0	0	0	0
chr6	35692987	-	ARMC12	chr6_35692987_-_ARMC12	0	0	0	1	0	0	0	0	0
chr6	35693779	+	ARMC12	chr6_35693779_+_ARMC12	0	0	0	1	0	0	0	0	0
chr6	35693793	+	ARMC12	chr6_35693793_+_ARMC12	0	0	0	1	0	0	0	0	0
chr6	35693832	-	ARMC12	chr6_35693832_-_ARMC12	0	0	0	2	0	0	0	0	0
chr6	35693880	+	ARMC12	chr6_35693880_+_ARMC12	0	0	0	0	0	0	1	0	0
chr6	35693908	+	ARMC12	chr6_35693908_+_ARMC12	0	0	0	1	0	0	0	0	0
chr6	35693934	+	ARMC12	chr6_35693934_+_ARMC12	0	0	0	16	0	0	10	0	0
chr6	35693994	+	ARMC12	chr6_35693994_+_ARMC12	0	0	0	6	0	0	0	0	0
chr6	35694082	+	ARMC12	chr6_35694082_+_ARMC12	0	0	0	0	0	0	1	0	0
chr6	35694107	+	ARMC12	chr6_35694107_+_ARMC12	0	0	0	0	0	0	1	0	0
chr6	35694122	+	ARMC12	chr6_35694122_+_ARMC12	0	0	0	0	0	0	1	0	0
chr6	35694215	+	ARMC12	chr6_35694215_+_ARMC12	0	0	0	0	0	0	2	0	0
chr6	35694232	+	ARMC12	chr6_35694232_+_ARMC12	0	0	0	0	0	0	8	0	0
chr6	35694246	+	ARMC12	chr6_35694246_+_ARMC12	0	0	0	16	0	0	64	0	0
chr6	35694262	+	ARMC12	chr6_35694262_+_ARMC12	0	0	0	0	0	0	2	0	0
chr6	35694277	+	ARMC12	chr6_35694277_+_ARMC12	0	0	0	1	0	0	0	0	0
chr8	108544819	-	ANGPT1	chr8_108544819_-_ANGPT1	0	1644	3	15	3736	3355	3	3	4
chr6	36853284	+	C6orf89	chr6_36853284_+_C6orf89	0	0	0	0	0	0	2	0	0
chr6	37151989	+	PIM1	chr6_37151989_+_PIM1	0	0	0	210	0	0	0	0	0
chr6	37152269	+	PIM1	chr6_37152269_+_PIM1	0	0	0	23	0	0	0	0	0
chr6	37669167	-	MDGA1	chr6_37669167_-_MDGA1	0	0	0	0	0	0	1	0	0
chr6	39311217	-	KIF6	chr6_39311217_-_KIF6	0	0	0	0	0	0	0	0	10
chr6	40364302	-	LRFN2	chr6_40364302_-_LRFN2	0	0	0	5	0	0	0	0	0
chr6	45392141	-	RUNX2	chr6_45392141_-_RUNX2	0	0	1	0	0	0	0	0	0
chr6	5154977	-	LYRM4	chr6_5154977_-_LYRM4	0	0	2	0	0	0	0	0	0
chr6	62508818	+	KHDRBS2	chr6_62508818_+_KHDRBS2	0	0	0	0	0	0	0	171	0
chr6	64343586	-	PHF3	chr6_64343586_-_PHF3	0	0	0	0	0	0	2	0	0
chr6	6659309	-	LY86	chr6_6659309_-_LY86	0	54	0	0	0	0	0	0	0
chr6	6826568	+	RN7SL554P	chr6_6826568_+_RN7SL554P	0	0	0	0	0	0	0	4	0
chr12	66311646	-	HMGA2	chr12_66311646_-_HMGA2	0	0	2	5	0	2	6293	10	185
chr6	6943527	-	RN7SL554P	chr6_6943527_-_RN7SL554P	0	0	0	0	0	0	4	0	0
chr6	7042028	+	RN7SL554P	chr6_7042028_+_RN7SL554P	0	0	0	0	0	1	0	0	0
chr6	82560758	+	FAM46A	chr6_82560758_+_FAM46A	0	0	0	0	0	0	0	33	0
chr6	89746773	-	RNU2-61P	chr6_89746773_-_RNU2-61P	0	0	0	0	0	0	1	0	0
chr10	30785503	+	MAP3K8	chr10_30785503_+_MAP3K8	0	3	2	1	0	2	2768	4	51
chr6	89789491	+	PNRC1	chr6_89789491_+_PNRC1	0	0	0	0	0	4	0	0	0
chr6	89789628	+	PNRC1	chr6_89789628_+_PNRC1	0	0	0	0	0	10	0	0	0
chr6	89789639	-	PNRC1	chr6_89789639_-_PNRC1	0	0	0	0	0	3	0	0	0
chr6	89789707	-	PNRC1	chr6_89789707_-_PNRC1	0	0	0	0	0	1	0	0	0
chr6	89789721	+	PNRC1	chr6_89789721_+_PNRC1	0	0	0	0	0	1	0	0	0
chr6	89789722	-	PNRC1	chr6_89789722_-_PNRC1	0	0	0	0	0	2	0	0	0
chr6	90871146	+	BACH2	chr6_90871146_+_BACH2	0	0	2	0	0	7	0	0	0
chr6	91628884	+	MAP3K7	chr6_91628884_+_MAP3K7	0	0	1	0	0	0	0	0	3
chr7	100325095	+	EPO	chr7_100325095_+_EPO	0	0	0	0	0	1	0	0	0
chr7	106506821	+	PIK3CG	chr7_106506821_+_PIK3CG	0	72	0	0	0	0	0	0	0
chr7	111135637	+	IMMP2L	chr7_111135637_+_IMMP2L	0	0	0	1	0	0	0	0	0
chr7	111135798	+	IMMP2L	chr7_111135798_+_IMMP2L	0	0	0	0	0	0	1	0	0
chr7	111135958	+	IMMP2L	chr7_111135958_+_IMMP2L	0	0	0	2	0	0	0	0	2
chr7	111136161	+	IMMP2L	chr7_111136161_+_IMMP2L	0	0	0	2	0	0	0	0	7
chr12	4355268	-	CCND2	chr12_4355268_-_CCND2	0	0	2	0	0	0	32	0	0
chr7	127684685	-	SND1	chr7_127684685_-_SND1	0	0	0	0	0	0	1	0	0
chr7	13028598	+	RN7SKP228	chr7_13028598_+_RN7SKP228	0	0	0	0	4	0	0	0	0
chr7	131837044	-	PLXNA4	chr7_131837044_-_PLXNA4	0	0	1	0	0	1	0	0	0
chr7	138793845	+	ZC3HAV1	chr7_138793845_+_ZC3HAV1	0	9	9100	35	8	464	0	5	9
chr7	138793971	-	ZC3HAV1	chr7_138793971_-_ZC3HAV1	0	0	1	0	0	2	0	0	0
chr7	138794181	-	ZC3HAV1	chr7_138794181_-_ZC3HAV1	0	0	8	1	0	1	0	0	0
chr7	141881160	+	RP11-1220K2.2	chr7_141881160_+_RP11-1220K2.2	0	3	0	0	0	0	0	0	0
chr7	141894952	+	RP11-1220K2.2	chr7_141894952_+_RP11-1220K2.2	0	3	0	0	0	0	0	0	0
chr7	143134198	-	TAS2R60	chr7_143134198_-_TAS2R60	0	9	88	0	0	0	0	0	0
chr7	15992711	-	ISPD	chr7_15992711_-_ISPD	0	3	0	0	0	0	0	0	0
chr7	20241077	-	MACC1	chr7_20241077_-_MACC1	0	0	4	0	0	0	0	0	0
chr7	20260106	-	MACC1	chr7_20260106_-_MACC1	0	0	0	1	64	27	1	1	1
chr7	20265064	+	MACC1	chr7_20265064_+_MACC1	0	0	2	0	0	0	0	0	0
chr7	26579069	-	KIAA0087	chr7_26579069_-_KIAA0087	0	0	0	0	0	1	0	0	0
chr2	62530052	+	RN7SL51P	chr2_62530052_+_RN7SL51P	0	0	2	0	10	2	3	0	0
chr7	27106772	-	HOXA1	chr7_27106772_-_HOXA1	0	0	0	0	1	0	0	0	0
chr5	35618481	+	SPEF2	chr5_35618481_+_SPEF2	0	0	2	2	0	1	1	872	0
chr7	2749891	-	AMZ1	chr7_2749891_-_AMZ1	0	0	0	0	0	0	0	0	1
chr7	2749926	-	AMZ1	chr7_2749926_-_AMZ1	0	0	0	0	0	0	0	0	2
chr7	2749944	-	AMZ1	chr7_2749944_-_AMZ1	0	0	0	0	0	0	0	0	3
chr7	2749973	-	AMZ1	chr7_2749973_-_AMZ1	0	0	0	0	0	0	0	0	39
chr7	2806848	+	GNA12	chr7_2806848_+_GNA12	0	0	137	0	0	0	0	0	0
chr7	30805100	-	INMT-FAM188B	chr7_30805100_-_INMT-FAM188B	0	0	0	0	0	0	2	0	0
chr7	3183936	+	AC091801.1	chr7_3183936_+_AC091801.1	0	0	2	0	0	0	0	0	0
chr7	3183952	+	AC091801.1	chr7_3183952_+_AC091801.1	0	0	3	0	0	0	0	0	0
chr7	3183980	-	AC091801.1	chr7_3183980_-_AC091801.1	0	0	2	0	0	0	0	0	0
chr7	36223800	+	EEPD1	chr7_36223800_+_EEPD1	0	12	0	0	0	0	0	0	0
chr7	3662285	+	SDK1	chr7_3662285_+_SDK1	0	0	0	0	0	2	0	0	0
chr10	73514104	-	C10orf54	chr10_73514104_-_C10orf54	0	9	1	66	3	954	46332	47	341
chr7	37467439	+	ELMO1	chr7_37467439_+_ELMO1	0	0	0	0	0	0	1	0	0
chr7	37467495	-	ELMO1	chr7_37467495_-_ELMO1	0	0	0	0	0	0	0	0	12
chr7	37467627	-	ELMO1	chr7_37467627_-_ELMO1	0	0	0	0	0	0	0	0	1
chr7	37467700	-	ELMO1	chr7_37467700_-_ELMO1	0	0	0	0	0	0	25	0	0
chr7	37467709	-	ELMO1	chr7_37467709_-_ELMO1	0	0	0	0	0	0	15	0	0
chr7	37467964	+	ELMO1	chr7_37467964_+_ELMO1	0	0	0	0	0	0	0	0	2
chr7	37468316	-	ELMO1	chr7_37468316_-_ELMO1	0	0	0	0	0	0	6	0	0
chr7	37470247	+	ELMO1	chr7_37470247_+_ELMO1	0	0	0	0	0	0	0	0	1
chr7	37534638	+	ELMO1	chr7_37534638_+_ELMO1	0	3	0	0	0	0	0	0	0
chr7	37685848	+	GPR141	chr7_37685848_+_GPR141	0	0	0	0	0	0	0	1	0
chr7	37685869	+	GPR141	chr7_37685869_+_GPR141	0	0	0	0	0	0	0	8	0
chr7	37685873	-	GPR141	chr7_37685873_-_GPR141	0	0	0	0	0	0	0	1	0
chr7	37685885	+	GPR141	chr7_37685885_+_GPR141	0	0	0	0	0	0	0	10	0
chr7	37685909	-	GPR141	chr7_37685909_-_GPR141	0	0	0	0	0	0	0	4	0
chr7	37685923	+	GPR141	chr7_37685923_+_GPR141	0	0	0	0	0	0	0	3	0
chr7	37685937	+	GPR141	chr7_37685937_+_GPR141	0	0	0	0	0	0	0	2	0
chr17	75437563	-	9-Sep	chr17_75437563_-_43717	3	6558	1	0	3	0	152	0	276
chr7	40582604	-	C7orf10	chr7_40582604_-_C7orf10	0	3	0	0	0	0	0	0	0
chr7	44134095	-	AEBP1	chr7_44134095_-_AEBP1	0	0	0	0	2	0	0	0	0
chr7	50481921	+	IKZF1	chr7_50481921_+_IKZF1	0	0	1	0	0	0	0	0	0
chr7	56117125	+	CCT6A	chr7_56117125_+_CCT6A	0	0	0	0	0	1	0	0	0
chr7	56117174	+	CCT6A	chr7_56117174_+_CCT6A	0	0	0	0	0	1	0	0	0
chr7	72635362	-	NCF1B	chr7_72635362_-_NCF1B	0	0	3	0	0	0	0	0	0
chr7	73441814	+	ELN	chr7_73441814_+_ELN	0	0	0	0	2	0	0	0	0
chr7	74189060	-	NCF1	chr7_74189060_-_NCF1	0	0	3	0	0	0	0	0	0
chr7	74587065	+	GTF2IRD2B	chr7_74587065_+_GTF2IRD2B	0	0	6	0	0	0	0	0	0
chr7	75712944	-	RNU6-863P	chr7_75712944_-_RNU6-863P	0	6	0	0	0	0	0	0	0
chr7	77342742	-	RSBN1L	chr7_77342742_-_RSBN1L	0	0	7	0	0	0	0	0	0
chr7	89129787	-	ZNF804B	chr7_89129787_-_ZNF804B	0	0	1	0	0	0	0	0	0
chr7	92052370	-	ANKIB1	chr7_92052370_-_ANKIB1	0	0	0	0	0	0	0	0	20
chr7	98800890	+	KPNA7	chr7_98800890_+_KPNA7	0	0	0	1	0	0	0	0	0
chr8	100332468	+	VPS13B	chr8_100332468_+_VPS13B	0	0	0	0	0	0	1	0	0
chr8	102069834	-	RN7SKP249	chr8_102069834_-_RN7SKP249	0	0	0	0	0	0	0	6	0
chr8	105991318	-	ZFPM2	chr8_105991318_-_ZFPM2	0	0	0	0	0	0	2	0	0
chr8	108543442	-	ANGPT1	chr8_108543442_-_ANGPT1	0	0	0	0	1	0	0	0	0
chr8	108543814	+	ANGPT1	chr8_108543814_+_ANGPT1	0	0	0	0	1	0	0	0	0
chr8	108543908	+	ANGPT1	chr8_108543908_+_ANGPT1	0	0	0	0	0	1	0	0	0
chr8	108543961	-	ANGPT1	chr8_108543961_-_ANGPT1	0	0	0	0	1	0	0	0	0
chr8	108544091	+	ANGPT1	chr8_108544091_+_ANGPT1	0	0	0	0	0	3	0	0	0
chr8	108544152	+	ANGPT1	chr8_108544152_+_ANGPT1	0	0	0	0	0	3	0	0	0
chr8	108544221	-	ANGPT1	chr8_108544221_-_ANGPT1	0	9	0	0	0	0	0	0	0
chr8	108544235	-	ANGPT1	chr8_108544235_-_ANGPT1	0	0	0	0	0	3	0	0	0
chr8	108544310	+	ANGPT1	chr8_108544310_+_ANGPT1	0	0	0	0	1	0	0	0	0
chr8	108544381	-	ANGPT1	chr8_108544381_-_ANGPT1	0	0	0	0	3	0	0	0	0
chr8	108544771	-	ANGPT1	chr8_108544771_-_ANGPT1	0	0	0	0	1	0	0	0	0
chr8	108544783	+	ANGPT1	chr8_108544783_+_ANGPT1	0	0	0	0	2	0	0	0	0
chr7	37685965	-	GPR141	chr7_37685965_-_GPR141	0	0	1	0	3	0	7	3331	3
chr8	120710239	+	RN7SKP153	chr8_120710239_+_RN7SKP153	0	0	0	0	0	0	1	0	0
chr8	122391103	+	HAS2	chr8_122391103_+_HAS2	0	0	3333	8	2	5	0	1	3
chr8	126285264	+	NSMCE2	chr8_126285264_+_NSMCE2	0	0	6	0	0	0	0	0	0
chr8	126675832	+	RN7SL590P	chr8_126675832_+_RN7SL590P	0	0	0	1	0	0	0	0	0
chr8	12856858	+	KIAA1456	chr8_12856858_+_KIAA1456	0	0	0	1	0	0	0	0	0
chr8	134107697	+	SLA	chr8_134107697_+_SLA	0	0	1	481	293	1369	0	0	0
chr8	134108768	-	SLA	chr8_134108768_-_SLA	0	0	0	0	1	0	0	0	0
chr8	135451629	-	ZFAT	chr8_135451629_-_ZFAT	0	0	0	0	0	0	2	0	0
chr8	135452107	-	ZFAT	chr8_135452107_-_ZFAT	0	0	1	0	0	0	0	0	0
chr8	135452121	-	ZFAT	chr8_135452121_-_ZFAT	0	0	3	0	0	0	0	0	0
chr8	138570266	-	RNU6-144P	chr8_138570266_-_RNU6-144P	0	0	0	0	0	0	0	8	0
chr8	143662445	+	ARC	chr8_143662445_+_ARC	0	0	0	90	0	0	27	0	0
chr8	143968874	-	CYP11B1	chr8_143968874_-_CYP11B1	0	6	0	0	0	0	0	0	0
chr8	17236917	-	MTMR7	chr8_17236917_-_MTMR7	0	0	0	0	0	0	2	0	0
chr8	1804014	+	ARHGEF10	chr8_1804014_+_ARHGEF10	0	231	0	0	0	5	0	0	0
chr8	1804170	-	ARHGEF10	chr8_1804170_-_ARHGEF10	0	3	0	0	0	0	0	0	0
chr8	19519048	+	CSGALNACT1	chr8_19519048_+_CSGALNACT1	0	0	23	1	0	0	0	0	0
chr8	20683102	+	LZTS1	chr8_20683102_+_LZTS1	0	7038	0	36	0	5	492	0	1387
chr8	20683211	-	LZTS1	chr8_20683211_-_LZTS1	0	3	0	0	0	0	0	0	0
chr8	20683268	-	LZTS1	chr8_20683268_-_LZTS1	0	3	0	0	0	0	0	0	0
chr8	20683587	-	LZTS1	chr8_20683587_-_LZTS1	0	9	0	0	0	0	0	0	0
chr8	20683715	-	LZTS1	chr8_20683715_-_LZTS1	0	69	0	0	0	0	0	0	0
chr8	20683791	-	LZTS1	chr8_20683791_-_LZTS1	0	3	0	0	0	0	0	0	0
chr8	20684004	-	LZTS1	chr8_20684004_-_LZTS1	0	3	0	0	0	0	0	0	0
chr8	20684120	-	LZTS1	chr8_20684120_-_LZTS1	0	3	0	0	0	0	0	0	0
chr8	22407899	-	SORBS3	chr8_22407899_-_SORBS3	0	0	2	0	168	8	0	0	0
chr8	22838436	+	RN7SL303P	chr8_22838436_+_RN7SL303P	0	0	4	0	0	0	0	0	0
chr8	27468734	-	CLU	chr8_27468734_-_CLU	0	3	0	0	0	1	1	0	7
chr8	29368457	-	DUSP4	chr8_29368457_-_DUSP4	0	0	0	0	0	0	0	1	0
chr8	33153798	-	RNU6-528P	chr8_33153798_-_RNU6-528P	0	0	0	0	2	0	0	0	0
chr8	38735601	+	PLEKHA2	chr8_38735601_+_PLEKHA2	0	0	0	68	0	0	40	0	0
chr8	49537914	+	EFCAB1	chr8_49537914_+_EFCAB1	0	0	0	0	0	1	0	0	0
chr8	49538000	+	EFCAB1	chr8_49538000_+_EFCAB1	0	0	0	0	0	1	0	0	0
chr8	49538109	-	EFCAB1	chr8_49538109_-_EFCAB1	0	0	0	0	0	3	0	0	0
chr8	51354118	+	SNTG1	chr8_51354118_+_SNTG1	0	0	0	0	0	0	0	7	0
chr8	55014949	+	LYPLA1	chr8_55014949_+_LYPLA1	0	0	1	0	0	0	0	0	0
chr8	56767212	+	TGS1	chr8_56767212_+_TGS1	0	3	19	0	35	2	0	31	1
chr8	61319280	-	RNU6-1202P	chr8_61319280_-_RNU6-1202P	3	0	0	0	0	0	0	0	0
chr8	62973137	+	CTD-2571E19.1	chr8_62973137_+_CTD-2571E19.1	6	0	0	0	0	0	0	0	0
chr8	72741915	-	MSC	chr8_72741915_-_MSC	0	0	0	0	0	0	0	1	0
chr8	72742181	+	MSC	chr8_72742181_+_MSC	0	0	0	0	0	0	2	0	0
chr8	81436833	-	ZBTB10	chr8_81436833_-_ZBTB10	0	0	0	0	0	0	0	1	0
chr8	86851431	-	REXO1L10P	chr8_86851431_-_REXO1L10P	0	3	0	0	0	0	0	0	0
chr8	88608723	-	CNBD1	chr8_88608723_-_CNBD1	3	0	0	0	0	0	0	0	0
chr8	90937738	+	OSGIN2	chr8_90937738_+_OSGIN2	0	0	0	0	0	0	7	0	0
chr8	96657479	+	RNU6-690P	chr8_96657479_+_RNU6-690P	0	0	0	0	0	0	1	0	0
chr8	98792811	-	LAPTM4B	chr8_98792811_-_LAPTM4B	0	0	0	0	0	0	1	0	0
chr8	99302576	+	NIPAL2	chr8_99302576_+_NIPAL2	0	0	3	0	0	0	0	0	0
chr8	99304160	+	NIPAL2	chr8_99304160_+_NIPAL2	0	0	6	0	0	0	0	0	0
chr8	99304713	+	NIPAL2	chr8_99304713_+_NIPAL2	0	0	3	0	0	0	0	0	0
chr8	99305128	-	NIPAL2	chr8_99305128_-_NIPAL2	0	0	1	0	0	0	0	0	0
chr3	71441130	-	MIR1284	chr3_71441130_-_MIR1284	0	0	1	0	0	0	2	375	0
chr9	110051598	-	RAD23B	chr9_110051598_-_RAD23B	0	0	0	0	0	1	0	0	0
chr9	120014990	-	ASTN2	chr9_120014990_-_ASTN2	0	0	0	0	0	2	0	0	0
chr9	123011438	-	MIR147A	chr9_123011438_-_MIR147A	0	0	0	0	0	1	0	0	0
chr9	123639988	+	PHF19	chr9_123639988_+_PHF19	0	0	0	0	6	1	0	0	0
chr9	124050449	-	GSN	chr9_124050449_-_GSN	0	0	0	0	0	0	0	16	0
chr9	124517830	+	DAB2IP	chr9_124517830_+_DAB2IP	0	0	1	0	0	0	0	0	0
chr9	124518127	-	DAB2IP	chr9_124518127_-_DAB2IP	0	0	3	0	0	0	0	0	0
chr9	12590356	-	TYRP1	chr9_12590356_-_TYRP1	0	0	0	0	0	1	0	0	0
chr9	128585972	-	PBX3	chr9_128585972_-_PBX3	0	6	0	0	0	0	0	0	37
chr1	167588782	+	RCSD1	chr1_167588782_+_RCSD1	0	0	1	1	1	602	1	0	0
chr9	134151150	+	FAM78A	chr9_134151150_+_FAM78A	0	0	0	0	0	198	0	0	0
chr9	135255858	-	TTF1	chr9_135255858_-_TTF1	0	3	0	0	0	0	0	0	0
chr9	135645291	-	AK8	chr9_135645291_-_AK8	0	0	6	5294	11	6	0	2	1
chr9	138344243	-	PPP1R26	chr9_138344243_-_PPP1R26	0	0	0	1	0	0	0	0	0
chr9	19201664	+	PLIN2	chr9_19201664_+_PLIN2	0	0	17	0	0	0	0	0	0
chr9	19201777	-	PLIN2	chr9_19201777_-_PLIN2	0	0	4	0	0	0	0	0	0
chr9	20375235	+	MLLT3	chr9_20375235_+_MLLT3	0	0	0	0	0	1	0	0	0
chr9	20375345	+	MLLT3	chr9_20375345_+_MLLT3	0	0	0	0	0	1	0	0	0
chr9	20375405	-	MLLT3	chr9_20375405_-_MLLT3	0	0	2	7	11	2764	0	0	6
chr9	2094007	+	SMARCA2	chr9_2094007_+_SMARCA2	0	0	0	0	2	0	1	80	0
chr9	2355531	+	RN7SL592P	chr9_2355531_+_RN7SL592P	0	0	0	0	0	0	0	1	0
chr9	26147092	-	TUSC1	chr9_26147092_-_TUSC1	0	0	0	0	0	0	0	3	0
chr9	26834117	-	CAAP1	chr9_26834117_-_CAAP1	0	0	0	0	0	0	0	0	2
chr9	34408355	+	FAM219A	chr9_34408355_+_FAM219A	0	0	0	0	0	0	1	0	0
chr9	35638509	+	SIT1	chr9_35638509_+_SIT1	0	0	4	0	0	0	0	0	0
chr9	42844132	+	AC129778.2	chr9_42844132_+_AC129778.2	0	3	0	0	0	0	0	0	0
chr9	5976192	+	KIAA2026	chr9_5976192_+_KIAA2026	0	0	0	0	0	0	0	0	3
chr9	67017137	+	RP11-236F9.2	chr9_67017137_+_RP11-236F9.2	0	3	0	0	0	0	0	0	0
chr9	67303034	+	RP11-236F9.2	chr9_67303034_+_RP11-236F9.2	0	3	0	0	0	0	0	0	0
chr9	67303248	-	RP11-236F9.2	chr9_67303248_-_RP11-236F9.2	0	336	0	0	0	0	0	0	0
chr9	69665211	-	RNU6-1293P	chr9_69665211_-_RNU6-1293P	0	312	0	0	0	0	0	0	0
chr9	74593573	-	C9orf85	chr9_74593573_-_C9orf85	0	0	0	1	0	0	0	0	0
chr9	749218	-	KANK1	chr9_749218_-_KANK1	115605	240	0	0	0	0	0	0	3
chr9	76225388	+	RNA5SP286	chr9_76225388_+_RNA5SP286	0	3	0	0	0	0	1	0	11
chr9	78521506	+	PCSK5	chr9_78521506_+_PCSK5	0	0	2	0	0	0	0	0	0
chr9	8259020	-	PTPRD	chr9_8259020_-_PTPRD	0	3	0	0	0	0	0	0	0
chr9	86295852	+	UBQLN1	chr9_86295852_+_UBQLN1	0	0	6	0	0	0	0	0	0
chr9	86296284	-	UBQLN1	chr9_86296284_-_UBQLN1	0	0	1	0	0	0	0	0	0
chr9	86681551	+	RMI1	chr9_86681551_+_RMI1	0	0	1	0	0	0	0	0	0
chr9	91031706	-	SPIN1	chr9_91031706_-_SPIN1	3	0	0	0	0	0	0	0	0
chr9	92141473	+	GADD45G	chr9_92141473_+_GADD45G	0	993	0	0	479	558	3	0	1
chr9	92143682	-	GADD45G	chr9_92143682_-_GADD45G	0	0	0	0	0	4	0	0	0
chrX	10096229	-	WWC3	chrX_10096229_-_WWC3	0	0	0	0	0	0	1	0	0
chrX	108963408	+	ACSL4	chrX_108963408_+_ACSL4	1035	18	0	0	0	0	0	0	0
chrX	111353906	+	TRPC5	chrX_111353906_+_TRPC5	0	0	15	0	0	0	0	0	0
chrX	111353934	+	TRPC5	chrX_111353934_+_TRPC5	0	0	2	0	0	0	0	0	0
chrX	111354062	+	TRPC5	chrX_111354062_+_TRPC5	0	0	3	0	0	0	0	0	0
chrX	111354611	+	TRPC5	chrX_111354611_+_TRPC5	0	0	5	0	0	0	0	0	0
chrX	114448476	+	LRCH2	chrX_114448476_+_LRCH2	0	0	0	0	0	0	0	242	0
chrX	136294924	+	GPR101	chrX_136294924_+_GPR101	0	0	1	0	0	0	0	0	0
chrX	136294940	+	GPR101	chrX_136294940_+_GPR101	0	0	0	1	0	0	0	0	0
chrX	136294960	+	GPR101	chrX_136294960_+_GPR101	0	0	3	0	0	0	0	0	0
chrX	136295069	-	GPR101	chrX_136295069_-_GPR101	0	0	1	0	0	0	0	0	0
chrX	136295098	-	GPR101	chrX_136295098_-_GPR101	0	0	5	0	0	0	0	0	0
chrX	137080048	-	RNU6-985P	chrX_137080048_-_RNU6-985P	0	0	0	5	0	0	0	0	0
chrX	23972067	+	CXorf58	chrX_23972067_+_CXorf58	0	15	0	4	1	1	7	63	36
chrX	25388759	-	RN7SL91P	chrX_25388759_-_RN7SL91P	0	0	0	0	0	0	0	3	0
chrX	2560980	+	LINC00102	chrX_2560980_+_LINC00102	0	0	0	0	0	1	0	0	0
chrX	2561192	-	LINC00102	chrX_2561192_-_LINC00102	0	0	0	0	0	1	0	1	0
chrX	46574335	+	SLC9A7	chrX_46574335_+_SLC9A7	0	0	10	6	0	0	0	0	0
chrX	47198520	-	RNU6-149P	chrX_47198520_-_RNU6-149P	0	0	0	0	0	0	0	1	0
chrX	57962329	+	ZXDA	chrX_57962329_+_ZXDA	0	0	0	0	0	0	1	0	0
chrX	66975492	+	AR	chrX_66975492_+_AR	0	0	0	0	0	1	0	0	0
chrX	69896251	+	TEX11	chrX_69896251_+_TEX11	0	0	0	0	0	1	0	0	0
chrX	70330081	-	IL2RG	chrX_70330081_-_IL2RG	0	0	11	0	0	0	0	0	0
chrX	70330114	-	IL2RG	chrX_70330114_-_IL2RG	0	0	19	1	0	0	0	0	0
chrX	70330140	-	IL2RG	chrX_70330140_-_IL2RG	0	0	0	0	0	0	1	0	0
chrX	70330487	-	IL2RG	chrX_70330487_-_IL2RG	0	0	0	0	0	0	0	0	2
chrX	70331300	-	IL2RG	chrX_70331300_-_IL2RG	0	0	0	0	0	0	2	0	0
chrX	70331339	-	IL2RG	chrX_70331339_-_IL2RG	0	3	0	0	0	0	0	0	0
chrX	71299031	-	NHSL2	chrX_71299031_-_NHSL2	0	0	0	2	24	1090	0	0	9
chrX	83796512	+	HDX	chrX_83796512_+_HDX	0	0	0	1	0	1	0	0	0
chrX	97788771	-	DIAPH2	chrX_97788771_-_DIAPH2	0	0	7	0	0	0	0	0	0
chrX	99246810	+	PCDH19	chrX_99246810_+_PCDH19	0	0	0	0	0	0	0	5	0
chrX	99330872	+	PCDH19	chrX_99330872_+_PCDH19	0	0	0	0	0	0	0	0	1
chrY	1639908	+	AKAP17A	chrY_1639908_+_AKAP17A	0	0	1	0	0	0	0	0	0
chrY	23313464	-	CYorf17	chrY_23313464_-_CYorf17	0	0	0	0	0	0	0	1	0
chrY	23412189	+	CYorf17	chrY_23412189_+_CYorf17	0	0	0	0	0	0	0	6	0
chrY	23412869	+	CYorf17	chrY_23412869_+_CYorf17	0	0	0	0	0	0	0	1	0
chrY	23413757	+	CYorf17	chrY_23413757_+_CYorf17	0	0	0	0	0	0	0	6	0
chrY	23413848	+	CYorf17	chrY_23413848_+_CYorf17	0	0	0	0	0	0	0	1	0
chrY	23414073	+	CYorf17	chrY_23414073_+_CYorf17	0	0	0	0	0	0	0	3	0
chrY	23414272	+	CYorf17	chrY_23414272_+_CYorf17	0	0	0	0	0	0	0	33	0
chrY	23414293	+	CYorf17	chrY_23414293_+_CYorf17	0	0	0	0	0	0	0	2	0
chrY	23414320	+	CYorf17	chrY_23414320_+_CYorf17	0	0	0	0	0	0	0	1	0
chrY	23414396	+	CYorf17	chrY_23414396_+_CYorf17	0	0	1	0	0	0	0	69	0
chrY	23414413	+	CYorf17	chrY_23414413_+_CYorf17	0	0	0	0	0	0	0	1	0
chrY	23414417	-	CYorf17	chrY_23414417_-_CYorf17	0	0	0	0	0	0	0	2	0
chrY	23414426	+	CYorf17	chrY_23414426_+_CYorf17	0	0	0	0	0	0	0	1	0
chrY	23414479	+	CYorf17	chrY_23414479_+_CYorf17	0	0	0	0	2	0	1	411	0
chr6	26285143	+	HIST1H4H	chr6_26285143_+_HIST1H4H	0	0	1	0	0	0	1	0	0
chrY	28002262	+	RNU1-40P	chrY_28002262_+_RNU1-40P	0	0	0	0	0	1	0	0	0
chrY	6455595	-	TTTY8B	chrY_6455595_-_TTTY8B	0	3	0	0	0	0	0	0	0
