# Supplementary material for: Long-term lymphoid progenitors independently sustain naïve T and NK cell production in humans
Source: Nat Commun. 2021 Mar 12;12:1622. doi: 10.1038/s41467-021-21834-9 (PMC7954865; doi:10.1038/s41467-021-21834-9)
Supplement: Supplementary file 5 — Supplementary Data 2 [file 41467_2021_21834_MOESM5_ESM.zip › IS_datasheets/P10_IS_NKvsT_sameTmp.csv]

ID	NK_PB_34	T_PB_34
chr10_104194741_+_MIR146B	0	3
chr10_104194982_+_MIR146B	0	3
chr10_104194996_+_MIR146B	0	3
chr10_104195140_-_MIR146B	12	28560
chr10_112598152_-_RBM20	0	3
chr10_112598280_-_RBM20	0	3
chr10_112599341_-_RBM20	0	3
chr10_112599557_+_RBM20	0	3
chr10_17467417_+_ST8SIA6	0	3
chr10_33686754_+_NRP1	0	3
chr6_136848355_+_MAP7	21	19074
chr10_62840873_+_RNU2-72P	0	3
chr10_62841413_+_RNU2-72P	0	6
chr10_62841747_-_RNU2-72P	0	3
chr10_62841869_-_RNU2-72P	0	6
chr10_62905387_+_RNU2-72P	0	3
chr10_78871388_-_KCNMA1	0	18
chr10_78872268_-_KCNMA1	0	6
chr10_89634698_+_PTEN	0	111
chr10_9110828_-_RNA5SP299	0	3
chr10_98231995_-_TLL2	0	3
chr1_10775948_+_CASZ1	0	3
chr1_108347861_+_VAV3	0	3
chr1_108347891_+_VAV3	0	3
chr1_108348580_-_VAV3	0	3
chr1_108348599_-_VAV3	0	21
chr1_108582703_-_VAV3	0	57
chr1_108871205_+_NBPF5P	0	18
chr11_118661413_+_DDX6	0	3
chr17_79375290_-_MIR4740	0	12
chr10_50463617_+_C10orf71	0	3
chr11_14020553_+_SPON1	0	3
chr1_120548354_+_NOTCH2	0	6
chr1_144338277_+_PPIAL4B	0	3
chr11_45171940_+_PRDM11	0	12
chr11_45172034_-_PRDM11	0	3
chr11_45172659_-_PRDM11	0	3
chr11_45172786_+_PRDM11	0	3
chr11_45173415_-_PRDM11	0	3
chr11_45173740_+_PRDM11	0	3
chr11_45174377_+_PRDM11	0	12
chr1_145273041_-_RP11-458D21.5	0	15
chr1_143742983_-_PPIAL4G	0	99
chr1_150958869_+_ANXA9	0	9
chr1_151036530_+_MLLT11	0	3
chr1_155178725_+_MTX1	0	30
chr1_155947501_+_ARHGEF2	0	3
chr11_59318927_+_RNU7-58P	0	6
chr1_160833000_+_CD244	0	3
chr1_144339307_-_PPIAL4B	0	93
chr1_147930505_-_PPIAL4A	0	96
chr1_169662779_+_SELL	0	3
chr1_17303989_+_MFAP2	0	3
chr1_17303998_+_MFAP2	0	3
chr1_17304026_+_MFAP2	0	6
chr11_73694815_-_UCP2	0	60
chr11_75051124_-_ARRB1	0	3
chr11_79061358_+_MIR708	0	3
chr1_181098174_-_IER5	0	6
chr1_19803158_+_CAPZB	0	6
chr1_200299221_+_ZNF281	0	18
chr1_202866530_-_KLHL12	3	0
chr12_103186452_+_PAH	0	6
chr12_10566748_-_KLRC3	0	3
chr12_118500964_-_WSB2	0	3
chr12_118501136_-_WSB2	0	3
chr12_118503058_+_VSIG10	0	3
chr1_149577918_+_RP11-353N4.6	0	54
chr2_46088351_-_PRKCE	0	6
chr7_26579374_-_KIAA0087	0	6
chr12_2403440_-_CACNA1C	0	3
chr1_234462231_+_SLC35F3	0	9
chr6_89789467_+_PNRC1	0	27
chr12_4380596_+_CCND2	0	3
chr1_246945357_-_RP11-439E19.8	0	24
chr17_71287614_+_CDC42EP4	0	2247
chr12_54695132_+_NFE2	3	3063
chr12_54696577_-_NFE2	0	9
chr12_55361068_+_TESPA1	0	3
chr12_57424410_+_MYO1A	0	807
chr12_57424510_-_MYO1A	0	3
chr12_57424948_-_MYO1A	0	9
chr12_57426442_-_MYO1A	0	3
chr6_12491731_+_RN7SKP293	0	3
chr12_86737692_+_MGAT4C	0	510
chr13_28698746_-_PAN3	0	3
chr13_43566772_-_EPSTI1	0	3
chr13_48726439_-_MED4	0	12
chr13_78593143_-_RNF219-AS1	0	3
chr1_39997946_-_BMP8A	0	6
chr1_40420495_-_MFSD2A	0	3
chr14_101792151_+_DIO3OS	0	9
chr14_101792232_-_DIO3OS	0	3
chr14_102422738_+_DYNC1H1	0	3
chr14_105526727_+_GPR132	0	45
chr14_74394787_+_ZNF410	0	51
chr14_74394926_-_ZNF410	0	9
chr14_74394979_-_ZNF410	0	3
chr11_126263138_-_ST3GAL4	0	12
chr14_93484485_-_ITPK1	0	12
chr14_96828853_-_ATG2B	0	18
chr1_50424368_-_AGBL4	0	3
chr1_50424619_-_AGBL4	0	6
chr12_118503931_-_VSIG10	0	864
chr15_43414621_+_TMEM62	0	3
chr15_59647466_+_MYO1E	0	87
chr15_66123823_-_RNU6-265P	0	3
chr15_72148057_+_MYO9A	0	3
chr15_75069456_-_MIR4513	0	3
chr15_80392147_+_ZFAND6	0	33
chr15_83598650_-_HOMER2	3	0
chr16_11600425_+_RN7SL522P	0	30
chr16_11600449_+_RN7SL522P	0	9
chr16_11600459_+_RN7SL522P	0	207
chr16_11600469_+_RN7SL522P	0	114
chr16_11600481_+_RN7SL522P	0	219
chr16_11600503_+_RN7SL522P	0	6
chr16_11600508_-_RN7SL522P	0	3
chr16_11600528_+_RN7SL522P	0	429
chr16_11600540_+_RN7SL522P	0	96
chr16_11600571_-_RN7SL522P	516	676308
chr16_17415459_+_XYLT1	0	9
chr16_17415616_-_XYLT1	0	6
chr16_17468445_-_XYLT1	0	24
chr16_20754961_-_THUMPD1	0	3
chr16_20917521_-_LYRM1	0	6
chr16_29676928_-_SPN	3	9012
chr16_30467568_-_SEPHS2	0	15
chr16_30484603_+_ITGAL	56751	246
chr16_34968319_+_RNA5SP406	0	3
chr16_75671975_+_KARS	0	18
chr16_81774163_-_CMIP	0	9
chr16_85606430_+_GSE1	0	3
chr17_1621792_+_WDR81	0	3
chr17_18671548_-_FBXW10	3	0
chr9_132647624_+_USP20	0	3
chr17_31809780_+_ASIC2	0	3
chr17_31810087_+_ASIC2	0	3
chr17_31810320_+_ASIC2	0	3
chr17_31810416_+_ASIC2	0	3
chr17_31810431_+_ASIC2	0	6
chr17_31810514_+_ASIC2	0	3
chr17_31810536_+_ASIC2	0	141
chr17_31810652_-_ASIC2	0	60
chr17_31810757_-_ASIC2	0	3
chr17_31810771_+_ASIC2	0	6
chr17_31810781_+_ASIC2	0	3
chr17_31810854_-_ASIC2	0	6
chr17_31810882_-_ASIC2	0	3
chr17_31810947_-_ASIC2	0	27
chr17_31810971_-_ASIC2	0	24
chr17_31811019_-_ASIC2	0	51
chr17_31811048_-_ASIC2	0	186
chr17_43303059_+_FMNL1	0	21
chr17_43661938_-_CRHR1-IT1	0	3
chr17_57865441_-_VMP1	0	3
chr1_75864794_-_SLC44A5	0	3
chr17_71287916_-_CDC42EP4	0	6
chr17_71287956_-_CDC42EP4	0	3
chr17_75437003_-_43717	0	3
chr17_75437427_+_43717	0	3
chr15_31728002_-_KLF13	0	3
chr1_25348765_-_MIR4425	0	39
chr17_80077669_-_CCDC57	0	3
chr17_993638_-_ABR	0	3
chr17_993783_-_ABR	0	12
chr17_993816_-_ABR	0	15
chr17_993931_-_ABR	0	3
chr18_19697452_+_RNU6ATAC20P	0	3
chr18_3623436_-_DLGAP1	0	3
chr18_51795211_+_POLI	318	474444
chr18_51795220_+_POLI	0	3
chr18_51795238_+_POLI	0	3
chr18_51795259_+_POLI	0	21
chr18_51795288_+_POLI	0	3
chr18_51795296_+_POLI	0	33
chr18_51796081_-_POLI	0	3
chr18_6929108_+_RNU6-916P	0	3
chr18_853245_-_ADCYAP1	6	0
chr19_10613775_+_KEAP1	0	3
chr19_18409581_+_LSM4	0	6
chr19_2512993_-_GNG7	0	21
chr19_44282898_+_KCNN4	0	9
chr19_55526050_-_GP6	0	3
chr19_8048350_-_ELAVL1	0	3
chr20_30263661_+_BCL2L1	0	30
chr20_46601425_-_RNU7-92P	0	3
chr20_46601897_+_RNU7-92P	0	3
chr20_46602083_-_RNU7-92P	0	27
chr20_46602097_-_RNU7-92P	0	12
chr20_46602278_+_RNU7-92P	0	3
chr20_46602289_+_RNU7-92P	0	3
chr20_46602426_-_RNU7-92P	0	6
chr20_46602462_-_RNU7-92P	0	3
chr20_47002232_-_RNU7-144P	0	3
chr20_47002263_-_RNU7-144P	0	3
chr20_54987720_-_CASS4	0	3
chr20_8134328_-_PLCB1	0	1218
chr2_127290858_-_GYPC	0	18
chr21_39037764_-_KCNJ6	0	3
chr21_39038021_+_KCNJ6	0	15
chr21_39038032_+_KCNJ6	0	3
chr21_39038134_-_KCNJ6	0	6
chr21_39038476_-_KCNJ6	0	57
chr21_39038507_-_KCNJ6	0	12
chr21_39038523_-_KCNJ6	0	3
chr21_40474738_+_PSMG1	0	3
chr21_40475957_-_PSMG1	0	9
chr21_40476011_-_PSMG1	0	3
chr21_40476061_-_PSMG1	0	3
chr21_40476405_-_PSMG1	0	318
chr21_42796319_+_MX1	0	6
chr21_42796344_+_MX1	0	3
chr21_42796367_-_MX1	0	12
chr21_42796384_+_MX1	0	24
chr21_42796396_+_MX1	0	3
chr21_42796448_-_MX1	0	18
chr21_42796472_+_MX1	0	3
chr21_42796481_+_MX1	0	9
chr21_42796493_+_MX1	0	36
chr21_42796527_-_MX1	0	12
chr21_42796535_+_MX1	0	3
chr21_42796571_+_MX1	0	6
chr21_42796618_+_MX1	0	60
chr21_42796633_+_MX1	0	75
chr21_42796642_+_MX1	0	3
chr21_42796653_+_MX1	0	27
chr21_42796671_+_MX1	0	69
chr21_42796698_+_MX1	0	3
chr21_42796722_-_MX1	0	3
chr21_42796734_-_MX1	54	795957
chr2_153579271_+_ARL6IP6	3	0
chr2_162135498_+_PSMD14	0	3
chr2_164275530_+_RNU6-627P	0	3
chr2_179475609_+_TTN	0	3
chr2_216561779_+_MREG	0	3
chr2_218769931_+_TNS1	42	47901
chr2_218770125_-_TNS1	0	9
chr2_218770148_-_TNS1	0	3
chr2_218770245_-_TNS1	0	3
chr2_218770450_+_TNS1	0	21
chr2_218770683_-_TNS1	0	6
chr2_232535202_-_RN7SL499P	0	3
chr6_32160032_-_GPSM3	0	3
chr2_234097758_+_INPP5D	0	6
chr22_36782185_+_MYH9	0	6
chr22_37666614_+_CYTH4	0	666
chr22_39795392_-_TAB1	0	15
chr2_240673415_+_AC093802.1	0	447
chr2_242397756_+_FARP2	0	240
chr2_28495763_-_BRE	0	3
chr7_2749858_+_AMZ1	0	3
chr12_11902558_-_ETV6	0	30
chr6_35694309_-_ARMC12	0	288
chr2_70312642_-_PCBP1	0	3
chr2_74393812_+_MOB1A	105	0
chr3_141131352_+_ZBTB38	0	3
chr3_153840498_+_ARHGEF26	0	3
chr3_15579506_+_COLQ	0	3
chr3_15579708_+_COLQ	0	3
chr3_15583155_-_HACL1	0	6
chr3_170628576_+_EIF5A2	0	3
chr3_182048979_+_RN7SKP265	0	3
chr3_182049177_-_RN7SKP265	0	3
chr3_182049272_-_RN7SKP265	0	6
chr3_182049839_+_RN7SKP265	0	3
chr3_182050213_+_RN7SKP265	0	3
chr3_182050264_-_RN7SKP265	0	6
chr3_182050528_+_RN7SKP265	0	3
chr3_182050767_-_RN7SKP265	0	6
chr3_182050922_+_RN7SKP265	0	3
chr3_182050940_-_RN7SKP265	0	3
chr3_182051017_-_RN7SKP265	0	3
chr3_45186947_+_CDCP1	0	3
chr3_48221474_-_CDC25A	0	3
chr3_72338201_+_RYBP	0	30
chr4_122720844_+_EXOSC9	0	3
chr4_13308640_-_HSP90AB2P	0	15
chr4_13987541_-_MIR5091	0	3
chr4_171620778_+_HSP90AA6P	0	3
chr4_189451756_-_RNU7-192P	0	6
chr4_66375673_+_EPHA5	0	3
chr4_66456753_+_EPHA5	0	3
chr4_77790136_+_SOWAHB	0	3
chr4_7952074_+_ABLIM2	0	3
chr5_138078237_+_RN7SL867P	0	21
chr5_145998166_+_PPP2R2B	0	21
chr5_20712661_-_GUSBP1	0	27
chr5_32174908_+_GOLPH3	0	3
chr5_65121342_+_NLN	0	3
chr5_49964219_+_PARP8	0	3
chr12_125340703_+_SCARB1	0	123
chr5_6811047_+_RN7SKP79	0	3
chr5_88121395_+_MEF2C	0	54
chr6_108557979_+_SNX3	0	3
chr6_123516525_+_TRDN	0	3
chr7_111136212_-_IMMP2L	0	75
chr6_136848427_+_MAP7	0	3
chr6_136848547_+_MAP7	0	3
chr6_136848714_-_MAP7	0	15
chr6_136848745_-_MAP7	0	6
chr6_136848874_-_MAP7	0	6
chr6_136849009_+_MAP7	0	9
chr6_136849154_-_MAP7	0	3
chr1_36838735_+_STK40	0	6
chr6_149455005_+_UST	0	6
chr6_15299188_+_JARID2	0	15
chr6_24980200_-_FAM65B	0	57
chr22_46989069_+_GRAMD4	0	42
chr8_108544819_-_ANGPT1	0	1644
chr6_6659309_-_LY86	0	54
chr10_30785503_+_MAP3K8	0	3
chr7_106506821_+_PIK3CG	0	72
chr7_138793845_+_ZC3HAV1	0	9
chr7_141881160_+_RP11-1220K2.2	0	3
chr7_141894952_+_RP11-1220K2.2	0	3
chr7_143134198_-_TAS2R60	0	9
chr7_15992711_-_ISPD	0	3
chr7_36223800_+_EEPD1	0	12
chr10_73514104_-_C10orf54	0	9
chr7_37534638_+_ELMO1	0	3
chr17_75437563_-_43717	3	6558
chr7_40582604_-_C7orf10	0	3
chr7_75712944_-_RNU6-863P	0	6
chr8_108544221_-_ANGPT1	0	9
chr8_143968874_-_CYP11B1	0	6
chr8_1804014_+_ARHGEF10	0	231
chr8_1804170_-_ARHGEF10	0	3
chr8_20683102_+_LZTS1	0	7038
chr8_20683211_-_LZTS1	0	3
chr8_20683268_-_LZTS1	0	3
chr8_20683587_-_LZTS1	0	9
chr8_20683715_-_LZTS1	0	69
chr8_20683791_-_LZTS1	0	3
chr8_20684004_-_LZTS1	0	3
chr8_20684120_-_LZTS1	0	3
chr8_27468734_-_CLU	0	3
chr8_56767212_+_TGS1	0	3
chr8_61319280_-_RNU6-1202P	3	0
chr8_62973137_+_CTD-2571E19.1	6	0
chr8_86851431_-_REXO1L10P	0	3
chr8_88608723_-_CNBD1	3	0
chr9_128585972_-_PBX3	0	6
chr9_135255858_-_TTF1	0	3
chr9_42844132_+_AC129778.2	0	3
chr9_67017137_+_RP11-236F9.2	0	3
chr9_67303034_+_RP11-236F9.2	0	3
chr9_67303248_-_RP11-236F9.2	0	336
chr9_69665211_-_RNU6-1293P	0	312
chr9_749218_-_KANK1	115605	240
chr9_76225388_+_RNA5SP286	0	3
chr9_8259020_-_PTPRD	0	3
chr9_91031706_-_SPIN1	3	0
chr9_92141473_+_GADD45G	0	993
chrX_108963408_+_ACSL4	1035	18
chrX_23972067_+_CXorf58	0	15
chrX_70331339_-_IL2RG	0	3
chrY_6455595_-_TTTY8B	0	3
