# Supplementary material for: Long-term lymphoid progenitors independently sustain naïve T and NK cell production in humans
Source: Nat Commun. 2021 Mar 12;12:1622. doi: 10.1038/s41467-021-21834-9 (PMC7954865; doi:10.1038/s41467-021-21834-9)
Supplement: Supplementary file 5 — Supplementary Data 2 [file 41467_2021_21834_MOESM5_ESM.zip › IS_datasheets/P6_IS.csv]

chr	pos	strand	ClosestGene	ID	TN_PB_85	TSCM_PB_85	TCM_PB_85	TEM_PB_85
chr10	114491215	+	VTI1A	chr10_114491215_+_VTI1A	0	0	0	1
chr10	116501313	-	ABLIM1	chr10_116501313_-_ABLIM1	17	0	0	0
chr10	116506207	+	ABLIM1	chr10_116506207_+_ABLIM1	513	15	10	4
chr10	116506273	-	ABLIM1	chr10_116506273_-_ABLIM1	5	0	0	0
chr10	116506288	-	ABLIM1	chr10_116506288_-_ABLIM1	12	0	4	8
chr10	116506421	-	ABLIM1	chr10_116506421_-_ABLIM1	4	0	0	0
chr10	116508883	-	ABLIM1	chr10_116508883_-_ABLIM1	15	0	0	0
chr10	118059853	+	CCDC172	chr10_118059853_+_CCDC172	0	0	0	1
chr10	119105633	+	PDZD8	chr10_119105633_+_PDZD8	0	0	0	2
chr10	12086412	+	UPF2	chr10_12086412_+_UPF2	0	0	2	0
chr10	121543629	-	INPP5F	chr10_121543629_-_INPP5F	11	0	0	0
chr10	123330638	-	FGFR2	chr10_123330638_-_FGFR2	0	0	0	1
chr10	12655786	-	CAMK1D	chr10_12655786_-_CAMK1D	0	0	0	1
chr10	13099761	+	OPTN	chr10_13099761_+_OPTN	0	0	0	1
chr10	133058397	+	TCERG1L	chr10_133058397_+_TCERG1L	0	0	0	1
chr10	15460412	-	FAM171A1	chr10_15460412_-_FAM171A1	0	0	0	1
chr10	17041070	-	CUBN	chr10_17041070_-_CUBN	1	0	0	0
chr10	18523953	+	CACNB2	chr10_18523953_+_CACNB2	0	0	0	1
chr10	21599158	+	RNU6-15P	chr10_21599158_+_RNU6-15P	0	1	0	0
chr10	26653751	+	GAD2	chr10_26653751_+_GAD2	0	0	0	1
chr10	44015327	-	ZNF487	chr10_44015327_-_ZNF487	0	0	0	2
chr10	5591606	-	CALML3	chr10_5591606_-_CALML3	6	0	6	2
chr10	67330274	+	CTNNA3	chr10_67330274_+_CTNNA3	0	0	5	1
chr10	70545812	-	CCAR1	chr10_70545812_-_CCAR1	0	1	0	1
chr10	70561874	+	CCAR1	chr10_70561874_+_CCAR1	0	0	0	1
chr10	7160756	-	SFMBT2	chr10_7160756_-_SFMBT2	0	0	0	1
chr10	74029041	+	DDIT4	chr10_74029041_+_DDIT4	0	0	0	1
chr10	78871291	+	KCNMA1	chr10_78871291_+_KCNMA1	0	0	0	1
chr10	85041249	-	RNU6-478P	chr10_85041249_-_RNU6-478P	0	1	0	0
chr10	90288491	+	RNLS	chr10_90288491_+_RNLS	0	0	0	1
chr10	94065568	+	5-Mar	chr10_94065568_+_43529	0	0	0	1
chr10	98648003	+	MIR607	chr10_98648003_+_MIR607	0	0	0	1
chr11	101398685	+	TRPC6	chr11_101398685_+_TRPC6	0	0	0	2
chr11	101824894	-	KIAA1377	chr11_101824894_-_KIAA1377	0	0	0	1
chr11	10685246	+	MRVI1	chr11_10685246_+_MRVI1	34	328	9	52
chr11	10689661	-	MRVI1	chr11_10689661_-_MRVI1	0	0	20	0
chr11	113662041	-	ATF4P4	chr11_113662041_-_ATF4P4	0	0	0	1
chr11	116629439	-	BUD13	chr11_116629439_-_BUD13	0	0	0	1
chr11	119908226	-	TRIM29	chr11_119908226_-_TRIM29	0	0	4	0
chr11	130831064	+	RN7SL167P	chr11_130831064_+_RN7SL167P	1	0	0	0
chr1	11610178	-	PTCHD2	chr1_11610178_-_PTCHD2	0	0	0	1
chr11	17718762	-	MYOD1	chr11_17718762_-_MYOD1	0	0	1	4
chr11	21863157	+	NELL1	chr11_21863157_+_NELL1	0	0	0	1
chr1	12826755	-	C1orf158	chr1_12826755_-_C1orf158	0	0	0	1
chr1	13981136	-	RNA5SP41	chr1_13981136_-_RNA5SP41	0	0	0	1
chr11	3999514	-	STIM1	chr11_3999514_-_STIM1	0	0	0	1
chr11	44931260	-	TSPAN18	chr11_44931260_-_TSPAN18	0	0	0	1
chr11	47382553	+	SPI1	chr11_47382553_+_SPI1	0	0	0	1
chr11	47700021	-	AGBL2	chr11_47700021_-_AGBL2	0	0	0	1
chr1	150337502	-	RPRD2	chr1_150337502_-_RPRD2	201	0	3	0
chr1	151247154	+	PSMD4	chr1_151247154_+_PSMD4	0	0	0	2
chr1	153520207	+	S100A3	chr1_153520207_+_S100A3	2	9	129	247
chr1	154185664	+	C1orf43	chr1_154185664_+_C1orf43	0	0	0	1
chr1	155062186	-	EFNA3	chr1_155062186_-_EFNA3	0	0	0	1
chr1	155392172	+	ASH1L	chr1_155392172_+_ASH1L	0	0	0	1
chr1	156051303	-	MEX3A	chr1_156051303_-_MEX3A	195	347	2	2
chr11	60531857	-	MS4A15	chr11_60531857_-_MS4A15	0	0	1	0
chr11	63593546	-	C11orf84	chr11_63593546_-_C11orf84	0	0	0	1
chr11	64546929	+	SF1	chr11_64546929_+_SF1	186	423	94	126
chr11	64546963	+	SF1	chr11_64546963_+_SF1	0	1	0	0
chr11	64546998	-	SF1	chr11_64546998_-_SF1	0	0	0	1
chr11	64547080	-	SF1	chr11_64547080_-_SF1	0	0	0	1
chr11	64547112	-	SF1	chr11_64547112_-_SF1	0	1	0	0
chr11	64547229	+	SF1	chr11_64547229_+_SF1	0	0	0	1
chr11	64786895	+	ARL2	chr11_64786895_+_ARL2	0	0	0	1
chr11	65725000	+	TSGA10IP	chr11_65725000_+_TSGA10IP	0	0	1	0
chr11	66112428	+	B3GNT1	chr11_66112428_+_B3GNT1	0	0	0	1
chr11	66112513	-	B3GNT1	chr11_66112513_-_B3GNT1	0	0	0	1
chr11	66713972	+	MIR3163	chr11_66713972_+_MIR3163	0	0	0	1
chr11	67155557	-	RAD9A	chr11_67155557_-_RAD9A	0	0	0	1
chr11	67348396	-	GSTP1	chr11_67348396_-_GSTP1	7	7	1	0
chr11	69063011	+	MYEOV	chr11_69063011_+_MYEOV	219	0	1	1
chr11	71639665	+	RNF121	chr11_71639665_+_RNF121	18	9	21	15716
chr11	71639722	-	RNF121	chr11_71639722_-_RNF121	0	1	0	0
chr11	71639851	-	RNF121	chr11_71639851_-_RNF121	0	0	0	1
chr11	71639882	+	RNF121	chr11_71639882_+_RNF121	0	0	0	1
chr11	71640466	+	RNF121	chr11_71640466_+_RNF121	0	0	0	5
chr11	71640602	-	RNF121	chr11_71640602_-_RNF121	0	0	0	3
chr11	71640989	+	RNF121	chr11_71640989_+_RNF121	0	0	0	1
chr1	17227186	-	RNU1-2	chr1_17227186_-_RNU1-2	28	2	0	38
chr1	17787580	+	RCC2	chr1_17787580_+_RCC2	0	0	0	1
chr1	17830140	-	RCC2	chr1_17830140_-_RCC2	0	0	0	1
chr11	8031214	+	TUB	chr11_8031214_+_TUB	0	0	0	1
chr1	180996234	+	STX6	chr1_180996234_+_STX6	0	0	0	1
chr1	183687929	+	RGL1	chr1_183687929_+_RGL1	0	0	1	0
chr11	86586294	+	PRSS23	chr11_86586294_+_PRSS23	0	0	0	1
chr1	194401059	+	RNU6-983P	chr1_194401059_+_RNU6-983P	0	0	1	0
chr1	200317567	+	ZNF281	chr1_200317567_+_ZNF281	0	0	0	1
chr1	202032795	+	ELF3	chr1_202032795_+_ELF3	0	0	0	2
chr1	202150568	-	LGR6	chr1_202150568_-_LGR6	0	0	0	1
chr1	206992293	-	IL19	chr1_206992293_-_IL19	0	0	0	2
chr1	209446173	-	MIR205HG	chr1_209446173_-_MIR205HG	0	0	0	13
chr1	209869033	+	HSD11B1	chr1_209869033_+_HSD11B1	0	0	0	6
chr12	106296996	-	NUAK1	chr12_106296996_-_NUAK1	0	0	1	9
chr12	106741496	-	TCP11L2	chr12_106741496_-_TCP11L2	0	0	0	1
chr12	108637390	-	WSCD2	chr12_108637390_-_WSCD2	0	0	1	0
chr12	109023904	-	SELPLG	chr12_109023904_-_SELPLG	1	0	0	0
chr12	110464263	+	ANKRD13A	chr12_110464263_+_ANKRD13A	0	1	0	0
chr12	120745542	+	SIRT4	chr12_120745542_+_SIRT4	0	0	0	1
chr12	129166334	-	TMEM132C	chr12_129166334_-_TMEM132C	0	0	0	1
chr12	132248552	+	SFSWAP	chr12_132248552_+_SFSWAP	0	0	0	2
chr12	1351160	-	ERC1	chr12_1351160_-_ERC1	0	1	0	0
chr1	214613164	+	PTPN14	chr1_214613164_+_PTPN14	28	0	0	0
chr1	214613225	+	PTPN14	chr1_214613225_+_PTPN14	1	0	0	0
chr1	214613259	+	PTPN14	chr1_214613259_+_PTPN14	3	0	0	0
chr1	214613280	+	PTPN14	chr1_214613280_+_PTPN14	32	247	2	3
chr1	214613325	+	PTPN14	chr1_214613325_+_PTPN14	5	0	0	1
chr1	214613366	-	PTPN14	chr1_214613366_-_PTPN14	7	0	0	0
chr1	214613377	-	PTPN14	chr1_214613377_-_PTPN14	19218	59381	443	4358
chr12	1884006	-	ADIPOR2	chr12_1884006_-_ADIPOR2	0	0	0	1
chr12	21089598	+	SLCO1B7	chr12_21089598_+_SLCO1B7	0	1	0	0
chr12	22861974	-	ETNK1	chr12_22861974_-_ETNK1	0	0	0	1
chr1	223445450	+	SUSD4	chr1_223445450_+_SUSD4	0	0	0	1
chr1	223724641	-	CAPN8	chr1_223724641_-_CAPN8	0	0	0	1
chr1	225951163	-	SRP9	chr1_225951163_-_SRP9	0	0	0	1
chr12	28266975	+	CCDC91	chr12_28266975_+_CCDC91	0	0	0	1
chr12	29982938	+	TMTC1	chr12_29982938_+_TMTC1	0	0	0	1
chr1	233585697	-	RNU4-77P	chr1_233585697_-_RNU4-77P	0	0	0	1
chr1	235317442	+	RBM34	chr1_235317442_+_RBM34	0	1	0	0
chr1	235394937	-	ARID4B	chr1_235394937_-_ARID4B	0	0	0	1
chr12	3891658	+	PARP11	chr12_3891658_+_PARP11	0	1	0	0
chr12	4437878	-	C12orf5	chr12_4437878_-_C12orf5	0	0	0	1
chr12	446944	-	KDM5A	chr12_446944_-_KDM5A	0	0	0	1
chr1	24544612	-	IFNLR1	chr1_24544612_-_IFNLR1	0	0	0	1
chr12	49295650	-	CCDC65	chr12_49295650_-_CCDC65	0	0	0	1
chr12	49610570	-	TUBA1C	chr12_49610570_-_TUBA1C	0	0	0	1
chr12	53747714	+	SP7	chr12_53747714_+_SP7	0	0	0	1
chr12	54726963	-	COPZ1	chr12_54726963_-_COPZ1	0	0	0	1
chr12	57915613	+	MBD6	chr12_57915613_+_MBD6	976	6	50	28
chr12	57915652	-	MBD6	chr12_57915652_-_MBD6	7	0	1	1
chr12	57915663	-	MBD6	chr12_57915663_-_MBD6	0	0	1	0
chr12	57915691	-	MBD6	chr12_57915691_-_MBD6	0	0	1	0
chr12	57915719	-	MBD6	chr12_57915719_-_MBD6	1	0	0	0
chr12	59056738	-	LRIG3	chr12_59056738_-_LRIG3	0	1	0	0
chr12	6770399	-	ING4	chr12_6770399_-_ING4	0	0	0	1
chr12	7818029	-	APOBEC1	chr12_7818029_-_APOBEC1	0	1	0	0
chr12	8008369	-	SLC2A14	chr12_8008369_-_SLC2A14	0	0	0	1
chr12	836505	+	WNK1	chr12_836505_+_WNK1	98596	711	239	254
chr12	836527	-	WNK1	chr12_836527_-_WNK1	6	0	0	0
chr12	836573	-	WNK1	chr12_836573_-_WNK1	0	0	3	0
chr12	836582	-	WNK1	chr12_836582_-_WNK1	2	0	0	0
chr12	836598	-	WNK1	chr12_836598_-_WNK1	177	0	20	2
chr12	836614	-	WNK1	chr12_836614_-_WNK1	0	0	2	0
chr12	836653	-	WNK1	chr12_836653_-_WNK1	2	0	0	0
chr12	836694	-	WNK1	chr12_836694_-_WNK1	25	0	1	0
chr12	836724	-	WNK1	chr12_836724_-_WNK1	1	0	0	0
chr12	836825	-	WNK1	chr12_836825_-_WNK1	1	0	0	0
chr12	836928	-	WNK1	chr12_836928_-_WNK1	4	0	0	0
chr12	837398	-	WNK1	chr12_837398_-_WNK1	5	0	0	0
chr1	28936939	-	TAF12	chr1_28936939_-_TAF12	0	0	0	1
chr12	93464713	+	RNU6-1329P	chr12_93464713_+_RNU6-1329P	0	0	4	11
chr12	948015	-	WNK1	chr12_948015_-_WNK1	1	0	0	0
chr12	96509258	+	RN7SL88P	chr12_96509258_+_RN7SL88P	0	2	0	0
chr12	96801350	+	RN7SKP11	chr12_96801350_+_RN7SKP11	0	0	0	1
chr12	98958322	+	TMPO	chr12_98958322_+_TMPO	0	0	0	1
chr12	99587715	-	ANKS1B	chr12_99587715_-_ANKS1B	0	0	0	1
chr1	31750677	-	SNRNP40	chr1_31750677_-_SNRNP40	0	1	0	0
chr13	22431077	+	RN7SL766P	chr13_22431077_+_RN7SL766P	3	0	0	0
chr13	26558285	-	ATP8A2	chr13_26558285_-_ATP8A2	0	1	0	0
chr13	30943926	+	KATNAL1	chr13_30943926_+_KATNAL1	1	0	0	0
chr13	30946228	+	KATNAL1	chr13_30946228_+_KATNAL1	0	0	0	2
chr13	30946916	+	HMGB1	chr13_30946916_+_HMGB1	0	17	0	2
chr13	30947151	+	HMGB1	chr13_30947151_+_HMGB1	25	5	0	1
chr13	30947985	+	HMGB1	chr13_30947985_+_HMGB1	0	0	0	2
chr13	30948044	+	HMGB1	chr13_30948044_+_HMGB1	0	0	0	8
chr13	30948055	-	HMGB1	chr13_30948055_-_HMGB1	0	0	1	0
chr13	30948064	+	HMGB1	chr13_30948064_+_HMGB1	0	0	0	4
chr13	30948160	-	HMGB1	chr13_30948160_-_HMGB1	0	0	0	1
chr13	30948234	-	HMGB1	chr13_30948234_-_HMGB1	0	0	0	3
chr13	30948349	-	HMGB1	chr13_30948349_-_HMGB1	0	2	0	1
chr13	30948560	-	HMGB1	chr13_30948560_-_HMGB1	0	2	0	1
chr13	30948748	-	HMGB1	chr13_30948748_-_HMGB1	0	1	0	0
chr13	30948779	-	HMGB1	chr13_30948779_-_HMGB1	0	0	0	4
chr13	30948852	-	HMGB1	chr13_30948852_-_HMGB1	0	1	0	1
chr13	30948966	+	HMGB1	chr13_30948966_+_HMGB1	0	2	0	0
chr13	30949029	-	HMGB1	chr13_30949029_-_HMGB1	0	2	0	6
chr13	30949173	-	HMGB1	chr13_30949173_-_HMGB1	0	7	0	0
chr13	30949232	+	HMGB1	chr13_30949232_+_HMGB1	0	1	0	1
chr13	30949412	+	HMGB1	chr13_30949412_+_HMGB1	0	0	0	2
chr13	30949511	+	HMGB1	chr13_30949511_+_HMGB1	0	1	0	0
chr13	30949591	+	HMGB1	chr13_30949591_+_HMGB1	0	1	0	2
chr13	30949619	+	HMGB1	chr13_30949619_+_HMGB1	0	0	0	1
chr13	30949677	-	HMGB1	chr13_30949677_-_HMGB1	0	0	0	2
chr13	30949710	+	HMGB1	chr13_30949710_+_HMGB1	0	0	0	4
chr13	30949729	-	HMGB1	chr13_30949729_-_HMGB1	0	0	0	6
chr13	30949759	-	HMGB1	chr13_30949759_-_HMGB1	0	1	0	0
chr13	30949846	-	HMGB1	chr13_30949846_-_HMGB1	0	1	0	0
chr13	30949865	+	HMGB1	chr13_30949865_+_HMGB1	0	0	0	1
chr13	30949875	+	HMGB1	chr13_30949875_+_HMGB1	1	0	3	146
chr13	30949932	+	HMGB1	chr13_30949932_+_HMGB1	0	0	1	0
chr13	30949940	+	HMGB1	chr13_30949940_+_HMGB1	0	0	0	3
chr13	30949980	+	HMGB1	chr13_30949980_+_HMGB1	0	0	0	2
chr13	30950088	-	HMGB1	chr13_30950088_-_HMGB1	2147	2230	2003	46112
chr1	33139174	-	RBBP4	chr1_33139174_-_RBBP4	0	0	0	1
chr13	33119225	+	N4BP2L2	chr13_33119225_+_N4BP2L2	0	0	0	2
chr13	34950565	+	RFC3	chr13_34950565_+_RFC3	0	0	16	22
chr13	39545305	-	STOML3	chr13_39545305_-_STOML3	0	0	0	1
chr13	41140651	-	FOXO1	chr13_41140651_-_FOXO1	0	0	0	2
chr13	41279191	-	MIR320D1	chr13_41279191_-_MIR320D1	0	0	0	1
chr13	41973318	-	NAA16	chr13_41973318_-_NAA16	0	0	0	1
chr13	42846842	-	AKAP11	chr13_42846842_-_AKAP11	0	0	9	34
chr13	45687006	+	GTF2F2	chr13_45687006_+_GTF2F2	0	0	0	8
chr13	50039808	-	SETDB2	chr13_50039808_-_SETDB2	0	0	0	1
chr1	36071900	-	PSMB2	chr1_36071900_-_PSMB2	1	0	0	0
chr13	60776660	+	RNY4P28	chr13_60776660_+_RNY4P28	0	0	1	0
chr1	36405803	-	AGO3	chr1_36405803_-_AGO3	0	0	0	1
chr1	36663777	+	RN7SL131P	chr1_36663777_+_RN7SL131P	0	1	0	0
chr13	67608252	-	PCDH9	chr13_67608252_-_PCDH9	1	0	0	6
chr13	73975952	+	RNY1P8	chr13_73975952_+_RNY1P8	0	0	1	0
chr13	78661055	+	RNF219-AS1	chr13_78661055_+_RNF219-AS1	0	8	1	0
chr13	80443388	-	NDFIP2	chr13_80443388_-_NDFIP2	0	3	0	0
chr1	39233452	-	RRAGC	chr1_39233452_-_RRAGC	0	0	0	1
chr13	93574049	-	GPC5	chr13_93574049_-_GPC5	0	2	0	0
chr13	93597991	+	GPC5	chr13_93597991_+_GPC5	0	0	0	1
chr13	94087011	-	GPC6	chr13_94087011_-_GPC6	0	0	1	0
chr1	39484542	-	NDUFS5	chr1_39484542_-_NDUFS5	0	0	0	1
chr1	40272335	-	BMP8B	chr1_40272335_-_BMP8B	0	0	0	1
chr1	40690540	+	RLF	chr1_40690540_+_RLF	0	0	0	1
chr14	101458719	+	SNORD114-30	chr14_101458719_+_SNORD114-30	0	0	0	1
chr14	102892048	-	TECPR2	chr14_102892048_-_TECPR2	0	0	0	2
chr14	104397533	-	TDRD9	chr14_104397533_-_TDRD9	0	0	0	1
chr1	41427807	+	CTPS1	chr1_41427807_+_CTPS1	0	0	0	1
chr14	20619677	+	RNA5SP381	chr14_20619677_+_RNA5SP381	0	0	1	0
chr14	21249924	+	RNASE6	chr14_21249924_+_RNASE6	0	1	0	0
chr1	42986138	-	CCDC30	chr1_42986138_-_CCDC30	0	1	0	0
chr1	43453137	-	RNU6-880P	chr1_43453137_-_RNU6-880P	0	0	0	1
chr14	35096534	+	SNX6	chr14_35096534_+_SNX6	0	0	0	1
chr14	35835935	-	NFKBIA	chr14_35835935_-_NFKBIA	0	0	0	2
chr14	36620599	-	RN7SKP21	chr14_36620599_-_RN7SKP21	0	0	1	0
chr14	37571529	+	SLC25A21	chr14_37571529_+_SLC25A21	0	1	0	0
chr14	47055000	-	RPL10L	chr14_47055000_-_RPL10L	0	0	1	23
chr14	50372937	+	RNU6-189P	chr14_50372937_+_RNU6-189P	3	0	0	1
chr1	45263180	-	PLK3	chr1_45263180_-_PLK3	0	0	0	2
chr14	53227927	+	STYX	chr14_53227927_+_STYX	0	0	0	1
chr14	58949025	+	KIAA0586	chr14_58949025_+_KIAA0586	0	0	0	1
chr14	59086221	+	DACT1	chr14_59086221_+_DACT1	0	0	0	1
chr14	62137481	-	HIF1A	chr14_62137481_-_HIF1A	0	2	0	1
chr14	64118379	-	RNU6-1162P	chr14_64118379_-_RNU6-1162P	0	0	0	1
chr14	64298387	+	SYNE2	chr14_64298387_+_SYNE2	0	1	0	0
chr14	69262473	-	ZFP36L1	chr14_69262473_-_ZFP36L1	0	0	3	0
chr14	75633780	-	TMED10	chr14_75633780_-_TMED10	0	0	0	1
chr14	75954714	-	JDP2	chr14_75954714_-_JDP2	0	0	0	2
chr14	78262664	-	ADCK1	chr14_78262664_-_ADCK1	0	0	1	0
chr14	82102933	-	SEL1L	chr14_82102933_-_SEL1L	0	0	0	1
chr14	90224955	+	EFCAB11	chr14_90224955_+_EFCAB11	0	0	1	0
chr14	90330804	+	EFCAB11	chr14_90330804_+_EFCAB11	0	0	1	0
chr14	91874262	-	CCDC88C	chr14_91874262_-_CCDC88C	0	0	0	3
chr15	31085888	+	RN7SL82P	chr15_31085888_+_RN7SL82P	0	0	0	2
chr15	35265343	+	AQR	chr15_35265343_+_AQR	0	0	0	1
chr15	40801268	+	C15orf57	chr15_40801268_+_C15orf57	0	0	0	2
chr15	42664493	-	CAPN3	chr15_42664493_-_CAPN3	0	0	0	1
chr15	42756419	+	ZNF106	chr15_42756419_+_ZNF106	0	0	0	1
chr15	43692997	+	TUBGCP4	chr15_43692997_+_TUBGCP4	0	0	0	2
chr15	48288715	+	SLC24A5	chr15_48288715_+_SLC24A5	0	0	0	1
chr15	50457382	-	SLC27A2	chr15_50457382_-_SLC27A2	0	0	0	1
chr15	50808695	+	USP50	chr15_50808695_+_USP50	0	0	0	1
chr15	57189004	+	ZNF280D	chr15_57189004_+_ZNF280D	0	0	0	1
chr15	58409074	-	ALDH1A2	chr15_58409074_-_ALDH1A2	0	1	0	0
chr15	59138673	+	FAM63B	chr15_59138673_+_FAM63B	0	0	0	1
chr15	62676611	+	RP11-299H22.5	chr15_62676611_+_RP11-299H22.5	0	1	0	0
chr15	63538207	-	RAB8B	chr15_63538207_-_RAB8B	0	1	0	0
chr15	65775741	+	DPP8	chr15_65775741_+_DPP8	0	0	0	1
chr1	5681675	+	MIR4417	chr1_5681675_+_MIR4417	0	0	0	2
chr15	68184485	-	RNU6-1	chr15_68184485_-_RNU6-1	0	1	0	0
chr15	71150824	+	LARP6	chr15_71150824_+_LARP6	0	0	0	1
chr15	72018256	-	THSD4	chr15_72018256_-_THSD4	0	0	0	2
chr15	74953953	+	EDC3	chr15_74953953_+_EDC3	0	0	0	1
chr15	91387136	+	RN7SL363P	chr15_91387136_+_RN7SL363P	0	1	0	0
chr15	91585926	+	VPS33B	chr15_91585926_+_VPS33B	0	0	0	1
chr15	92588391	+	SLCO3A1	chr15_92588391_+_SLCO3A1	0	1	0	0
chr15	93644905	+	RGMA	chr15_93644905_+_RGMA	0	0	0	2
chr1	59384734	+	JUN	chr1_59384734_+_JUN	0	1	0	6
chr15	99571932	-	PGPEP1L	chr15_99571932_-_PGPEP1L	0	0	0	2
chr1	6088211	+	KCNAB2	chr1_6088211_+_KCNAB2	0	0	0	121
chr1	6089431	+	KCNAB2	chr1_6089431_+_KCNAB2	0	1	0	0
chr16	10365381	-	RN7SL493P	chr16_10365381_-_RN7SL493P	0	0	0	1
chr16	11536212	-	RN7SL522P	chr16_11536212_-_RN7SL522P	0	0	0	1
chr16	13407614	+	SHISA9	chr16_13407614_+_SHISA9	0	0	1	0
chr16	13838639	-	ERCC4	chr16_13838639_-_ERCC4	0	0	0	1
chr16	21597093	-	METTL9	chr16_21597093_-_METTL9	0	0	0	1
chr16	25186834	+	LCMT1	chr16_25186834_+_LCMT1	0	0	0	1
chr16	25362833	+	ZKSCAN2	chr16_25362833_+_ZKSCAN2	15	0	0	0
chr16	31256392	-	ITGAM	chr16_31256392_-_ITGAM	0	0	0	1
chr16	3257452	-	OR1F1	chr16_3257452_-_OR1F1	0	0	0	1
chr16	3380297	+	ZNF75A	chr16_3380297_+_ZNF75A	0	0	0	1
chr16	50187621	+	PAPD5	chr16_50187621_+_PAPD5	553	513	6	41
chr16	5230307	+	FAM86A	chr16_5230307_+_FAM86A	0	0	0	1
chr16	54367953	-	IRX3	chr16_54367953_-_IRX3	0	0	1	0
chr16	5438711	-	FAM86A	chr16_5438711_-_FAM86A	0	0	0	1
chr16	57722180	+	GPR97	chr16_57722180_+_GPR97	0	0	2	1
chr16	58644321	+	CNOT1	chr16_58644321_+_CNOT1	0	1	0	0
chr16	58891451	-	RN7SL143P	chr16_58891451_-_RN7SL143P	0	0	0	1
chr16	62298880	+	RNU6-21P	chr16_62298880_+_RNU6-21P	0	0	0	1
chr16	67568797	-	FAM65A	chr16_67568797_-_FAM65A	0	0	2	0
chr16	67955062	+	PSKH1	chr16_67955062_+_PSKH1	0	0	0	1
chr16	68697269	-	CDH3	chr16_68697269_-_CDH3	0	0	0	1
chr16	68848019	+	CDH1	chr16_68848019_+_CDH1	0	0	0	1
chr1	67402647	+	MIER1	chr1_67402647_+_MIER1	0	0	1	0
chr16	80017393	+	MAF	chr16_80017393_+_MAF	0	0	0	1
chr16	87512348	-	ZCCHC14	chr16_87512348_-_ZCCHC14	0	0	0	1
chr16	9092482	-	USP7	chr16_9092482_-_USP7	0	0	0	1
chr16	9093268	-	USP7	chr16_9093268_-_USP7	0	0	0	1
chr17	12312123	-	LINC00670	chr17_12312123_-_LINC00670	0	0	0	1
chr17	13137105	-	ELAC2	chr17_13137105_-_ELAC2	0	0	0	1
chr17	1377603	+	MYO1C	chr17_1377603_+_MYO1C	0	0	0	2
chr17	16178249	-	PIGL	chr17_16178249_-_PIGL	0	1	0	0
chr17	1693946	-	SMYD4	chr17_1693946_-_SMYD4	0	0	0	1
chr17	17025803	-	MPRIP	chr17_17025803_-_MPRIP	0	0	0	1
chr17	17296528	-	NT5M	chr17_17296528_-_NT5M	0	0	0	1
chr17	18213621	+	TOP3A	chr17_18213621_+_TOP3A	0	0	0	2
chr17	18421515	+	USP32P2	chr17_18421515_+_USP32P2	0	0	0	1
chr17	19469874	-	SLC47A1	chr17_19469874_-_SLC47A1	0	0	0	3
chr17	2721266	-	RAP1GAP2	chr17_2721266_-_RAP1GAP2	0	0	0	1
chr17	28289597	+	EFCAB5	chr17_28289597_+_EFCAB5	0	0	0	5
chr17	28660340	+	TMIGD1	chr17_28660340_+_TMIGD1	0	0	0	1
chr17	31188917	+	MYO1D	chr17_31188917_+_MYO1D	0	0	0	1
chr17	3396736	+	ASPA	chr17_3396736_+_ASPA	0	0	0	1
chr17	35142945	+	LHX1	chr17_35142945_+_LHX1	0	0	0	3
chr17	37002736	-	RPL23	chr17_37002736_-_RPL23	0	0	0	1
chr17	37016157	-	RPL23	chr17_37016157_-_RPL23	0	1	0	0
chr17	38221753	-	THRA	chr17_38221753_-_THRA	0	3	1	2
chr17	38222798	+	THRA	chr17_38222798_+_THRA	0	0	0	1
chr17	40733268	+	FAM134C	chr17_40733268_+_FAM134C	0	0	0	2
chr17	40906052	-	RAMP2	chr17_40906052_-_RAMP2	0	0	0	1
chr17	41647389	-	ETV4	chr17_41647389_-_ETV4	0	0	0	6
chr17	43659002	+	CRHR1-IT1	chr17_43659002_+_CRHR1-IT1	0	1	0	0
chr17	47232845	+	B4GALNT2	chr17_47232845_+_B4GALNT2	0	0	0	2
chr17	47765879	+	SLC35B1	chr17_47765879_+_SLC35B1	0	0	0	9
chr17	48198817	-	SAMD14	chr17_48198817_-_SAMD14	0	0	0	1
chr17	48903854	+	WFIKKN2	chr17_48903854_+_WFIKKN2	0	0	0	1
chr17	49225757	-	NME2	chr17_49225757_-_NME2	0	0	0	1
chr17	49247638	-	NME1-NME2	chr17_49247638_-_NME1-NME2	0	0	0	1
chr17	51907460	-	KIF2B	chr17_51907460_-_KIF2B	0	0	0	1
chr17	5241746	+	RABEP1	chr17_5241746_+_RABEP1	0	1	0	0
chr17	5296408	-	NUP88	chr17_5296408_-_NUP88	0	0	0	5
chr17	5330096	-	RPAIN	chr17_5330096_-_RPAIN	0	0	0	1
chr17	54442217	+	ANKFN1	chr17_54442217_+_ANKFN1	0	0	0	1
chr1	75538538	+	LHX8	chr1_75538538_+_LHX8	1	0	19	0
chr17	56945572	+	PPM1E	chr17_56945572_+_PPM1E	0	0	0	1
chr17	57200799	+	SKA2	chr17_57200799_+_SKA2	0	0	0	1
chr17	57795162	+	VMP1	chr17_57795162_+_VMP1	0	0	1	0
chr17	57836328	+	VMP1	chr17_57836328_+_VMP1	0	0	0	1
chr17	57851426	+	VMP1	chr17_57851426_+_VMP1	0	0	3	0
chr17	60527336	+	METTL2A	chr17_60527336_+_METTL2A	0	0	0	1
chr17	62666269	+	SMURF2	chr17_62666269_+_SMURF2	0	1	0	0
chr17	63621268	+	CEP112	chr17_63621268_+_CEP112	0	0	0	1
chr17	66003366	+	C17orf58	chr17_66003366_+_C17orf58	0	0	0	1
chr17	71207589	+	FAM104A	chr17_71207589_+_FAM104A	0	0	0	1
chr17	74408971	+	UBE2O	chr17_74408971_+_UBE2O	0	0	0	1
chr17	7528403	-	SAT2	chr17_7528403_-_SAT2	0	0	0	1
chr17	77860018	+	CBX4	chr17_77860018_+_CBX4	0	0	0	1
chr17	8676087	-	SPDYE4	chr17_8676087_-_SPDYE4	0	0	0	4
chr18	13568174	+	LDLRAD4	chr18_13568174_+_LDLRAD4	1	0	0	4
chr18	20611846	-	RBBP8	chr18_20611846_-_RBBP8	0	0	0	1
chr18	20969089	-	TMEM241	chr18_20969089_-_TMEM241	0	0	0	1
chr18	25013456	-	CHST9	chr18_25013456_-_CHST9	0	0	0	1
chr18	2543004	+	METTL4	chr18_2543004_+_METTL4	0	0	0	1
chr18	44831093	-	SKOR2	chr18_44831093_-_SKOR2	0	1	0	0
chr18	47001993	-	C18orf32	chr18_47001993_-_C18orf32	0	0	0	2
chr18	53177277	-	TCF4	chr18_53177277_-_TCF4	4	0	34	0
chr18	55400091	-	ATP8B1	chr18_55400091_-_ATP8B1	1	0	0	0
chr18	60017661	-	TNFRSF11A	chr18_60017661_-_TNFRSF11A	0	0	0	1
chr18	60681013	-	PHLPP1	chr18_60681013_-_PHLPP1	0	0	0	1
chr1	86446557	+	COL24A1	chr1_86446557_+_COL24A1	0	0	1	0
chr18	74565170	-	ZNF236	chr18_74565170_-_ZNF236	0	0	0	1
chr18	76211358	+	RP11-123I22.1	chr18_76211358_+_RP11-123I22.1	0	0	0	2
chr18	77335540	-	NFATC1	chr18_77335540_-_NFATC1	0	0	0	1
chr18	9092404	-	NDUFV2	chr18_9092404_-_NDUFV2	0	0	0	9
chr18	9879966	-	TXNDC2	chr18_9879966_-_TXNDC2	0	0	0	1
chr19	12609303	-	ZNF709	chr19_12609303_-_ZNF709	0	0	0	1
chr19	12610144	+	ZNF709	chr19_12610144_+_ZNF709	0	1	0	1
chr19	14015390	-	C19orf57	chr19_14015390_-_C19orf57	0	0	0	1
chr19	14343776	+	RN7SL231P	chr19_14343776_+_RN7SL231P	0	0	0	2
chr19	14665726	-	TECR	chr19_14665726_-_TECR	0	0	0	1
chr19	16420992	-	KLF2	chr19_16420992_-_KLF2	0	0	0	1
chr19	17517066	-	MVB12A	chr19_17517066_-_MVB12A	0	0	1	0
chr1	91854770	-	HFM1	chr1_91854770_-_HFM1	0	0	2	0
chr19	31802765	-	TSHZ3	chr19_31802765_-_TSHZ3	0	0	0	1
chr19	33258170	-	TDRD12	chr19_33258170_-_TDRD12	0	0	0	2
chr1	93330665	+	FAM69A	chr1_93330665_+_FAM69A	0	0	1	7
chr19	34550752	+	LSM14A	chr19_34550752_+_LSM14A	95	0	0	0
chr19	34908394	+	PDCD2L	chr19_34908394_+_PDCD2L	0	0	0	2
chr19	3558304	-	MFSD12	chr19_3558304_-_MFSD12	25	1	3	111
chr19	36134020	-	ETV2	chr19_36134020_-_ETV2	2	0	4	0
chr19	36950548	-	ZNF566	chr19_36950548_-_ZNF566	0	0	0	2
chr19	37167938	+	ZNF461	chr19_37167938_+_ZNF461	0	0	0	1
chr19	41548439	-	CYP2B6	chr19_41548439_-_CYP2B6	0	0	0	1
chr19	46970806	-	PNMAL1	chr19_46970806_-_PNMAL1	0	0	0	1
chr19	47025376	+	PPP5D1	chr19_47025376_+_PPP5D1	0	0	0	1
chr19	47135467	-	GNG8	chr19_47135467_-_GNG8	0	0	0	1
chr19	47670344	-	SAE1	chr19_47670344_-_SAE1	0	0	0	1
chr19	48474598	-	BSPH1	chr19_48474598_-_BSPH1	0	0	0	1
chr19	49599905	+	SNRNP70	chr19_49599905_+_SNRNP70	0	0	0	1
chr19	52135967	-	SIGLEC5	chr19_52135967_-_SIGLEC5	0	0	0	1
chr1	95441392	-	ALG14	chr1_95441392_-_ALG14	0	0	0	1
chr19	54889512	+	LAIR1	chr19_54889512_+_LAIR1	0	2	0	0
chr19	56583713	+	NLRP5	chr19_56583713_+_NLRP5	0	1	0	0
chr19	5718370	+	LONP1	chr19_5718370_+_LONP1	0	0	0	1
chr19	6395778	+	GTF2F1	chr19_6395778_+_GTF2F1	0	0	0	1
chr19	8633708	-	MYO1F	chr19_8633708_-_MYO1F	0	0	1	0
chr19	8635164	+	MYO1F	chr19_8635164_+_MYO1F	0	1	0	4
chr19	8640118	+	MYO1F	chr19_8640118_+_MYO1F	0	0	0	2
chr20	10081276	+	SNAP25-AS1	chr20_10081276_+_SNAP25-AS1	0	0	0	1
chr20	13069118	-	SPTLC3	chr20_13069118_-_SPTLC3	0	0	0	1
chr20	14638095	+	MACROD2	chr20_14638095_+_MACROD2	0	0	1	0
chr20	16579597	+	KIF16B	chr20_16579597_+_KIF16B	0	0	0	1
chr20	17537024	+	BFSP1	chr20_17537024_+_BFSP1	0	0	0	1
chr20	21296773	+	XRN2	chr20_21296773_+_XRN2	0	0	0	1
chr20	2984799	-	PTPRA	chr20_2984799_-_PTPRA	0	0	0	1
chr20	31065512	+	C20orf112	chr20_31065512_+_C20orf112	0	0	2	0
chr20	31127213	-	C20orf112	chr20_31127213_-_C20orf112	0	0	0	17
chr20	32555998	+	MIR4755	chr20_32555998_+_MIR4755	0	0	0	1
chr20	3351192	-	C20orf194	chr20_3351192_-_C20orf194	0	0	0	1
chr20	34320359	+	RBM39	chr20_34320359_+_RBM39	0	0	0	1
chr20	44513532	+	ZSWIM1	chr20_44513532_+_ZSWIM1	0	0	0	1
chr20	45018673	+	ELMO2	chr20_45018673_+_ELMO2	0	0	0	1
chr20	46388317	+	SULF2	chr20_46388317_+_SULF2	0	0	0	1
chr20	48534472	+	Y_RNA	chr20_48534472_+_Y_RNA	0	0	0	2
chr20	48826026	-	CEBPB	chr20_48826026_-_CEBPB	0	0	0	1
chr20	4969766	+	RN7SL514P	chr20_4969766_+_RN7SL514P	0	0	0	3
chr20	61191801	+	WI2-87327B8.1	chr20_61191801_+_WI2-87327B8.1	0	24	0	3
chr20	62429909	+	ZBTB46	chr20_62429909_+_ZBTB46	0	0	0	4
chr2	100079862	+	REV1	chr2_100079862_+_REV1	0	0	0	1
chr2	100353207	-	AFF3	chr2_100353207_-_AFF3	0	0	0	2
chr2	101747858	+	TBC1D8	chr2_101747858_+_TBC1D8	0	0	0	1
chr2	101941082	-	MIR5696	chr2_101941082_-_MIR5696	0	0	0	1
chr2	102266459	+	MAP4K4	chr2_102266459_+_MAP4K4	0	0	0	1
chr2	102885899	-	IL1RL2	chr2_102885899_-_IL1RL2	0	0	1	0
chr2	110957713	+	NPHP1	chr2_110957713_+_NPHP1	0	0	0	1
chr21	11179749	-	BAGE2	chr21_11179749_-_BAGE2	0	0	0	1
chr21	18684025	+	RNU6-113P	chr21_18684025_+_RNU6-113P	1	0	0	1
chr2	119552382	+	EN1	chr2_119552382_+_EN1	0	0	1	0
chr2	120100481	-	C2orf76	chr2_120100481_-_C2orf76	0	0	0	1
chr21	36527027	+	RUNX1	chr21_36527027_+_RUNX1	0	0	0	1
chr21	43763032	-	TFF2	chr21_43763032_-_TFF2	0	1	0	0
chr21	44907327	+	LINC00313	chr21_44907327_+_LINC00313	0	0	0	2
chr2	149356238	+	EPC2	chr2_149356238_+_EPC2	0	0	0	1
chr2	152113214	+	RBM43	chr2_152113214_+_RBM43	0	0	0	1
chr2	161522807	+	RBMS1	chr2_161522807_+_RBMS1	0	0	2	0
chr2	161522846	+	RBMS1	chr2_161522846_+_RBMS1	0	0	1	0
chr2	161522902	-	RBMS1	chr2_161522902_-_RBMS1	0	0	1	0
chr2	161522913	-	RBMS1	chr2_161522913_-_RBMS1	0	0	5	0
chr2	161522923	-	RBMS1	chr2_161522923_-_RBMS1	0	0	21	0
chr2	161523049	-	RBMS1	chr2_161523049_-_RBMS1	0	0	1	0
chr2	161523051	+	RBMS1	chr2_161523051_+_RBMS1	0	0	1	0
chr2	161523236	+	RBMS1	chr2_161523236_+_RBMS1	0	0	6	0
chr2	161523252	+	RBMS1	chr2_161523252_+_RBMS1	0	0	119	0
chr2	161523261	+	RBMS1	chr2_161523261_+_RBMS1	0	0	1	0
chr2	161523277	+	RBMS1	chr2_161523277_+_RBMS1	1	0	59	0
chr2	161523310	+	RBMS1	chr2_161523310_+_RBMS1	0	0	1	0
chr2	161523327	-	RBMS1	chr2_161523327_-_RBMS1	16	12	9333	17
chr2	164412096	-	FIGN	chr2_164412096_-_FIGN	0	0	1	0
chr2	164833103	+	FIGN	chr2_164833103_+_FIGN	0	0	0	4
chr2	170816643	+	UBR3	chr2_170816643_+_UBR3	0	0	0	1
chr2	173649127	+	RAPGEF4	chr2_173649127_+_RAPGEF4	0	0	0	4
chr2	174328957	-	CDCA7	chr2_174328957_-_CDCA7	0	0	0	1
chr2	175460716	+	WIPF1	chr2_175460716_+_WIPF1	16	0	0	4
chr2	200780365	-	C2orf69	chr2_200780365_-_C2orf69	0	0	0	4
chr2	202960688	+	AC079354.1	chr2_202960688_+_AC079354.1	0	0	1	13
chr2	203156411	+	NOP58	chr2_203156411_+_NOP58	0	0	0	1
chr2	203253392	+	BMPR2	chr2_203253392_+_BMPR2	0	0	0	1
chr2	203729767	+	WDR12	chr2_203729767_+_WDR12	0	0	0	1
chr2	219203081	-	PNKD	chr2_219203081_-_PNKD	0	0	1	0
chr2	219447079	-	RQCD1	chr2_219447079_-_RQCD1	0	1	0	0
chr22	30465184	+	HORMAD2	chr22_30465184_+_HORMAD2	0	0	0	2
chr2	230470489	+	DNER	chr2_230470489_+_DNER	0	0	0	1
chr22	31007630	-	TCN2	chr22_31007630_-_TCN2	0	1	0	0
chr22	32286847	-	DEPDC5	chr22_32286847_-_DEPDC5	0	0	0	1
chr2	233201589	+	DIS3L2	chr2_233201589_+_DIS3L2	1	0	0	0
chr2	236247082	-	AGAP1	chr2_236247082_-_AGAP1	0	0	0	1
chr22	36548388	+	APOL3	chr22_36548388_+_APOL3	16	0	0	0
chr22	36553935	-	APOL3	chr22_36553935_-_APOL3	14	0	0	1
chr22	36555229	+	APOL3	chr22_36555229_+_APOL3	0	0	0	1
chr22	36555858	+	APOL3	chr22_36555858_+_APOL3	0	0	0	1
chr22	36555936	+	APOL3	chr22_36555936_+_APOL3	0	2	0	0
chr22	36556018	+	APOL3	chr22_36556018_+_APOL3	0	5	0	1
chr22	36556031	+	APOL3	chr22_36556031_+_APOL3	0	2	0	0
chr22	36556043	+	APOL3	chr22_36556043_+_APOL3	0	6	0	0
chr22	36556110	+	APOL3	chr22_36556110_+_APOL3	19	4	31	122
chr22	36556130	+	APOL3	chr22_36556130_+_APOL3	0	0	0	13
chr22	36556155	+	APOL3	chr22_36556155_+_APOL3	0	0	3	4
chr22	36556167	+	APOL3	chr22_36556167_+_APOL3	0	0	0	3
chr22	36556168	-	APOL3	chr22_36556168_-_APOL3	0	1	0	0
chr22	36556193	+	APOL3	chr22_36556193_+_APOL3	0	0	0	1
chr22	36556249	+	APOL3	chr22_36556249_+_APOL3	0	0	0	2
chr22	36556279	+	APOL3	chr22_36556279_+_APOL3	0	0	0	2
chr22	36556318	+	APOL3	chr22_36556318_+_APOL3	0	0	0	2
chr22	36556387	+	APOL3	chr22_36556387_+_APOL3	0	0	0	1
chr22	36556397	+	APOL3	chr22_36556397_+_APOL3	0	7	7	73
chr22	36556454	+	APOL3	chr22_36556454_+_APOL3	0	3	14	19
chr22	36556488	+	APOL3	chr22_36556488_+_APOL3	0	0	0	1
chr22	36556518	-	APOL3	chr22_36556518_-_APOL3	455	22012	4445	65131
chr22	36557764	-	APOL3	chr22_36557764_-_APOL3	0	0	0	1
chr22	36776667	+	MYH9	chr22_36776667_+_MYH9	0	0	0	2
chr22	39606431	-	PDGFB	chr22_39606431_-_PDGFB	0	0	0	2
chr22	39918555	-	ATF4	chr22_39918555_-_ATF4	0	0	0	1
chr22	41597081	-	L3MBTL2	chr22_41597081_-_L3MBTL2	0	0	0	1
chr2	242161228	-	ANO7	chr2_242161228_-_ANO7	0	0	0	1
chr22	43354656	+	PACSIN2	chr22_43354656_+_PACSIN2	734	6	1	13
chr22	46534749	+	MIRLET7B	chr22_46534749_+_MIRLET7B	0	0	0	1
chr22	47349811	-	TBC1D22A	chr22_47349811_-_TBC1D22A	0	0	1	0
chr22	48908301	+	FAM19A5	chr22_48908301_+_FAM19A5	0	0	0	2
chr22	49745680	-	C22orf34	chr22_49745680_-_C22orf34	1	0	0	0
chr22	50732711	-	PLXNB2	chr22_50732711_-_PLXNB2	0	0	0	1
chr22	50822865	+	PPP6R2	chr22_50822865_+_PPP6R2	0	0	0	1
chr2	25366777	-	EFR3B	chr2_25366777_-_EFR3B	1	0	63	49
chr2	26472926	-	HADHB	chr2_26472926_-_HADHB	0	0	1	0
chr2	28841244	-	PLB1	chr2_28841244_-_PLB1	0	0	1	0
chr2	28843145	-	PLB1	chr2_28843145_-_PLB1	0	2	177	0
chr2	45523959	-	SRBD1	chr2_45523959_-_SRBD1	0	0	1	0
chr2	47569059	+	BCYRN1	chr2_47569059_+_BCYRN1	0	0	0	1
chr2	54630970	+	C2orf73	chr2_54630970_+_C2orf73	0	0	0	1
chr2	63694495	+	WDPCP	chr2_63694495_+_WDPCP	0	0	0	1
chr2	66805195	-	MEIS1	chr2_66805195_-_MEIS1	0	0	8	2
chr2	68518892	+	CNRIP1	chr2_68518892_+_CNRIP1	0	0	0	1
chr2	71141460	+	VAX2	chr2_71141460_+_VAX2	0	0	0	1
chr2	73360372	+	RAB11FIP5	chr2_73360372_+_RAB11FIP5	0	1	0	0
chr2	74808346	+	M1AP	chr2_74808346_+_M1AP	0	0	1	0
chr2	74812961	+	M1AP	chr2_74812961_+_M1AP	124	15	19	249
chr2	74812962	-	M1AP	chr2_74812962_-_M1AP	15	0	0	0
chr2	74813088	-	M1AP	chr2_74813088_-_M1AP	0	0	0	2
chr2	81223106	-	CTNNA2	chr2_81223106_-_CTNNA2	0	0	0	2
chr2	95794016	+	MRPS5	chr2_95794016_+_MRPS5	0	0	0	1
chr2	96027990	-	KCNIP3	chr2_96027990_-_KCNIP3	0	0	0	1
chr2	9733711	+	YWHAQ	chr2_9733711_+_YWHAQ	0	0	0	1
chr2	97434953	+	CNNM4	chr2_97434953_+_CNNM4	0	0	1	0
chr2	98684717	+	VWA3B	chr2_98684717_+_VWA3B	0	0	0	1
chr3	113650341	-	GRAMD1C	chr3_113650341_-_GRAMD1C	0	0	0	1
chr3	11765713	-	VGLL4	chr3_11765713_-_VGLL4	0	0	0	1
chr3	11799961	-	TAMM41	chr3_11799961_-_TAMM41	0	0	0	1
chr3	11842934	-	TAMM41	chr3_11842934_-_TAMM41	0	0	0	2
chr3	128907703	+	CNBP	chr3_128907703_+_CNBP	0	0	0	1
chr3	138509686	+	PIK3CB	chr3_138509686_+_PIK3CB	0	0	0	1
chr3	141360021	+	RASA2	chr3_141360021_+_RASA2	0	0	0	1
chr3	143988406	-	RNA5SP144	chr3_143988406_-_RNA5SP144	0	3	0	0
chr3	151593789	+	SUCNR1	chr3_151593789_+_SUCNR1	28998	93	285	1437
chr3	151593855	-	SUCNR1	chr3_151593855_-_SUCNR1	101	0	1	2
chr3	151593905	-	SUCNR1	chr3_151593905_-_SUCNR1	1	0	0	0
chr3	151594267	-	SUCNR1	chr3_151594267_-_SUCNR1	2	0	0	0
chr3	151594366	+	SUCNR1	chr3_151594366_+_SUCNR1	3	0	0	0
chr3	152430722	+	P2RY1	chr3_152430722_+_P2RY1	0	0	0	2
chr3	152830933	+	RAP2B	chr3_152830933_+_RAP2B	0	0	0	1
chr3	156800764	+	LEKR1	chr3_156800764_+_LEKR1	193	2800	260	219
chr3	156800804	-	LEKR1	chr3_156800804_-_LEKR1	0	0	0	1
chr3	156800921	-	LEKR1	chr3_156800921_-_LEKR1	0	23	3	0
chr3	156800934	+	LEKR1	chr3_156800934_+_LEKR1	0	1	0	0
chr3	156800971	-	LEKR1	chr3_156800971_-_LEKR1	2	1	0	0
chr3	156801002	+	LEKR1	chr3_156801002_+_LEKR1	0	1	0	0
chr3	156801005	-	LEKR1	chr3_156801005_-_LEKR1	0	0	0	3
chr3	156801125	-	LEKR1	chr3_156801125_-_LEKR1	0	1	0	0
chr3	156801207	-	LEKR1	chr3_156801207_-_LEKR1	0	2	0	0
chr3	156802990	-	LEKR1	chr3_156802990_-_LEKR1	0	0	2	0
chr3	165174815	+	SLITRK3	chr3_165174815_+_SLITRK3	0	0	0	1
chr3	169383479	+	MECOM	chr3_169383479_+_MECOM	0	0	0	1
chr3	169383500	+	MECOM	chr3_169383500_+_MECOM	0	0	0	1
chr3	169383538	+	MECOM	chr3_169383538_+_MECOM	0	0	0	29
chr3	169383572	-	MECOM	chr3_169383572_-_MECOM	12	363	3	1787
chr3	169730185	-	SEC62	chr3_169730185_-_SEC62	0	0	0	1
chr3	185393924	+	IGF2BP2	chr3_185393924_+_IGF2BP2	0	0	0	1
chr3	185480678	+	IGF2BP2	chr3_185480678_+_IGF2BP2	12	0	0	0
chr3	185480694	-	IGF2BP2	chr3_185480694_-_IGF2BP2	32	0	0	0
chr3	185480766	+	IGF2BP2	chr3_185480766_+_IGF2BP2	3	0	0	0
chr3	185480804	+	IGF2BP2	chr3_185480804_+_IGF2BP2	13	0	0	0
chr3	185480823	-	IGF2BP2	chr3_185480823_-_IGF2BP2	64007	49	128	122
chr3	193294392	+	RP11-175P19.2	chr3_193294392_+_RP11-175P19.2	1	0	0	0
chr3	194148831	+	ATP13A3	chr3_194148831_+_ATP13A3	0	0	0	1
chr3	195848877	-	TFRC	chr3_195848877_-_TFRC	0	0	0	3
chr3	22878822	+	UBE2E2	chr3_22878822_+_UBE2E2	0	0	0	1
chr3	27240445	+	NEK10	chr3_27240445_+_NEK10	0	0	0	1
chr3	27640086	-	RNU1-96P	chr3_27640086_-_RNU1-96P	0	0	0	1
chr3	32557089	-	DYNC1LI1	chr3_32557089_-_DYNC1LI1	0	0	0	1
chr3	33621936	+	CLASP2	chr3_33621936_+_CLASP2	0	0	0	1
chr3	36128923	-	STAC	chr3_36128923_-_STAC	0	0	0	2
chr3	36499020	+	STAC	chr3_36499020_+_STAC	1	0	0	0
chr3	39689479	+	MOBP	chr3_39689479_+_MOBP	0	0	0	1
chr3	41451321	+	ULK4	chr3_41451321_+_ULK4	0	0	0	1
chr3	47114402	+	SETD2	chr3_47114402_+_SETD2	0	0	1	0
chr3	53551646	-	CACNA1D	chr3_53551646_-_CACNA1D	0	0	0	1
chr3	55096282	-	CACNA2D3	chr3_55096282_-_CACNA2D3	0	0	0	1
chr3	56957297	+	ARHGEF3	chr3_56957297_+_ARHGEF3	0	0	2	0
chr3	56957480	-	ARHGEF3	chr3_56957480_-_ARHGEF3	37	27	11383	1
chr3	57385178	+	DNAH12	chr3_57385178_+_DNAH12	0	0	0	2
chr3	58217487	+	DNASE1L3	chr3_58217487_+_DNASE1L3	0	0	1	0
chr3	58865929	-	C3orf67	chr3_58865929_-_C3orf67	0	0	0	2
chr3	67532485	+	SUCLG2	chr3_67532485_+_SUCLG2	0	0	0	1
chr3	69149213	-	ARL6IP5	chr3_69149213_-_ARL6IP5	0	0	0	1
chr3	69336091	-	FRMD4B	chr3_69336091_-_FRMD4B	0	0	0	1
chr3	72338068	+	RYBP	chr3_72338068_+_RYBP	694	0	7	16
chr3	85644859	-	CADM2	chr3_85644859_-_CADM2	1	0	0	0
chr3	9872622	-	ARPC4-TTLL3	chr3_9872622_-_ARPC4-TTLL3	0	0	0	1
chr4	103826022	+	SLC9B1	chr4_103826022_+_SLC9B1	0	0	1	9
chr4	105888526	+	RNU6-351P	chr4_105888526_+_RNU6-351P	0	3	0	0
chr4	115258491	+	UGT8	chr4_115258491_+_UGT8	0	0	2	0
chr4	116202359	+	NDST4	chr4_116202359_+_NDST4	0	0	0	2
chr4	127044139	-	FAT4	chr4_127044139_-_FAT4	0	0	0	1
chr4	129705491	-	PHF17	chr4_129705491_-_PHF17	0	0	0	1
chr4	130542682	+	RNY5P4	chr4_130542682_+_RNY5P4	0	1	0	0
chr4	130689279	-	RNY5P4	chr4_130689279_-_RNY5P4	0	0	0	1
chr4	133414051	-	PCDH10	chr4_133414051_-_PCDH10	0	1	0	0
chr4	138954297	-	SLC7A11	chr4_138954297_-_SLC7A11	0	0	1	11
chr4	140008561	+	ELF2	chr4_140008561_+_ELF2	0	0	0	1
chr4	141417878	+	RP11-542P2.1	chr4_141417878_+_RP11-542P2.1	0	0	0	1
chr4	151958944	-	LRBA	chr4_151958944_-_LRBA	0	0	0	1
chr4	152685015	-	PET112	chr4_152685015_-_PET112	4	0	0	0
chr4	158451710	+	GRIA2	chr4_158451710_+_GRIA2	0	0	1	0
chr4	159505467	+	RXFP1	chr4_159505467_+_RXFP1	2	0	0	7
chr4	160292469	-	RAPGEF2	chr4_160292469_-_RAPGEF2	0	0	0	1
chr4	161116468	-	RAPGEF2	chr4_161116468_-_RAPGEF2	0	0	0	1
chr4	170202945	-	SH3RF1	chr4_170202945_-_SH3RF1	0	0	0	2
chr4	17553228	-	CLRN2	chr4_17553228_-_CLRN2	0	0	1	0
chr4	183987707	+	FAM92A1P2	chr4_183987707_+_FAM92A1P2	0	0	0	1
chr4	185227407	-	RN7SL28P	chr4_185227407_-_RN7SL28P	0	0	0	1
chr4	187958938	-	FAT1	chr4_187958938_-_FAT1	0	0	0	1
chr4	2465259	-	RNF4	chr4_2465259_-_RNF4	0	0	1	0
chr4	27478151	-	STIM2	chr4_27478151_-_STIM2	0	0	0	3
chr4	28783218	+	RN7SL101P	chr4_28783218_+_RN7SL101P	0	0	0	1
chr4	30388652	-	PCDH7	chr4_30388652_-_PCDH7	0	0	0	1
chr4	4522912	-	STX18	chr4_4522912_-_STX18	50	0	0	0
chr4	47746212	+	CORIN	chr4_47746212_+_CORIN	1	0	0	0
chr4	48104131	-	TXK	chr4_48104131_-_TXK	0	0	0	8
chr4	5034759	+	CYTL1	chr4_5034759_+_CYTL1	0	0	0	1
chr4	56785924	+	EXOC1	chr4_56785924_+_EXOC1	0	0	0	1
chr4	56829793	+	CEP135	chr4_56829793_+_CEP135	0	0	0	1
chr4	65063569	-	TECRL	chr4_65063569_-_TECRL	0	0	0	1
chr4	68820106	-	TMPRSS11A	chr4_68820106_-_TMPRSS11A	0	0	2	0
chr4	70927000	-	HTN1	chr4_70927000_-_HTN1	0	0	0	1
chr4	71386978	+	AMTN	chr4_71386978_+_AMTN	0	0	0	2
chr4	82427431	+	RASGEF1B	chr4_82427431_+_RASGEF1B	0	0	1	0
chr4	82429950	+	RASGEF1B	chr4_82429950_+_RASGEF1B	0	2	0	0
chr4	82430200	-	RASGEF1B	chr4_82430200_-_RASGEF1B	0	0	1	0
chr4	82430274	+	RASGEF1B	chr4_82430274_+_RASGEF1B	1	1016	5	1
chr4	82430321	+	RASGEF1B	chr4_82430321_+_RASGEF1B	1	0	1	0
chr4	82430420	+	RASGEF1B	chr4_82430420_+_RASGEF1B	0	0	1	0
chr4	82430604	+	RASGEF1B	chr4_82430604_+_RASGEF1B	0	0	1	0
chr4	82430681	+	RASGEF1B	chr4_82430681_+_RASGEF1B	0	0	3	0
chr4	82430718	+	RASGEF1B	chr4_82430718_+_RASGEF1B	0	0	2	0
chr4	82430878	-	RASGEF1B	chr4_82430878_-_RASGEF1B	217	88076	1094	90
chr4	8512101	-	TRMT44	chr4_8512101_-_TRMT44	0	0	0	1
chr4	8512259	+	TRMT44	chr4_8512259_+_TRMT44	0	0	0	1
chr4	8512487	-	TRMT44	chr4_8512487_-_TRMT44	0	0	0	2
chr4	8668913	-	CPZ	chr4_8668913_-_CPZ	0	0	1	0
chr4	902763	-	GAK	chr4_902763_-_GAK	0	0	0	1
chr5	107930075	-	FER	chr5_107930075_-_FER	0	0	0	1
chr5	114181898	+	TRIM36	chr5_114181898_+_TRIM36	0	0	0	1
chr5	114272061	-	TRIM36	chr5_114272061_-_TRIM36	0	1	0	0
chr5	119855971	+	PRR16	chr5_119855971_+_PRR16	0	0	0	11
chr5	130588231	+	CDC42SE2	chr5_130588231_+_CDC42SE2	0	0	0	1
chr5	133685760	+	CDKL3	chr5_133685760_+_CDKL3	0	0	0	1
chr5	134178061	+	C5orf24	chr5_134178061_+_C5orf24	0	1	0	0
chr5	138582963	+	RNU6-572P	chr5_138582963_+_RNU6-572P	0	0	65	0
chr5	141483282	-	NDFIP1	chr5_141483282_-_NDFIP1	0	0	0	2
chr5	14173640	+	TRIO	chr5_14173640_+_TRIO	14	0	0	0
chr5	146226122	+	PPP2R2B	chr5_146226122_+_PPP2R2B	0	0	0	3
chr5	148186839	+	ADRB2	chr5_148186839_+_ADRB2	0	0	0	1
chr5	148187309	-	ADRB2	chr5_148187309_-_ADRB2	173	1	23	0
chr5	149473507	+	CSF1R	chr5_149473507_+_CSF1R	0	0	0	2
chr5	15705043	-	FBXL7	chr5_15705043_-_FBXL7	0	0	0	1
chr5	157185258	-	LSM11	chr5_157185258_-_LSM11	0	1	0	0
chr5	162659096	-	CCNG1	chr5_162659096_-_CCNG1	0	0	1	0
chr5	176542920	+	FGFR4	chr5_176542920_+_FGFR4	0	0	0	1
chr5	179053598	+	HNRNPH1	chr5_179053598_+_HNRNPH1	0	0	0	1
chr5	32078619	+	PDZD2	chr5_32078619_+_PDZD2	0	1	0	0
chr5	33604487	+	ADAMTS12	chr5_33604487_+_ADAMTS12	0	0	0	1
chr5	34634718	+	RAI14	chr5_34634718_+_RAI14	0	0	0	2
chr5	34934469	-	DNAJC21	chr5_34934469_-_DNAJC21	0	1	0	0
chr5	50379936	-	RNU6-480P	chr5_50379936_-_RNU6-480P	0	0	0	1
chr5	55526057	-	ANKRD55	chr5_55526057_-_ANKRD55	0	0	0	1
chr5	56054583	+	MAP3K1	chr5_56054583_+_MAP3K1	0	0	0	1
chr5	57819698	-	MIR548AE2	chr5_57819698_-_MIR548AE2	0	0	0	2
chr5	64021828	-	SREK1IP1	chr5_64021828_-_SREK1IP1	0	0	0	1
chr5	65272266	+	ERBB2IP	chr5_65272266_+_ERBB2IP	0	0	1	0
chr5	67518986	-	PIK3R1	chr5_67518986_-_PIK3R1	0	4	0	3
chr5	68476944	-	CCNB1	chr5_68476944_-_CCNB1	0	0	0	2
chr5	69392059	-	SMN2	chr5_69392059_-_SMN2	3	0	0	0
chr5	70267502	-	NAIP	chr5_70267502_-_NAIP	2	0	0	0
chr5	72378836	-	FCHO2	chr5_72378836_-_FCHO2	0	0	0	1
chr5	74355035	+	ANKRD31	chr5_74355035_+_ANKRD31	16	97	0	3
chr5	76217695	+	RNU6ATAC36P	chr5_76217695_+_RNU6ATAC36P	0	0	0	1
chr5	77263905	+	AP3B1	chr5_77263905_+_AP3B1	0	0	0	1
chr5	77520059	+	AP3B1	chr5_77520059_+_AP3B1	0	0	1	0
chr5	81965634	+	ATP6AP1L	chr5_81965634_+_ATP6AP1L	1	0	0	0
chr5	83708955	+	EDIL3	chr5_83708955_+_EDIL3	0	0	0	1
chr5	84037693	+	EDIL3	chr5_84037693_+_EDIL3	7	0	0	0
chr5	88510697	-	MEF2C	chr5_88510697_-_MEF2C	0	0	21	0
chr6	101319107	-	ASCC3	chr6_101319107_-_ASCC3	0	1	0	0
chr6	106565333	+	PRDM1	chr6_106565333_+_PRDM1	0	1	0	16
chr6	106871185	+	RNA5SP211	chr6_106871185_+_RNA5SP211	1	0	0	0
chr6	107042265	+	RTN4IP1	chr6_107042265_+_RTN4IP1	0	0	0	2
chr6	107604827	-	PDSS2	chr6_107604827_-_PDSS2	0	1	0	0
chr6	110506497	-	CDC40	chr6_110506497_-_CDC40	0	0	1	0
chr6	114203154	+	MARCKS	chr6_114203154_+_MARCKS	0	0	4	0
chr6	114210866	-	MARCKS	chr6_114210866_-_MARCKS	0	4	0	0
chr6	116796486	+	FAM26F	chr6_116796486_+_FAM26F	0	0	1	0
chr6	116796628	+	FAM26F	chr6_116796628_+_FAM26F	0	0	0	1
chr6	116796697	+	FAM26F	chr6_116796697_+_FAM26F	0	0	1	0
chr6	116796717	+	FAM26F	chr6_116796717_+_FAM26F	0	0	16	0
chr6	116796770	+	FAM26F	chr6_116796770_+_FAM26F	0	0	21	0
chr6	116796799	-	FAM26F	chr6_116796799_-_FAM26F	335	75	113293	316
chr6	117030084	-	KPNA5	chr6_117030084_-_KPNA5	0	0	0	1
chr6	119075572	-	RP11-210H10__A.1	chr6_119075572_-_RP11-210H10__A.1	0	0	0	1
chr6	123928548	+	TRDN	chr6_123928548_+_TRDN	267	0	0	1
chr6	127746968	-	KIAA0408	chr6_127746968_-_KIAA0408	0	0	0	1
chr6	131880843	-	ARG1	chr6_131880843_-_ARG1	0	0	0	1
chr6	137070392	+	MAP3K5	chr6_137070392_+_MAP3K5	0	0	0	1
chr6	143083661	+	HIVEP2	chr6_143083661_+_HIVEP2	206496	55	109	361
chr6	143083712	-	HIVEP2	chr6_143083712_-_HIVEP2	131	0	0	0
chr6	143083742	-	HIVEP2	chr6_143083742_-_HIVEP2	4	0	0	0
chr6	143083758	-	HIVEP2	chr6_143083758_-_HIVEP2	93	0	0	0
chr6	143083791	-	HIVEP2	chr6_143083791_-_HIVEP2	13	0	0	0
chr6	143083803	-	HIVEP2	chr6_143083803_-_HIVEP2	7	0	0	0
chr6	143083977	-	HIVEP2	chr6_143083977_-_HIVEP2	35	0	0	0
chr6	143084045	-	HIVEP2	chr6_143084045_-_HIVEP2	6	0	0	0
chr6	143084211	-	HIVEP2	chr6_143084211_-_HIVEP2	5	0	0	0
chr6	143084341	-	HIVEP2	chr6_143084341_-_HIVEP2	5	0	0	0
chr6	143084551	-	HIVEP2	chr6_143084551_-_HIVEP2	1	0	0	0
chr6	143084866	-	HIVEP2	chr6_143084866_-_HIVEP2	1	0	0	0
chr6	143085197	+	HIVEP2	chr6_143085197_+_HIVEP2	4	0	0	0
chr6	143085811	-	HIVEP2	chr6_143085811_-_HIVEP2	4	0	0	0
chr6	143086506	-	HIVEP2	chr6_143086506_-_HIVEP2	1	0	0	0
chr6	151485228	-	RNU6-300P	chr6_151485228_-_RNU6-300P	0	0	0	1
chr6	153358696	-	RGS17	chr6_153358696_-_RGS17	0	0	0	1
chr6	154920889	-	CNKSR3	chr6_154920889_-_CNKSR3	0	0	0	1
chr6	15556548	-	DTNBP1	chr6_15556548_-_DTNBP1	0	0	0	1
chr6	15591476	-	DTNBP1	chr6_15591476_-_DTNBP1	0	0	0	1
chr6	159174249	-	SYTL3	chr6_159174249_-_SYTL3	0	0	0	2
chr6	162858005	+	PARK2	chr6_162858005_+_PARK2	0	0	0	1
chr6	16945425	-	STMND1	chr6_16945425_-_STMND1	0	0	0	1
chr6	17434595	-	CAP2	chr6_17434595_-_CAP2	0	0	0	1
chr6	19476868	-	RNA5SP205	chr6_19476868_-_RNA5SP205	0	0	0	2
chr6	20476567	+	E2F3	chr6_20476567_+_E2F3	0	0	2	0
chr6	21033349	-	CDKAL1	chr6_21033349_-_CDKAL1	0	0	0	1
chr6	27184499	-	PRSS16	chr6_27184499_-_PRSS16	0	0	0	1
chr6	35635757	+	MIR5690	chr6_35635757_+_MIR5690	242	617	55	5
chr6	35852658	+	SRPK1	chr6_35852658_+_SRPK1	0	1	0	0
chr6	36244841	+	PNPLA1	chr6_36244841_+_PNPLA1	0	0	0	1
chr6	36460939	+	STK38	chr6_36460939_+_STK38	0	2	0	0
chr6	37005692	-	COX6A1P2	chr6_37005692_-_COX6A1P2	0	0	1	0
chr6	37111994	+	PIM1	chr6_37111994_+_PIM1	0	0	0	1
chr6	40915291	+	TSPO2	chr6_40915291_+_TSPO2	0	0	1	0
chr6	40995351	+	TSPO2	chr6_40995351_+_TSPO2	0	0	0	1
chr6	43447589	+	RNU6-1113P	chr6_43447589_+_RNU6-1113P	0	0	0	1
chr6	49476571	+	GLYATL3	chr6_49476571_+_GLYATL3	0	0	0	1
chr6	6648554	-	LY86	chr6_6648554_-_LY86	0	1	0	0
chr6	7098045	+	RREB1	chr6_7098045_+_RREB1	0	0	0	1
chr6	78257059	-	HTR1B	chr6_78257059_-_HTR1B	1	0	0	0
chr6	84322491	+	SNAP91	chr6_84322491_+_SNAP91	0	0	0	1
chr6	84633670	+	CYB5R4	chr6_84633670_+_CYB5R4	0	0	0	2
chr6	86377342	-	SNHG5	chr6_86377342_-_SNHG5	0	0	0	2
chr6	89834590	-	SRSF12	chr6_89834590_-_SRSF12	0	1	0	0
chr6	921449	+	AL033381.1	chr6_921449_+_AL033381.1	0	0	1	0
chr6	93279175	+	EPHA7	chr6_93279175_+_EPHA7	0	0	1	0
chr6	94981393	+	EPHA7	chr6_94981393_+_EPHA7	0	1	0	0
chr6	98203170	-	MIR2113	chr6_98203170_-_MIR2113	0	0	0	1
chr7	115300311	+	TFEC	chr7_115300311_+_TFEC	0	0	0	2
chr7	116440615	-	MET	chr7_116440615_-_MET	0	0	1	0
chr7	128579831	+	IRF5	chr7_128579831_+_IRF5	693	2420	7	3
chr7	128579861	-	IRF5	chr7_128579861_-_IRF5	6	0	0	0
chr7	129167944	-	SMKR1	chr7_129167944_-_SMKR1	0	0	2	1
chr7	129176906	+	SMKR1	chr7_129176906_+_SMKR1	0	0	0	1
chr7	130942761	+	MKLN1	chr7_130942761_+_MKLN1	0	0	0	1
chr7	135161306	+	CNOT4	chr7_135161306_+_CNOT4	0	0	0	1
chr7	140072887	-	SLC37A3	chr7_140072887_-_SLC37A3	0	0	0	2
chr7	142864224	-	TAS2R39	chr7_142864224_-_TAS2R39	0	0	0	1
chr7	148206793	-	RN7SL72P	chr7_148206793_-_RN7SL72P	0	0	0	1
chr7	148780123	-	ZNF786	chr7_148780123_-_ZNF786	0	0	0	2
chr7	151175857	-	RHEB	chr7_151175857_-_RHEB	0	0	0	1
chr7	156580606	-	LMBR1	chr7_156580606_-_LMBR1	0	0	0	1
chr7	26440050	-	SNX10	chr7_26440050_-_SNX10	0	1	0	1
chr7	27940684	+	JAZF1	chr7_27940684_+_JAZF1	0	0	8	2
chr7	31612015	+	CCDC129	chr7_31612015_+_CCDC129	1	0	0	0
chr7	3279528	+	SDK1	chr7_3279528_+_SDK1	0	1	0	0
chr7	36309251	+	EEPD1	chr7_36309251_+_EEPD1	0	0	0	1
chr7	45070458	-	CCM2	chr7_45070458_-_CCM2	0	0	0	2
chr7	47087759	-	TNS3	chr7_47087759_-_TNS3	0	0	0	1
chr7	50260061	-	C7orf72	chr7_50260061_-_C7orf72	1	0	0	0
chr7	50350507	+	IKZF1	chr7_50350507_+_IKZF1	0	0	0	1
chr7	5519108	-	FBXL18	chr7_5519108_-_FBXL18	0	0	1	13
chr7	62470962	-	RNU6-417P	chr7_62470962_-_RNU6-417P	0	0	0	1
chr7	6282143	-	CYTH3	chr7_6282143_-_CYTH3	2	0	1	5
chr7	6613062	-	ZDHHC4	chr7_6613062_-_ZDHHC4	0	0	1	0
chr7	66685860	-	TYW1	chr7_66685860_-_TYW1	0	0	0	1
chr7	69927119	+	AUTS2	chr7_69927119_+_AUTS2	0	0	0	2
chr7	71062158	-	WBSCR17	chr7_71062158_-_WBSCR17	0	1	0	0
chr7	71990271	+	TYW1B	chr7_71990271_+_TYW1B	0	0	0	1
chr7	73298039	+	WBSCR28	chr7_73298039_+_WBSCR28	0	0	0	5
chr7	73518836	+	LIMK1	chr7_73518836_+_LIMK1	0	0	0	1
chr7	85977856	-	GRM3	chr7_85977856_-_GRM3	0	0	0	1
chr7	87283852	-	RUNDC3B	chr7_87283852_-_RUNDC3B	0	1	0	0
chr7	88738244	-	ZNF804B	chr7_88738244_-_ZNF804B	75	0	0	0
chr7	92309627	+	CDK6	chr7_92309627_+_CDK6	0	0	0	1
chr7	92400431	+	CDK6	chr7_92400431_+_CDK6	0	0	0	1
chr7	95278551	+	PDK4	chr7_95278551_+_PDK4	0	0	0	1
chr7	99459690	-	CYP3A43	chr7_99459690_-_CYP3A43	14009	0	170946	792
chr7	99861543	-	GATS	chr7_99861543_-_GATS	0	0	0	1
chr8	102805459	+	NCALD	chr8_102805459_+_NCALD	0	1	1	15
chr8	103446688	+	RNU6ATAC8P	chr8_103446688_+_RNU6ATAC8P	0	0	0	5
chr8	105460519	-	DPYS	chr8_105460519_-_DPYS	0	0	0	2
chr8	109930013	+	TMEM74	chr8_109930013_+_TMEM74	0	0	0	1
chr8	124071259	-	TBC1D31	chr8_124071259_-_TBC1D31	0	0	1	0
chr8	130056854	+	RN7SKP206	chr8_130056854_+_RN7SKP206	0	0	0	1
chr8	130944380	-	FAM49B	chr8_130944380_-_FAM49B	0	0	0	1
chr8	134518909	+	ST3GAL1	chr8_134518909_+_ST3GAL1	0	0	0	1
chr8	18943298	+	PSD3	chr8_18943298_+_PSD3	1157	506	112	371
chr8	18943543	-	PSD3	chr8_18943543_-_PSD3	1	3	0	0
chr8	18943769	-	PSD3	chr8_18943769_-_PSD3	0	2	0	0
chr8	21014182	+	AC022716.1	chr8_21014182_+_AC022716.1	0	0	0	2
chr8	24304254	-	ADAM7	chr8_24304254_-_ADAM7	0	0	1	0
chr8	2706446	-	CSMD1	chr8_2706446_-_CSMD1	0	0	0	2
chr8	28089350	+	ELP3	chr8_28089350_+_ELP3	0	0	0	1
chr8	40774535	-	ZMAT4	chr8_40774535_-_ZMAT4	0	0	0	1
chr8	41496610	-	NKX6-3	chr8_41496610_-_NKX6-3	0	0	0	1
chr8	42340445	+	SLC20A2	chr8_42340445_+_SLC20A2	0	0	0	1
chr8	54621696	+	ATP6V1H	chr8_54621696_+_ATP6V1H	0	1	0	0
chr8	56734313	+	TGS1	chr8_56734313_+_TGS1	0	0	0	1
chr8	6146020	-	MCPH1	chr8_6146020_-_MCPH1	0	0	0	1
chr8	67644961	+	C8orf44	chr8_67644961_+_C8orf44	0	0	0	2
chr8	68071892	-	CSPP1	chr8_68071892_-_CSPP1	0	0	0	1
chr8	69285339	+	C8orf34	chr8_69285339_+_C8orf34	0	2	0	0
chr8	81553977	+	ZNF704	chr8_81553977_+_ZNF704	0	1	0	0
chr8	81748901	+	ZNF704	chr8_81748901_+_ZNF704	0	0	0	1
chr8	84852747	-	RALYL	chr8_84852747_-_RALYL	0	0	0	1
chr8	8920305	+	RNU7-55P	chr8_8920305_+_RNU7-55P	0	0	0	1
chr8	9445920	-	TNKS	chr8_9445920_-_TNKS	0	0	0	1
chr8	95046045	+	CDH17	chr8_95046045_+_CDH17	0	0	0	1
chr8	95634179	+	ESRP1	chr8_95634179_+_ESRP1	0	0	0	1
chr8	96228100	-	C8orf37	chr8_96228100_-_C8orf37	10	141	0	11
chr8	9829491	-	MSRA	chr8_9829491_-_MSRA	0	0	0	1
chr8	98770750	+	RNU7-177P	chr8_98770750_+_RNU7-177P	0	0	0	1
chr9	108004703	+	SLC44A1	chr9_108004703_+_SLC44A1	0	0	1	0
chr9	111717378	-	CTNNAL1	chr9_111717378_-_CTNNAL1	0	0	0	1
chr9	114866495	+	SUSD1	chr9_114866495_+_SUSD1	0	0	0	2
chr9	116187526	-	C9orf43	chr9_116187526_-_C9orf43	0	0	0	2
chr9	117827556	+	TNC	chr9_117827556_+_TNC	0	0	0	1
chr9	125064148	-	MRRF	chr9_125064148_-_MRRF	0	0	0	1
chr9	125167246	-	PTGS1	chr9_125167246_-_PTGS1	0	0	0	1
chr9	125815576	-	RABGAP1	chr9_125815576_-_RABGAP1	0	5	1	0
chr9	126085493	+	CRB2	chr9_126085493_+_CRB2	45	0	1	1
chr9	126085549	-	CRB2	chr9_126085549_-_CRB2	2	0	0	0
chr9	127389094	+	NR6A1	chr9_127389094_+_NR6A1	0	0	0	1
chr9	127805280	-	SCAI	chr9_127805280_-_SCAI	0	0	0	1
chr9	129933515	-	RALGPS1	chr9_129933515_-_RALGPS1	43	0	203	1
chr9	130840186	+	SLC25A25	chr9_130840186_+_SLC25A25	0	0	0	1
chr9	131313945	-	RNU7-171P	chr9_131313945_-_RNU7-171P	0	12	11	0
chr9	133006692	+	NCS1	chr9_133006692_+_NCS1	0	0	0	1
chr9	18388890	-	ADAMTSL1	chr9_18388890_-_ADAMTSL1	0	0	0	2
chr9	20018943	+	SLC24A2	chr9_20018943_+_SLC24A2	0	2	0	0
chr9	23544835	+	ELAVL2	chr9_23544835_+_ELAVL2	1	0	0	0
chr9	24759469	+	RMRPP5	chr9_24759469_+_RMRPP5	0	0	1	0
chr9	32977710	+	APTX	chr9_32977710_+_APTX	0	0	0	1
chr9	36311686	-	RNF38	chr9_36311686_-_RNF38	0	0	0	1
chr9	38428857	-	IGFBPL1	chr9_38428857_-_IGFBPL1	0	0	0	1
chr9	4647970	-	SPATA6L	chr9_4647970_-_SPATA6L	0	0	0	1
chr9	6843969	-	KDM4C	chr9_6843969_-_KDM4C	1	0	0	0
chr9	77763206	+	OSTF1	chr9_77763206_+_OSTF1	0	0	0	2
chr9	88213770	-	AGTPBP1	chr9_88213770_-_AGTPBP1	0	0	0	2
chr9	96712937	-	BARX1	chr9_96712937_-_BARX1	14	0	0	0
chr9	99241928	-	HABP4	chr9_99241928_-_HABP4	0	0	0	1
chrX	106089466	-	TBC1D8B	chrX_106089466_-_TBC1D8B	0	0	0	1
chrX	109053823	+	ACSL4	chrX_109053823_+_ACSL4	0	0	0	2
chrX	110045068	+	CHRDL1	chrX_110045068_+_CHRDL1	2	0	21	1
chrX	111126195	+	TRPC5	chrX_111126195_+_TRPC5	0	0	0	1
chrX	120185377	-	GLUD2	chrX_120185377_-_GLUD2	0	0	0	1
chrX	120909527	-	MIR3672	chrX_120909527_-_MIR3672	0	0	0	1
chrX	124285851	+	TENM1	chrX_124285851_+_TENM1	0	1	0	0
chrX	129080680	+	UTP14A	chrX_129080680_+_UTP14A	0	0	0	1
chrX	130968760	+	RNA5SP514	chrX_130968760_+_RNA5SP514	0	0	1	0
chrX	133934701	+	FAM122C	chrX_133934701_+_FAM122C	0	0	0	2
chrX	143956516	+	RN7SKP189	chrX_143956516_+_RN7SKP189	0	1	0	0
chrX	144509346	+	SPANXN1	chrX_144509346_+_SPANXN1	0	0	1	0
chrX	152032591	-	NSDHL	chrX_152032591_-_NSDHL	0	0	0	1
chrX	153765711	+	G6PD	chrX_153765711_+_G6PD	0	0	0	1
chrX	18886653	-	PHKA2	chrX_18886653_-_PHKA2	0	1	0	0
chrX	19495709	+	MAP3K15	chrX_19495709_+_MAP3K15	1	0	0	6
chrX	24220343	+	ZFX	chrX_24220343_+_ZFX	0	0	0	1
chrX	3057105	+	ARSF	chrX_3057105_+_ARSF	0	0	0	1
chrX	44463504	-	FUNDC1	chrX_44463504_-_FUNDC1	0	0	0	1
chrX	47110813	-	USP11	chrX_47110813_-_USP11	0	0	0	1
chrX	53438723	-	SMC1A	chrX_53438723_-_SMC1A	2	0	1	5
chrX	69351902	-	IGBP1	chrX_69351902_-_IGBP1	6	0	0	0
chrX	70328135	+	IL2RG	chrX_70328135_+_IL2RG	0	0	1	0
chrX	7046218	-	HDHD1	chrX_7046218_-_HDHD1	0	0	0	1
chrX	70616756	+	TAF1	chrX_70616756_+_TAF1	0	0	0	1
chrX	70860862	-	CXCR3	chrX_70860862_-_CXCR3	0	0	0	2
chrX	71701589	-	HDAC8	chrX_71701589_-_HDAC8	0	1	0	0
chrX	9422716	-	TBL1X	chrX_9422716_-_TBL1X	0	0	0	1
chrY	13606760	+	SLC9B1P1	chrY_13606760_+_SLC9B1P1	0	1	0	0
chrY	13958445	+	SLC9B1P1	chrY_13958445_+_SLC9B1P1	0	0	0	1
chrY	23274875	-	CYorf17	chrY_23274875_-_CYorf17	0	0	0	3
chrY	28674684	-	RNU6-1314P	chrY_28674684_-_RNU6-1314P	0	0	0	1
