# Supplementary material for: Long-term lymphoid progenitors independently sustain naïve T and NK cell production in humans
Source: Nat Commun. 2021 Mar 12;12:1622. doi: 10.1038/s41467-021-21834-9 (PMC7954865; doi:10.1038/s41467-021-21834-9)
Supplement: Supplementary file 5 — Supplementary Data 2 [file 41467_2021_21834_MOESM5_ESM.zip › IS_datasheets/P5_IS_NKvsT_sameTmp.csv]

ID	NK_PB_81	T_PB_81
chr10_102000854_-_CWF19L1	0	54
chr10_104362305_+_SUFU	0	477
chr10_105668511_-_OBFC1	0	6
chr10_109586119_+_RNA5SP326	0	3
chr10_11180854_-_CELF2	0	21
chr10_12381739_-_CAMK1D	0	222
chr10_16875270_-_CUBN	0	6
chr10_17468603_-_ST8SIA6	0	33
chr10_21822100_-_MLLT10	0	15
chr10_22624960_-_BMI1	0	12
chr10_22659357_+_SPAG6	0	24
chr10_22737087_+_SPAG6	0	27
chr10_23105493_+_RNU6-413P	0	9
chr10_25240783_+_PRTFDC1	0	9
chr10_25241416_-_PRTFDC1	0	204
chr10_27531563_-_ACBD5	0	75
chr10_28619563_+_MPP7	0	15
chr10_30788093_-_MAP3K8	0	15
chr10_30791426_+_MAP3K8	0	87
chr10_3139017_-_PFKP	0	18
chr10_3792540_+_KLF6	0	3
chr10_3852907_-_KLF6	0	45
chr10_4022660_+_KLF6	0	9
chr10_4022725_-_KLF6	0	3
chr10_4022836_-_KLF6	0	6
chr10_4085418_-_KLF6	0	6
chr10_44057716_-_ZNF239	0	30
chr10_44476505_-_LINC00619	0	12
chr10_63658508_+_ARID5B	0	12
chr10_63659403_-_ARID5B	0	348
chr10_72376247_-_PRF1	0	6
chr10_73535703_+_CDH23	0	93
chr10_74067899_-_DNAJB12	0	54
chr10_74068884_-_DNAJB12	0	96
chr10_76499970_-_ADK	0	3
chr10_78040790_-_C10orf11	0	12
chr10_98480869_+_PIK3AP1	0	36
chr10_99257675_+_MMS19	0	6
chr10_99257904_-_MMS19	0	81
chr1_102267394_-_OLFM3	0	3
chr1_108353761_-_VAV3	0	45
chr1_108442577_+_VAV3	0	21
chr11_102181103_-_RNU6-952P	0	3
chr11_102347677_+_TMEM123	0	33
chr11_10471509_+_AMPD3	0	42
chr11_10680878_+_MRVI1	0	63
chr11_112037756_-_SDHD	0	9
chr11_118112933_-_MPZL3	0	6
chr11_118766632_-_CXCR5	0	6
chr11_118783845_-_MIR4492	0	117
chr11_122686824_-_UBASH3B	0	15
chr11_122702170_-_CRTAM	0	6
chr11_128542992_+_FLI1	0	24
chr1_114303088_+_PHTF1	0	48
chr1_118278205_-_FAM46C	0	303
chr11_18389599_+_GTF2H1	0	3
chr1_120537894_+_NOTCH2	0	3
chr1_120538051_-_NOTCH2	39	10098
chr1_12209754_-_TNFRSF8	0	21
chr11_27519790_+_LIN7C	0	63
chr11_28729606_-_METTL15	0	3
chr11_326767_-_IFITM3	0	6
chr11_33901457_+_LMO2	0	138
chr11_3829567_-_PGAP2	0	15
chr11_40111187_-_LRRC4C	0	3
chr11_43411055_-_TTC17	0	9
chr11_45172581_+_PRDM11	0	21
chr11_45174169_+_PRDM11	0	6
chr1_145264788_-_RP11-458D21.5	0	3
chr1_145283268_+_RP11-458D21.5	45	10236
chr1_145283425_-_RP11-458D21.5	0	3
chr11_46692923_-_ATG13	0	42
chr11_47613062_+_C1QTNF4	0	33
chr1_150586874_-_ENSA	0	6
chr1_153540186_-_S100A2	0	150
chr1_153939202_+_CREB3L4	0	18
chr1_154913676_+_PBXIP1	0	36
chr7_44679561_-_OGDH	0	219
chr1_156117997_+_SEMA4A	0	24
chr11_5711363_+_TRIM22	0	81
chr11_61595028_+_FADS2	0	27
chr11_62321502_+_EEF1G	0	87
chr11_64260540_+_AP003774.4	0	3
chr11_65186911_+_FRMD8	0	6
chr11_65431593_-_RELA	0	108
chr1_168438115_-_XCL2	0	3
chr11_68623418_-_MRPL21	0	18
chr11_70160915_+_PPFIA1	0	3
chr1_170482484_+_GORAB	0	3
chr11_72865183_+_FCHSD2	0	144
chr11_74178399_-_KCNE3	0	357
chr1_175472727_+_TNR	0	12
chr11_75526400_+_UVRAG	0	18
chr1_176083724_-_RFWD2	0	6
chr1_179185908_-_ABL2	0	3
chr1_182230936_+_RNU6-152P	0	3
chr4_38860600_+_MIR574	0	465
chr11_9591222_-_WEE1	0	30
chr1_19794675_+_CAPZB	0	60
chr3_114799707_+_MIR4796	0	33
chr1_202162919_-_LGR6	0	3
chr1_202856078_+_RABIF	0	3
chr1_204435316_-_PIK3C2B	0	93
chr1_205181652_-_DSTYK	0	183
chr1_209585325_+_MIR205HG	156	49494
chr1_209585508_+_MIR205HG	0	18
chr1_209586106_-_MIR205HG	0	60
chr1_209586160_-_MIR205HG	0	6
chr12_10517427_+_KLRK1	0	45
chr12_10517703_-_KLRK1	0	12
chr12_109662554_-_ACACB	0	3
chr12_111872428_-_SH2B3	0	3
chr12_11303277_+_RNU6-676P	0	9
chr12_11304835_-_RNU6-676P	0	18
chr12_116582002_+_MED13L	0	6
chr12_116763180_+_MED13L	0	3
chr12_118766740_-_SUDS3	0	18
chr12_122017766_-_KDM2B	3	81
chr1_212809677_-_FAM71A	0	3
chr12_128386459_-_MIR4419B	0	141
chr12_129219399_-_TMEM132C	0	12
chr12_129282063_-_SLC15A4	0	78
chr12_131703849_+_AC092850.1	0	462
chr12_131707779_+_AC092850.1	0	132
chr1_213190848_+_ANGEL2	0	9
chr12_1432459_-_ERC1	0	6
chr1_220154016_-_EPRS	0	12
chr1_226114272_-_PYCR2	0	6
chr1_226832235_+_ITPKB	0	69
chr1_226832459_-_ITPKB	0	153
chr12_2922826_+_ITFG2	0	30
chr1_230281211_-_GALNT2	0	3
chr12_31868508_+_AMN1	0	12
chr12_32637798_+_FGD4	0	3
chr1_234907262_+_RNY4P16	0	9
chr1_235151751_+_RN7SL668P	0	24
chr1_239634636_+_CHRM3	0	21
chr12_4384116_+_CCND2	0	6
chr12_46778233_-_SLC38A2	0	6
chr12_46868127_-_SLC38A2	0	351
chr1_248067895_+_OR2W3	0	3
chr1_25076198_+_CLIC4	0	21
chr12_51442850_+_LETMD1	0	39
chr12_51722179_-_CELA1	0	9
chr12_52264143_-_ANKRD33	0	6
chr12_52593072_+_KRT80	0	12
chr12_53268763_-_KRT8	0	48
chr1_25354818_-_MIR4425	0	6
chr12_53611539_-_RARG	0	6
chr12_54700785_-_RNU6-950P	0	123
chr12_55361977_+_TESPA1	0	3
chr12_56727028_-_PAN2	0	27
chr12_5720160_+_ANO2	0	3
chr1_26081900_+_MAN1C1	0	54
chr12_65061573_-_RASSF3	0	405
chr12_6569949_+_TAPBPL	0	84
chr12_66306035_-_HMGA2	0	2802
chr12_68363630_+_IFNG	0	3
chr12_6878025_+_PTMS	0	18
chr12_7059302_+_PTPN6	0	6
chr12_708166_+_NINJ2	0	3
chr12_72079602_-_TMEM19	0	144
chr12_72183514_-_RAB21	0	15
chr12_757993_-_NINJ2	0	6
chr12_75846686_+_GLIPR1L2	0	12
chr1_27754809_-_WASF2	0	534
chr1_28199478_-_THEMIS2	0	36
chr1_28573481_+_ATPIF1	0	66
chr12_8844074_+_RIMKLB	0	225
chr12_94288534_+_CRADD	3	168
chr12_95069420_+_TMCC3	0	27
chr13_27557162_+_USP12	0	21
chr13_28711646_-_PAN3	3	132
chr13_36115389_-_NBEA	0	12
chr13_43809383_+_ENOX1	0	3
chr13_46761381_-_RN7SL288P	0	3
chr13_47169412_+_LRCH1	0	6
chr13_65915448_-_MIR548X2	0	9
chr13_72401092_+_DACH1	0	17427
chr13_72401143_-_DACH1	0	423
chr13_72401214_-_DACH1	0	6
chr13_72403090_+_DACH1	0	12
chr13_80511778_+_NDFIP2	3	123
chr13_85634814_+_RNU6-72P	0	3
chr13_91856235_+_MIR17HG	78	720228
chr13_91856333_-_MIR17HG	0	99
chr13_91856460_-_MIR17HG	3	18
chr13_91856606_-_MIR17HG	0	6
chr13_91856795_-_MIR17HG	0	6
chr13_95248749_-_TGDS	3	225
chr13_97330419_-_HS6ST3	0	3
chr14_100688289_+_YY1	0	3
chr14_103799796_+_EIF5	0	213
chr14_23298868_+_MRPL52	3	864
chr14_23299487_-_MRPL52	0	21
chr14_23356491_+_REM2	0	153
chr1_42368492_+_GUCA2B	0	534
chr14_35837510_+_NFKBIA	12	5031
chr14_35837538_-_NFKBIA	0	3999
chr14_35837556_-_NFKBIA	0	141
chr14_35837580_-_NFKBIA	0	21
chr14_35837964_-_NFKBIA	0	111
chr14_35838194_-_NFKBIA	0	3
chr14_35838265_-_NFKBIA	0	3
chr1_44347088_-_ST3GAL3	0	126
chr14_45722954_-_MIS18BP1	0	51
chr1_44889220_-_RNF220	0	24
chr14_50377409_-_RNU6-189P	0	222
chr3_72544585_-_RYBP	0	81
chr14_50557307_+_C14orf183	0	45
chr14_53197281_+_STYX	3	27
chr14_69067646_+_RAD51B	0	36
chr14_69149258_+_RAD51B	3	948
chr14_69149291_-_RAD51B	0	3
chr1_47678139_+_TAL1	0	24
chr1_48025192_+_FOXD2	0	3
chr14_97923883_-_RN7SL710P	0	21
chr15_22665592_-_MIR4509-2	0	3
chr15_31341327_-_TRPM1	0	9
chr15_31549070_-_KLF13	0	39
chr15_31726440_+_KLF13	0	12
chr15_35940701_-_DPH6	0	9
chr15_39765874_-_THBS1	0	18
chr15_40763968_+_CHST14	0	9
chr15_41575596_+_CHP1	0	51
chr15_42785652_+_SNAP23	0	21
chr15_42909884_-_STARD9	0	24
chr15_45020752_+_TRIM69	0	6
chr15_52033245_-_LYSMD2	0	87
chr15_52373867_+_MAPK6	0	9
chr15_64738272_-_TRIP4	0	12
chr15_64995741_-_OAZ2	0	177
chr15_67520147_+_AAGAB	0	18
chr15_70756099_-_UACA	0	6
chr15_70762953_-_UACA	0	9
chr15_72979347_+_BBS4	0	18
chr15_75330353_-_PPCDC	0	24
chr15_78328737_-_TBC1D2B	0	6
chr15_90590400_-_ZNF710	0	36
chr15_91373702_+_BLM	0	3
chr16_10923491_-_TVP23A	0	63
chr16_12205469_-_SNX29	0	60
chr16_16182039_+_ABCC1	3	60
chr16_17473786_-_XYLT1	0	54
chr16_2318320_-_RNPS1	0	327
chr16_23963080_+_PRKCB	0	33
chr16_25122392_+_LCMT1	0	15
chr16_28226160_+_XPO6	0	3
chr16_29664340_+_SPN	0	15
chr16_29672988_+_SPN	15	5415
chr16_29673198_-_SPN	0	9
chr16_30135167_+_MAPK3	0	126
chr16_30196083_-_CORO1A	0	48
chr16_31139112_+_KAT8	27	7917
chr16_31139140_-_KAT8	0	3
chr16_31139444_-_KAT8	0	306
chr16_31139845_-_KAT8	0	6
chr16_3687676_-_DNASE1	0	6
chr16_48644434_+_N4BP1	0	21
chr16_50715774_-_SNX20	0	3
chr1_65533710_-_MIR101-1	0	180
chr16_56965699_-_HERPUD1	0	3
chr16_68118194_+_NFATC3	0	201
chr16_69761210_+_NQO1	0	156
chr16_72821098_-_ZFHX3	0	3
chr16_73156021_+_C16orf47	0	18
chr16_73188566_-_C16orf47	57	18261
chr16_73200628_+_C16orf47	0	42
chr16_75352879_+_CFDP1	0	21
chr16_81858127_-_PLCG2	0	15
chr16_84732894_-_USP10	0	6
chr16_89306463_-_ZNF778	0	63
chr16_89572413_+_SPG7	0	153
chr17_1389739_+_MYO1C	0	3
chr17_15738765_+_AC015922.5	0	204
chr17_20556697_+_AC126365.1	0	30
chr17_2695779_+_RAP1GAP2	0	30
chr17_29151994_-_CRLF3	0	96
chr9_126085464_+_CRB2	0	174
chr17_30676637_-_MIR632	0	3
chr17_33869755_+_SLFN14	3	306
chr17_38227823_+_THRA	3	252
chr17_38263963_-_NR1D1	0	45
chr17_38265310_-_NR1D1	0	12
chr17_40287599_+_RAB5C	0	45
chr17_41254689_-_BRCA1	0	3
chr17_41322724_-_NBR1	0	12
chr17_43305920_+_FMNL1	0	183
chr17_43306088_+_FMNL1	0	3
chr17_45918441_+_SCRN2	6	753
chr17_46519249_+_SKAP1	0	3
chr17_46558923_+_HOXB1	0	6
chr17_46634745_+_HOXB3	0	3
chr17_57458635_-_YPEL2	0	75
chr17_61511039_-_CYB561	0	6
chr17_61778468_-_LIMD2	0	21
chr17_74140644_+_RNF157	0	3
chr17_74259610_+_UBALD2	0	93
chr17_74489848_+_RHBDF2	0	9
chr17_7790401_+_CHD3	0	3
chr17_78711711_+_RPTOR	6	438
chr17_78740441_-_RPTOR	0	6
chr18_10289934_+_APCDD1	0	9
chr18_13456296_-_LDLRAD4	0	24
chr18_21082853_-_C18orf8	0	3
chr18_22930423_+_ZNF521	0	6
chr18_26875730_+_RNU6-408P	0	6
chr18_3060138_+_MYOM1	0	15
chr18_32610129_+_MAPRE2	3	15
chr18_32618705_-_MAPRE2	3	0
chr18_32619968_+_MAPRE2	6	0
chr18_32620238_+_MAPRE2	24	0
chr18_32620645_+_MAPRE2	9	0
chr18_32620860_+_MAPRE2	15	0
chr18_32620948_-_MAPRE2	76773	99
chr1_83381742_+_LPHN2	0	3
chr18_43408499_-_SIGLEC15	3	513
chr18_51777718_-_POLI	0	3
chr18_56337811_-_MALT1	3	36
chr18_60765502_+_BCL2	0	129
chr18_60805855_+_BCL2	0	9
chr18_60860739_+_BCL2	0	60
chr18_60920306_+_BCL2	0	15
chr18_60987056_-_BCL2	0	18
chr18_7369188_-_LRRC30	0	15
chr18_9083105_-_NDUFV2	3	9
chr1_89591173_+_GBP2	0	9
chr19_10676093_-_KRI1	0	36
chr19_11444553_+_RAB3D	0	3
chr19_12897728_-_MIR5684	0	9
chr19_13714492_+_CACNA1A	0	3
chr19_13971880_-_NANOS3	0	3
chr19_14016460_+_C19orf57	0	60
chr19_14491547_+_CD97	0	6
chr19_16221960_+_RAB8A	0	9
chr19_16252630_+_HSH2D	0	45
chr19_16697030_+_MED26	0	42
chr19_17219446_+_MYO9B	0	12
chr19_17905524_+_FCHO1	0	123
chr19_17971188_-_RPL18A	30	10362
chr19_18140004_+_CTB-52I2.4	0	138
chr19_18140072_-_CTB-52I2.4	0	36
chr19_19572885_-_GATAD2A	0	57
chr19_3133139_+_GNA15	0	144
chr19_32897731_+_DPY19L3	0	9
chr1_93544458_+_MTF2	0	51
chr19_37700448_+_ZNF585B	0	3
chr19_38494639_-_SIPA1L3	0	54
chr19_38610643_-_SIPA1L3	0	3
chr19_39826186_+_GMFG	0	27
chr19_42574765_+_ZNF574	0	9
chr1_94560013_-_ABCA4	0	54
chr19_46379310_+_FOXA3	0	168
chr19_51761728_-_SIGLECL1	0	9
chr19_526518_-_CDC34	0	177
chr19_54691909_-_MBOAT7	0	9
chr19_59067917_-_UBE2M	0	18
chr19_695676_-_PRSS57	0	6
chr19_8673787_+_ADAMTS10	0	21
chr10_28623291_+_MPP7	0	12
chr20_12018098_-_BTBD3	0	9
chr20_20527511_+_RALGAPA2	0	9
chr20_30204741_+_MIR3193	0	102
chr20_30261189_+_BCL2L1	0	6
chr20_30264786_+_BCL2L1	0	3
chr20_4142220_+_SMOX	0	63
chr20_45990481_-_ZMYND8	0	36
chr20_47390294_-_PREX1	0	9
chr20_4791938_+_RASSF2	0	9
chr20_58621974_+_CDH26	0	87
chr20_61394991_+_NTSR1	0	27
chr20_62434497_-_ZBTB46	0	15
chr20_62478172_+_AL158091.1	0	63
chr20_8256040_-_PLCB1	0	9
chr2_10523183_-_HPCAL1	0	30
chr2_105277961_-_POU3F3	0	3
chr2_112254752_+_AC068491.3	0	6
chr2_112671312_-_MERTK	0	3
chr2_113384809_+_SLC20A1	0	9
chr2_113463700_-_NT5DC4	0	6
chr2_113937952_-_PSD4	0	6
chr21_17636985_+_LINC00478	0	6
chr2_12591614_-_RNU6-843P	0	15
chr21_28216378_+_ADAMTS1	0	69
chr2_135226976_-_TMEM163	0	3
chr2_136894715_-_CXCR4	0	21
chr21_37804381_-_CHAF1B	0	3
chr21_38726072_-_DYRK1A	0	9
chr2_139261666_+_SPOPL	0	12
chr21_43880886_+_RSPH1	0	204
chr21_45578565_+_C21orf33	0	3
chr21_46346848_+_C21orf67	0	84
chr21_46972069_-_SLC19A1	0	3
chr2_161267743_-_RBMS1	0	9
chr2_172069108_-_TLK1	0	45
chr2_172603142_-_DYNC1I2	0	12
chr2_197022838_+_STK17B	0	105
chr2_216871714_+_MREG	0	15
chr2_219187383_+_PNKD	0	12
chr2_219189208_-_PNKD	0	57
chr22_20403214_+_PI4KAP1	0	6
chr22_21847161_+_PI4KAP2	0	3
chr2_222623172_-_EPHA4	0	3
chr22_23524535_+_BCR	0	27
chr22_23528418_-_BCR	0	30
chr22_24639170_+_GGT5	3	153
chr22_25030985_-_GGT1	0	12
chr2_226975429_-_NYAP2	0	6
chr2_228640345_+_RNA5SP121	0	3
chr22_29598596_-_EMID1	3	75
chr22_30701613_+_TBC1D10A	0	54
chr22_30702344_+_TBC1D10A	0	3
chr2_231360259_+_SP100	0	3
chr22_32489283_+_SLC5A1	0	3
chr2_232505915_-_RN7SL499P	0	30
chr2_232506234_-_RN7SL499P	15	3480
chr2_233255024_+_ECEL1P2	0	21
chr22_33346972_-_SYN3	0	15
chr22_36598439_-_APOL4	0	141
chr22_36863575_+_TXN2	0	21
chr22_37257562_+_NCF4	57	10914
chr22_37257587_-_NCF4	0	132
chr22_37881113_+_MFNG	0	150
chr22_39417585_+_APOBEC3D	0	18
chr22_39473770_-_APOBEC3G	0	12
chr22_40574900_-_TNRC6B	0	3
chr22_40610670_+_TNRC6B	0	81
chr22_40930613_+_MKL1	6	3
chr22_42697081_-_NFAM1	0	15
chr22_46988990_-_GRAMD4	0	36
chr22_47046445_-_GRAMD4	0	96
chr22_50052544_-_C22orf34	0	12
chr22_50330816_-_CRELD2	0	96
chr22_50360848_+_PIM3	0	87
chr2_26179825_+_KIF3C	0	18
chr2_36691856_+_CRIM1	0	36
chr2_38324028_-_CYP1B1-AS1	3	747
chr2_42477689_+_EML4	3	51
chr2_42477733_-_EML4	0	51
chr2_43398017_+_THADA	3	111
chr2_45794098_-_SRBD1	0	15
chr2_46082623_-_PRKCE	0	15
chr2_58842857_+_FANCL	0	3
chr2_60327155_+_RNU1-32P	0	24
chr2_63741869_-_WDPCP	0	90
chr2_66891174_+_MEIS1	0	12
chr2_67994450_-_C1D	0	18
chr2_68964447_+_ARHGAP25	0	45
chr2_68967929_+_ARHGAP25	0	6
chr2_70145420_+_MXD1	0	36
chr2_70344373_+_PCBP1	0	12
chr2_73964735_-_TPRKB	0	132
chr2_81900322_-_RNA5SP99	0	36
chr2_8519602_+_LINC00299	3	45
chr2_85232165_-_KCMF1	0	3
chr2_87752870_-_MIR4435-1	0	6
chr3_107846781_+_IFT57	0	1377
chr3_107846802_-_IFT57	0	84
chr3_107846857_-_IFT57	0	9
chr3_107846946_-_IFT57	0	60
chr3_107847312_-_IFT57	0	33
chr3_107847559_-_IFT57	0	12
chr3_107848186_-_IFT57	0	3
chr3_112738016_-_C3orf17	0	90
chr14_50466671_+_C14orf182	0	87
chr3_114804696_+_MIR4796	0	3
chr3_127479973_-_MGLL	0	18
chr3_128400376_-_RPN1	0	3
chr3_130568523_-_ATP2C1	0	9
chr3_138328680_-_FAIM	0	72
chr3_141013505_-_ACPL2	0	9
chr3_151922234_+_MBNL1-AS1	0	33
chr3_151985895_-_MBNL1-AS1	0	60
chr3_152311075_+_MBNL1	0	30
chr3_155274066_+_PLCH1	0	60
chr3_158418917_+_RARRES1	0	285
chr3_15862475_-_ANKRD28	0	3
chr3_159570053_-_IQCJ-SCHIP1	0	3
chr3_168338346_-_MIR551B	0	24
chr3_168800327_+_MECOM	0	63
chr3_168867619_-_MECOM	0	3
chr3_169066262_+_MECOM	0	3
chr3_169531664_+_LRRC34	0	339
chr3_169531743_-_LRRC34	3	96
chr3_171002512_-_TNIK	0	15
chr3_171804992_-_FNDC3B	0	3
chr3_172254160_-_TNFSF10	3	1335
chr3_177058086_-_RN7SKP52	0	12
chr3_177129074_-_RN7SKP52	0	18
chr3_177653752_+_RNU6-1120P	0	3
chr3_177806002_-_RNU6-1120P	0	30
chr3_182931692_+_MCF2L2	0	3
chr3_18487443_+_SATB1	0	294
chr3_18487551_-_SATB1	0	9
chr3_18492947_+_SATB1	0	18
chr3_185533649_-_IGF2BP2	0	3
chr3_185540378_-_IGF2BP2	0	18
chr3_186500749_+_EIF4A2	0	39
chr3_193814082_+_HES1	0	3
chr3_23851814_+_UBE2E1	0	21
chr3_26684968_-_LRRC3B	0	3
chr3_32501981_-_CMTM7	0	12
chr3_32747264_-_CNOT10	0	9
chr3_39190939_+_CSRNP1	0	2733
chr3_39391640_+_CCR8	12	1551
chr3_4779808_+_ITPR1	0	3
chr3_48274510_+_CAMP	0	60
chr3_4874969_-_ITPR1	0	12
chr3_4895550_-_ITPR1	0	3
chr3_49840417_-_FAM212A	0	144
chr3_50643156_+_CISH	0	12
chr3_51991612_+_PCBP4	0	51
chr3_53018427_-_SFMBT1	0	108
chr3_66534338_+_LRIG1	0	15
chr3_69417806_+_FRMD4B	0	144
chr3_71630056_+_MIR1284	0	12
chr3_72127744_-_RN7SL271P	0	102
chr3_72320743_+_RYBP	0	66
chr5_66299419_+_MAST4	0	15
chr3_80925178_-_GBE1	0	3
chr3_81812164_+_GBE1	0	102
chr3_88783483_+_EPHA3	0	3
chr4_116247630_+_NDST4	0	33
chr4_140730624_+_MAML3	0	42
chr4_152199875_-_PRSS48	0	3
chr4_157031894_-_CTSO	0	6
chr4_185338390_-_IRF2	0	24
chr4_25237056_+_PI4K2B	0	15
chr4_38669287_-_KLF3	0	15
chr4_40199152_-_RHOH	0	726
chr4_40304283_-_CHRNA9	0	3
chr4_54232918_+_SCFD2	0	324
chr4_55705549_+_KIT	0	24
chr4_57671423_+_RN7SL357P	0	147
chr4_71861099_+_DCK	0	24
chr4_73953303_-_ANKRD17	0	9
chr4_78115098_-_CCNG2	0	36
chr4_79126998_-_FRAS1	0	27
chr4_79560737_+_ANXA3	0	96
chr4_8191873_-_SH3TC1	0	12
chr4_9603742_+_MIR548I2	0	3
chr4_96302514_-_UNC5C	0	3
chr5_100173555_-_ST8SIA4	0	6
chr5_111608405_+_EPB41L4A	0	9
chr5_114771603_+_FEM1C	0	3
chr5_123146973_-_CSNK1G3	0	78
chr5_124131967_-_ZNF608	0	3
chr5_131866781_+_IL5	0	54
chr5_131867037_-_IL5	3	57
chr5_134711386_+_H2AFY	6	594
chr5_138078112_+_RN7SL867P	0	6
chr5_138639589_-_MATR3	0	3
chr5_138723471_-_MZB1	0	9
chr5_138861609_+_TMEM173	0	6
chr5_139041906_-_CXXC5	0	48
chr5_150050882_+_MYOZ3	0	51
chr5_159894392_-_MIR3142	0	21
chr5_159896278_+_MIR3142	0	36
chr5_176935711_-_DOK3	0	3
chr5_18388866_+_RN7SL58P	0	90
chr5_31003517_-_CDH6	0	3
chr5_32174457_-_GOLPH3	0	63
chr5_32502977_+_ZFR	0	6
chr5_40411329_-_RNU1-150P	3	135
chr5_43019190_+_ANXA2R	0	36
chr5_43019494_-_ANXA2R	0	2808
chr5_43760859_-_NNT	0	141
chr5_61881982_-_IPO11	0	6
chr5_64280833_-_CWC27	0	9
chr9_5498129_+_PDCD1LG2	0	21
chr5_74443085_-_ANKRD31	0	33
chr5_80820176_+_SSBP2	0	639
chr5_93185613_+_FAM172A	0	3
chr5_94752546_-_FAM81B	0	3
chr5_95145017_-_GLRX	0	36
chr20_12017573_+_BTBD3	0	87
chr6_107781735_-_PDSS2	0	375
chr6_109865242_-_AK9	0	9
chr6_11390997_+_NEDD9	0	45
chr6_11405948_+_NEDD9	3	522
chr6_11406171_-_NEDD9	0	27
chr6_126165513_-_NCOA7	0	39
chr6_132067142_+_ENPP3	0	39
chr6_133032731_+_VNN1	0	3
chr6_135645506_+_AHI1	0	216
chr6_138204677_+_TNFAIP3	0	3
chr6_140256973_-_RNA5SP220	0	24
chr6_150943771_-_PLEKHG1	57	0
chr6_152011207_-_CCDC170	0	21
chr6_154448772_+_OPRM1	0	3
chr6_154448859_-_OPRM1	0	3
chr6_156484171_-_MIR1202	0	9
chr6_163122504_+_PARK2	0	6
chr6_2818517_+_SERPINB1	0	9
chr6_28192576_+_ZSCAN9	0	36
chr6_2875918_+_SERPINB9	0	12
chr6_30611709_+_ATAT1	0	153
chr6_31703858_+_CLIC1	0	432
chr6_31704690_-_CLIC1	0	3
chr6_32161777_-_NOTCH4	0	3
chr6_32936949_-_BRD2	0	18
chr6_32937481_-_BRD2	0	300
chr6_33043880_+_HLA-DPB1	0	597
chr6_33044032_-_HLA-DPB1	0	15
chr6_33281994_-_TAPBP	0	15
chr6_33387241_-_SYNGAP1	0	63
chr6_33399472_-_SYNGAP1	0	270
chr6_34253924_+_NUDT3	0	12
chr6_36515702_+_STK38	0	3
chr6_37151778_-_PIM1	0	48
chr6_37227594_-_TBC1D22B	0	6
chr6_37557141_+_MIR4462	0	57
chr6_41998542_-_RNU6-761P	0	195
chr6_42355481_+_TRERF1	0	6
chr6_43064340_+_PTK7	0	12
chr6_45293162_-_SUPT3H	0	3
chr7_50346921_-_IKZF1	0	177
chr6_51471014_-_PKHD1	0	3
chr6_51873094_-_PKHD1	0	3
chr6_53397611_-_GCLC	0	21
chr7_100486261_-_SRRT	0	6
chr7_105756467_+_SYPL1	0	240
chr7_11157885_-_PHF14	0	78
chr7_118461197_+_ANKRD7	0	3
chr7_130644916_-_MKLN1-AS1	0	18
chr7_139530174_+_TBXAS1	0	60
chr7_139530258_-_TBXAS1	0	57
chr7_150064768_-_REPIN1	0	3
chr7_151547739_-_PRKAG2	0	141
chr7_15261303_-_AGMO	0	15
chr7_157095684_-_RN7SL142P	0	36
chr7_17273152_-_AHR	0	15
chr7_17440803_-_AHR	0	6
chr1_184389459_-_C1orf21	0	18
chr7_37429121_+_RNU6-565P	0	12
chr7_37811647_-_GPR141	0	12
chr7_41613930_+_INHBA	0	3
chr7_45067700_+_CCM2	0	6
chr7_48428316_-_ABCA13	0	81
chr7_48431259_+_ABCA13	0	33
chr7_56118831_+_CCT6A	0	24
chr7_62660683_-_ZNF733P	0	3
chr7_642346_-_PRKAR1B	0	105
chr7_74181670_-_NCF1	0	12
chr7_7788772_-_RPA3-AS1	0	3
chr7_81075128_+_HGF	0	9
chr7_81516631_-_CACNA2D1	0	3
chr7_92312703_-_CDK6	0	6
chr7_94112338_+_RNU6-1328P	0	6
chr7_98978967_-_ARPC1A	0	51
chr7_99637805_+_ZKSCAN1	0	210
chr8_108508370_+_ANGPT1	0	54
chr8_10981888_-_XKR6	0	285
chr8_114749079_+_CSMD3	0	15
chr8_11729319_-_CTSB	0	9
chr8_120646599_+_ENPP2	0	3
chr8_120646911_-_ENPP2	0	6684
chr8_121848176_+_SNTB1	0	3
chr8_122633487_-_HAS2	0	21
chr8_122633499_-_HAS2	0	6
chr8_122634128_+_HAS2	0	3
chr8_122634436_-_HAS2	0	3
chr8_122635213_+_HAS2	0	9
chr8_122635487_+_HAS2	0	3
chr8_122635563_+_HAS2	0	99
chr8_122635583_+_HAS2	0	72
chr8_122635605_-_HAS2	36	7893
chr8_128770896_+_MYC	0	372
chr8_130691399_-_GSDMC	0	18
chr8_134104250_-_SLA	0	123
chr8_143126086_-_MIR4472-1	0	21
chr8_145016054_+_PLEC	0	36
chr8_16404695_+_MSR1	0	48
chr8_19483995_+_CSGALNACT1	0	3
chr8_21770049_-_DOK2	0	18
chr8_22408144_+_SORBS3	0	21
chr8_22745949_+_PEBP4	0	6
chr8_27244246_-_PTK2B	0	9
chr8_37708437_+_BRF2	0	27
chr8_38795669_-_PLEKHA2	3	150
chr8_59993981_-_TOX	0	531
chr8_60175449_+_TOX	0	12
chr8_74589567_+_STAU2	0	105
chr8_83100568_+_SNX16	0	39
chr8_90743073_+_RIPK2	0	3
chr9_101880040_+_TGFBR1	0	54
chr9_116218839_-_RGS3	0	6
chr9_117720850_+_TNFSF8	0	15
chr9_117720868_-_TNFSF8	0	3
chr9_123654170_-_TRAF1	0	3
chr9_124156097_+_STOM	0	36
chr9_127046194_+_NEK6	0	30
chr9_127048034_-_NEK6	0	234
chr9_130790142_+_NAIF1	0	48
chr9_131202618_+_CERCAM	0	3
chr9_131257452_+_ODF2	6	276
chr9_131419482_-_WDR34	9	609
chr9_131446339_-_SET	0	90
chr9_132246758_+_RN7SL159P	0	36
chr9_132246798_-_RN7SL159P	0	9
chr9_132808243_-_FNBP1	0	9
chr9_134115964_-_NUP214	0	156
chr9_134273597_+_PRRC2B	0	12
chr9_136710372_-_VAV2	0	33
chr9_2017271_+_SMARCA2	0	24
chr9_20384409_+_MLLT3	0	3
chr9_2230164_+_RN7SL592P	0	18
chr9_3508166_+_RFX3	0	4842
chr9_35727435_+_TLN1	0	108
chr9_5501349_+_PDCD1LG2	0	177
chr9_5852871_-_ERMP1	0	6
chr9_71610952_-_PIP5K1B	3	72
chr9_71612912_-_PIP5K1B	0	198
chr9_80588772_+_GNAQ	0	12
chr9_80997596_+_PSAT1	0	3
chr9_92138588_+_GADD45G	3	852
chr9_94600757_-_ROR2	0	39
chrX_105554511_-_MUM1L1	0	6
chrX_108780738_-_NXT2	3	342
chrX_123514876_+_TENM1	0	6
chrX_12972763_+_TMSB4X	0	21
chrX_13666181_-_TCEANC	0	6
chrX_153367111_-_MECP2	0	3
chrX_1612766_-_P2RY8	0	39
chrX_20447408_-_RN7SKP183	0	6
chrX_21992002_-_SMS	3	66
chrX_23969343_+_CXorf58	3	318
chrX_39352063_-_MIR3937	0	9
chrX_45663409_+_RP6-99M1.2	0	126
chrX_45663549_-_RP6-99M1.2	0	3
chrX_46699864_+_RP2	0	6
chrX_62570580_+_SPIN4	0	3
chrX_63426239_-_RN7SL799P	3	114
chrX_68729201_-_FAM155B	0	3
chrX_70327662_+_IL2RG	0	3
chrX_77634158_-_CYSLTR1	0	9
chrX_96579631_-_DIAPH2	0	39
chrY_15277215_-_TAB3P1	0	6
chrY_1562766_-_P2RY8	3	48
