# Supplementary material for: Long-term lymphoid progenitors independently sustain naïve T and NK cell production in humans
Source: Nat Commun. 2021 Mar 12;12:1622. doi: 10.1038/s41467-021-21834-9 (PMC7954865; doi:10.1038/s41467-021-21834-9)
Supplement: Supplementary file 5 — Supplementary Data 2 [file 41467_2021_21834_MOESM5_ESM.zip › IS_datasheets/P8_IS.csv]

chr	pos	strand	ClosestGene	ID	TN_PB_66	TSCM_PB_66	TCM_PB_66	TEM_PB_66	NK_PB_100	T_PB_100	TN_PB_124	TSCM_PB_124	TCM_PB_124	TEM_PB_124
chr19	16229098	-	RAB8A	chr19_16229098_-_RAB8A	0	0	0	0	0	0	0	0	0	4178
chr15	50414174	+	ATP8B4	chr15_50414174_+_ATP8B4	58	99	2674	105482	0	0	0	0	0	0
chr6	74295557	+	SLC17A5	chr6_74295557_+_SLC17A5	1	1	0	0	306	171240	0	0	0	0
chr2	55339507	+	RTN4	chr2_55339507_+_RTN4	0	20	0	0	177	115905	0	0	0	0
chr6	35696451	-	ARMC12	chr6_35696451_-_ARMC12	0	0	0	0	126	72159	0	0	0	0
chr7	81516679	-	CACNA2D1	chr7_81516679_-_CACNA2D1	12	6696	9	18	0	15	31844	19	15	11
chr2	109279967	-	LIMS1	chr2_109279967_-_LIMS1	0	0	0	0	57	21735	0	0	0	0
chr17	57907100	+	VMP1	chr17_57907100_+_VMP1	0	0	0	0	0	0	2	3	5921	1860
chr1	120558421	+	NOTCH2	chr1_120558421_+_NOTCH2	0	0	0	0	180	4278	0	0	0	0
chr3	71483335	+	MIR1284	chr3_71483335_+_MIR1284	0	0	0	0	1686762	4230	0	0	0	0
chr15	78362005	+	TBC1D2B	chr15_78362005_+_TBC1D2B	0	0	0	0	0	2019	8	987	273	1641
chr5	33236965	+	TARS	chr5_33236965_+_TARS	0	0	0	0	11421	0	0	0	0	0
chr16	23962016	-	PRKCB	chr16_23962016_-_PRKCB	0	0	0	0	0	3804	0	0	0	0
chr4	8512487	-	TRMT44	chr4_8512487_-_TRMT44	0	0	0	0	0	3090	0	0	0	0
chr1	145262980	-	RP11-458D21.5	chr1_145262980_-_RP11-458D21.5	0	0	0	0	129	2940	0	0	0	0
chr2	160470638	-	MARCH7	chr2_160470638_-_MARCH7	1	19	2	6	18	36	2765	30826	10949	2931
chr4	8512474	+	TRMT44	chr4_8512474_+_TRMT44	0	0	0	8	0	2814	0	0	0	0
chr17	10061903	+	AC000003.2	chr17_10061903_+_AC000003.2	0	0	0	0	3	2022	0	0	0	0
chr11	47573764	+	RN7SL652P	chr11_47573764_+_RN7SL652P	0	0	0	0	17361	252	1	21	920	153
chr3	5051866	-	BHLHE40	chr3_5051866_-_BHLHE40	0	0	0	0	1225950	1965	0	0	0	0
chr9	75563849	+	ALDH1A1	chr9_75563849_+_ALDH1A1	0	0	0	0	3	1935	0	0	0	0
chr11	45172191	-	PRDM11	chr11_45172191_-_PRDM11	1	0	0	0	6	1923	0	0	0	0
chr4	84034100	+	PLAC8	chr4_84034100_+_PLAC8	0	0	0	0	0	1629	0	0	0	0
chr17	73258393	-	MRPS7	chr17_73258393_-_MRPS7	0	0	42	38	0	1434	0	0	0	0
chr1	198581546	-	PTPRC	chr1_198581546_-_PTPRC	0	0	0	0	3	1197	0	0	0	0
chr4	156504209	-	GUCY1A3	chr4_156504209_-_GUCY1A3	0	0	0	0	0	1194	0	0	0	0
chr4	8512078	+	TRMT44	chr4_8512078_+_TRMT44	0	0	0	0	0	1092	0	0	0	0
chr16	49564888	-	ZNF423	chr16_49564888_-_ZNF423	0	0	0	0	0	3	0	0	0	51
chr12	11950738	+	ETV6	chr12_11950738_+_ETV6	0	0	0	0	0	0	1	0	583	0
chr5	150474857	-	ANXA6	chr5_150474857_-_ANXA6	0	0	1	161	0	783	0	0	0	0
chr3	130568818	+	ATP2C1	chr3_130568818_+_ATP2C1	0	0	0	0	0	0	0	0	0	45
chr13	114940694	-	RASA3	chr13_114940694_-_RASA3	0	0	0	0	0	642	0	0	0	0
chr19	41830752	+	CCDC97	chr19_41830752_+_CCDC97	0	253	1	1	0	633	0	0	0	0
chr14	74222193	+	MIR4505	chr14_74222193_+_MIR4505	0	0	0	0	0	627	0	0	0	0
chr16	4712559	-	MGRN1	chr16_4712559_-_MGRN1	0	0	0	0	0	0	0	0	540	0
chr12	117081296	-	MAP1LC3B2	chr12_117081296_-_MAP1LC3B2	0	0	0	0	0	0	1	0	431	0
chr15	31531498	-	TRPM1	chr15_31531498_-_TRPM1	0	0	0	0	0	537	0	0	0	0
chr3	149088177	+	TM4SF1	chr3_149088177_+_TM4SF1	6	10	7	3043	0	504	0	0	0	0
chr2	68958941	+	ARHGAP25	chr2_68958941_+_ARHGAP25	0	0	0	0	0	480	0	0	0	0
chr12	122017435	-	KDM2B	chr12_122017435_-_KDM2B	0	0	0	0	18	471	0	0	0	0
chr11	6639818	-	TPP1	chr11_6639818_-_TPP1	0	0	0	0	0	414	0	0	0	0
chr1	156216066	+	PAQR6	chr1_156216066_+_PAQR6	0	0	0	0	0	375	0	0	0	0
chrX	20431545	+	RN7SKP183	chrX_20431545_+_RN7SKP183	0	0	0	0	0	372	0	0	0	0
chr4	53877874	-	SCFD2	chr4_53877874_-_SCFD2	0	0	0	0	0	0	0	0	0	45
chr14	77397108	-	RN7SL356P	chr14_77397108_-_RN7SL356P	0	0	1	0	6	366	0	0	0	0
chr8	68631234	-	CPA6	chr8_68631234_-_CPA6	0	0	0	0	3	339	0	0	0	0
chr1	156726399	-	HDGF	chr1_156726399_-_HDGF	0	0	0	0	111162	333	0	0	0	0
chr11	64917628	-	RNU2-23P	chr11_64917628_-_RNU2-23P	0	0	0	0	0	312	0	0	0	0
chr14	81686264	-	GTF2A1	chr14_81686264_-_GTF2A1	0	2	0	0	0	0	0	0	89	34
chr4	8512459	-	TRMT44	chr4_8512459_-_TRMT44	0	0	0	1	0	306	0	0	0	0
chr7	138102912	+	TRIM24	chr7_138102912_+_TRIM24	0	0	0	0	0	306	0	0	0	0
chr15	90576709	-	MIR3174	chr15_90576709_-_MIR3174	2	0	1	0	0	276	0	0	0	0
chr9	137179955	+	RP11-145E17.2	chr9_137179955_+_RP11-145E17.2	0	0	0	1	0	255	0	0	0	0
chr11	71752574	+	NUMA1	chr11_71752574_+_NUMA1	0	0	0	0	0	207	533	0	0	0
chr10	130074205	+	MKI67	chr10_130074205_+_MKI67	0	0	2	106	0	246	0	0	0	0
chr6	35695955	+	ARMC12	chr6_35695955_+_ARMC12	0	0	0	0	3	240	0	0	0	0
chr11	102963047	+	DCUN1D5	chr11_102963047_+_DCUN1D5	0	0	0	0	0	237	0	0	0	0
chr17	48996956	-	SPAG9	chr17_48996956_-_SPAG9	0	0	0	0	0	213	0	0	0	0
chr11	17230566	-	PIK3C2A	chr11_17230566_-_PIK3C2A	29	0	0	0	0	9	530	0	0	0
chr7	27934406	-	JAZF1	chr7_27934406_-_JAZF1	0	3	96	4286	0	0	0	0	0	0
chr22	17305866	+	HSFY1P1	chr22_17305866_+_HSFY1P1	5	8	616	4049	0	0	0	0	0	0
chr11	45172221	-	PRDM11	chr11_45172221_-_PRDM11	1	0	0	1	33	204	0	0	0	0
chr1	75118590	-	C1orf173	chr1_75118590_-_C1orf173	2	1	5	2836	0	0	0	0	0	0
chr21	46983445	+	SLC19A1	chr21_46983445_+_SLC19A1	0	0	0	0	0	192	0	0	0	0
chr6	27145865	-	MIR3143	chr6_27145865_-_MIR3143	0	0	0	0	0	180	0	0	0	0
chr12	8124425	+	SLC2A3	chr12_8124425_+_SLC2A3	2	1	26	1033	0	0	0	0	0	0
chr4	8512524	-	TRMT44	chr4_8512524_-_TRMT44	0	0	0	0	0	171	0	0	0	0
chr2	207325607	+	ADAM23	chr2_207325607_+_ADAM23	0	0	0	0	0	0	337	0	0	0
chr3	71483501	-	MIR1284	chr3_71483501_-_MIR1284	0	0	0	0	225	0	0	0	0	0
chr6	35696002	+	ARMC12	chr6_35696002_+_ARMC12	0	0	0	0	0	150	0	0	0	0
chr11	72865073	+	FCHSD2	chr11_72865073_+_FCHSD2	28	1	0	18	0	141	0	0	0	0
chr1	94309394	+	MIR760	chr1_94309394_+_MIR760	0	0	0	0	141	0	0	0	0	0
chr12	66358959	+	HMGA2	chr12_66358959_+_HMGA2	0	0	0	0	0	138	0	0	0	0
chr1	208085685	-	CD34	chr1_208085685_-_CD34	0	0	0	0	2163	120	0	0	0	0
chr14	20203757	-	OR4Q3	chr14_20203757_-_OR4Q3	0	0	0	0	126	0	0	0	0	0
chr1	235105522	-	RN7SL668P	chr1_235105522_-_RN7SL668P	0	5	0	29	0	723	0	0	0	25
chr6	108558006	-	SNX3	chr6_108558006_-_SNX3	0	0	0	0	108	0	0	0	0	0
chr10	11193395	-	CELF2	chr10_11193395_-_CELF2	0	0	0	0	0	117	0	0	0	0
chr10	11193422	-	CELF2	chr10_11193422_-_CELF2	0	0	0	0	0	117	0	0	0	0
chr11	108093197	-	NPAT	chr11_108093197_-_NPAT	0	0	0	0	0	114	0	0	0	0
chr11	45172382	-	PRDM11	chr11_45172382_-_PRDM11	0	0	0	1	0	108	0	0	0	0
chr1	112135182	-	ADORA3	chr1_112135182_-_ADORA3	0	0	4	825	0	0	0	0	0	0
chr17	76771411	+	CYTH1	chr17_76771411_+_CYTH1	1	2	0	0	0	102	0	0	0	0
chr7	47552903	-	TNS3	chr7_47552903_-_TNS3	0	0	0	0	9	10767	280	556	211	24
chrX	118811685	+	SEPT6	chrX_118811685_+_SEPT6	1	0	5	818	0	0	0	0	0	0
chr1	66773388	+	PDE4B	chr1_66773388_+_PDE4B	1	0	20	814	0	0	0	0	0	0
chr11	46367434	+	DGKZ	chr11_46367434_+_DGKZ	0	0	1	708	0	0	0	0	0	0
chr3	188306147	+	LPP	chr3_188306147_+_LPP	2	3	1433	599	0	0	0	0	0	0
chr21	43347688	-	C2CD2	chr21_43347688_-_C2CD2	0	1	2	453	0	0	0	0	0	0
chr2	131909688	+	PLEKHB2	chr2_131909688_+_PLEKHB2	0	0	0	0	0	102	0	0	0	0
chr9	92113661	+	SEMA4D	chr9_92113661_+_SEMA4D	0	0	0	0	0	102	0	0	0	0
chr1	193050525	+	TROVE2	chr1_193050525_+_TROVE2	0	2	59	346	0	0	0	0	0	0
chr1	224034158	+	TP53BP2	chr1_224034158_+_TP53BP2	0	1	2	326	0	0	0	0	0	0
chr2	161993768	-	TANK	chr2_161993768_-_TANK	0	1	56	293	0	0	0	0	0	0
chrX	30908119	+	TAB3	chrX_30908119_+_TAB3	0	0	32	228	0	0	0	0	0	0
chr5	14203160	-	TRIO	chr5_14203160_-_TRIO	2	582	0	0	0	0	0	0	0	0
chr20	52323847	+	RNU7-14P	chr20_52323847_+_RNU7-14P	1	456	0	0	0	0	0	0	0	0
chr6	92191666	+	MIR4643	chr6_92191666_+_MIR4643	0	377	0	0	0	0	0	0	0	0
chr2	54796708	-	SPTBN1	chr2_54796708_-_SPTBN1	301	0	1	219	0	0	0	0	0	0
chr16	85590767	+	GSE1	chr16_85590767_+_GSE1	0	0	0	0	93	0	0	0	0	0
chr1	150535363	+	ADAMTSL4-AS1	chr1_150535363_+_ADAMTSL4-AS1	2	3	0	0	84	28467	237	88	1436	339
chr2	30371150	-	YPEL5	chr2_30371150_-_YPEL5	0	2	526	188	0	0	0	0	0	0
chr6	43596195	-	GTPBP2	chr6_43596195_-_GTPBP2	1856	2	5	187	0	0	0	0	0	0
chr17	75447749	-	SEPT9	chr17_75447749_-_SEPT9	0	260	0	0	0	0	0	0	0	0
chr10	11193023	-	CELF2	chr10_11193023_-_CELF2	0	0	0	0	0	96	0	0	0	0
chr11	124105231	-	OR8G1	chr11_124105231_-_OR8G1	0	0	0	0	0	0	2	77	0	23
chr12	7995740	+	SLC2A14	chr12_7995740_+_SLC2A14	0	1	0	157	0	0	0	0	0	0
chr18	3594884	+	DLGAP1	chr18_3594884_+_DLGAP1	2	175	0	0	0	0	0	0	0	0
chr14	71669432	-	PCNX	chr14_71669432_-_PCNX	0	0	0	0	0	96	0	0	0	0
chr3	138328239	+	FAIM	chr3_138328239_+_FAIM	26	27	31773	121	0	0	0	0	0	0
chr13	28158021	-	LNX2	chr13_28158021_-_LNX2	0	0	2	112	0	0	0	0	0	0
chr10	22517474	-	EBLN1	chr10_22517474_-_EBLN1	0	174	0	0	0	0	0	0	0	0
chr11	67034936	+	ADRBK1	chr11_67034936_+_ADRBK1	6	171	0	0	0	0	0	0	0	0
chr3	32363683	-	CMTM8	chr3_32363683_-_CMTM8	0	1	0	0	0	96	0	0	0	0
chr21	46983321	-	SLC19A1	chr21_46983321_-_SLC19A1	0	0	0	0	0	87	0	0	0	0
chr14	20203748	-	OR4Q3	chr14_20203748_-_OR4Q3	0	0	0	0	90	0	0	0	0	0
chr10	11194068	-	CELF2	chr10_11194068_-_CELF2	0	0	0	0	0	84	0	0	0	0
chr3	5051787	+	BHLHE40	chr3_5051787_+_BHLHE40	0	0	0	0	75	0	0	0	0	0
chr5	142602012	-	ARHGAP26	chr5_142602012_-_ARHGAP26	0	0	0	0	66	0	0	0	0	0
chr11	123942009	-	OR10G7	chr11_123942009_-_OR10G7	0	0	0	0	0	84	0	0	0	0
chr20	45988242	+	ZMYND8	chr20_45988242_+_ZMYND8	0	0	0	0	0	84	0	0	0	0
chr13	100183444	+	TM9SF2	chr13_100183444_+_TM9SF2	0	0	0	0	51	0	0	0	0	0
chr12	3989495	-	PARP11	chr12_3989495_-_PARP11	0	0	0	0	45	0	0	0	0	0
chr14	20203714	+	OR4Q3	chr14_20203714_+_OR4Q3	0	0	0	0	33	0	0	0	0	0
chr2	161285823	+	RBMS1	chr2_161285823_+_RBMS1	0	0	0	0	0	84	0	0	0	0
chr3	71483424	+	MIR1284	chr3_71483424_+_MIR1284	0	0	0	0	27	0	0	0	0	0
chr9	27313001	+	EQTN	chr9_27313001_+_EQTN	0	0	0	0	27	0	0	0	0	0
chr10	103651378	-	C10orf76	chr10_103651378_-_C10orf76	0	0	0	0	24	0	0	0	0	0
chr4	8512107	+	TRMT44	chr4_8512107_+_TRMT44	0	0	0	0	0	81	0	0	0	0
chr8	110868673	-	RNU2-67P	chr8_110868673_-_RNU2-67P	0	0	33	0	0	0	0	0	0	0
chr11	109948536	-	ZC3H12C	chr11_109948536_-_ZC3H12C	0	90	0	0	0	0	0	0	0	0
chr5	139077873	+	CXXC5	chr5_139077873_+_CXXC5	0	0	0	0	246	75	0	0	0	0
chr3	5060052	+	BHLHE40	chr3_5060052_+_BHLHE40	0	0	10	92	0	0	0	0	0	0
chr10	103651397	-	C10orf76	chr10_103651397_-_C10orf76	0	0	0	0	24	0	0	0	0	0
chr13	43575410	-	EPSTI1	chr13_43575410_-_EPSTI1	0	0	0	0	0	75	0	0	0	0
chr18	60805292	+	BCL2	chr18_60805292_+_BCL2	0	0	0	0	0	75	0	0	0	0
chr1	68188327	-	GNG12	chr1_68188327_-_GNG12	0	80	0	0	0	0	0	0	0	0
chr3	52224273	-	ALAS1	chr3_52224273_-_ALAS1	25	18	20526	81	0	0	0	0	0	0
chr3	48594970	-	PFKFB4	chr3_48594970_-_PFKFB4	0	0	0	0	0	75	0	0	0	0
chr8	68631443	-	CPA6	chr8_68631443_-_CPA6	0	0	0	0	0	75	0	0	0	0
chr9	123637957	-	PHF19	chr9_123637957_-_PHF19	0	0	0	0	0	75	0	0	0	0
chr8	127513764	+	RNU6-869P	chr8_127513764_+_RNU6-869P	0	78	0	0	0	0	0	0	0	0
chr11	67417673	-	ACY3	chr11_67417673_-_ACY3	0	0	0	0	0	72	0	0	0	0
chr17	47754377	-	SLC35B1	chr17_47754377_-_SLC35B1	76	46446	104	74	0	0	0	0	0	0
chr12	66285772	-	HMGA2	chr12_66285772_-_HMGA2	0	75	0	0	0	0	0	0	0	0
chr4	106678577	-	GSTCD	chr4_106678577_-_GSTCD	11	72	0	0	0	0	0	0	0	0
chr21	46983553	-	SLC19A1	chr21_46983553_-_SLC19A1	0	0	0	0	0	72	0	0	0	0
chr9	35919228	-	HRCT1	chr9_35919228_-_HRCT1	0	0	0	0	0	72	0	0	0	0
chr12	708177	+	NINJ2	chr12_708177_+_NINJ2	0	0	2	73	0	0	0	0	0	0
chr11	68273488	+	PPP6R3	chr11_68273488_+_PPP6R3	0	0	1	0	0	69	0	0	0	0
chr14	50466528	+	C14orf182	chr14_50466528_+_C14orf182	0	0	4	67	0	0	0	0	0	0
chr6	11389642	-	NEDD9	chr6_11389642_-_NEDD9	0	1	4	65	0	0	0	0	0	0
chr2	100477106	+	AFF3	chr2_100477106_+_AFF3	0	0	0	65	0	0	0	0	0	0
chr1	167585862	+	RCSD1	chr1_167585862_+_RCSD1	73857	49	95	61	0	0	0	0	0	0
chr7	148637709	-	RNY5	chr7_148637709_-_RNY5	0	1	317	59	0	0	0	0	0	0
chr12	66311551	-	HMGA2	chr12_66311551_-_HMGA2	0	1	11	48	0	0	0	0	0	0
chr6	33182131	+	RING1	chr6_33182131_+_RING1	1	0	0	0	0	69	0	0	0	0
chrX	118811796	+	6-Sep	chrX_118811796_+_43714	0	0	0	0	0	69	0	0	0	0
chr3	36965664	-	TRANK1	chr3_36965664_-_TRANK1	0	0	0	0	0	63	0	0	0	0
chr3	53284824	-	TKT	chr3_53284824_-_TKT	0	0	0	0	0	57	0	0	0	0
chr2	7017320	+	RSAD2	chr2_7017320_+_RSAD2	0	0	0	0	0	0	0	1	61	22
chr20	52357029	+	RNU7-14P	chr20_52357029_+_RNU7-14P	0	0	0	0	0	0	0	0	10	18
chr12	46862241	-	SLC38A2	chr12_46862241_-_SLC38A2	1	0	0	0	0	615	27	0	0	0
chr20	9141765	+	PLCB4	chr20_9141765_+_PLCB4	24608	33	34	36	0	0	0	0	0	0
chr4	8512697	-	TRMT44	chr4_8512697_-_TRMT44	0	0	0	0	0	54	0	0	0	0
chr10	11193413	-	CELF2	chr10_11193413_-_CELF2	0	0	0	0	0	51	0	0	0	0
chr12	53689670	-	PFDN5	chr12_53689670_-_PFDN5	1005	0	0	0	0	51	0	0	0	0
chr19	17240254	+	MYO9B	chr19_17240254_+_MYO9B	0	3	0	0	0	51	0	0	0	0
chr1	54947181	-	ACOT11	chr1_54947181_-_ACOT11	0	0	0	0	0	51	0	0	0	0
chr4	8512327	-	TRMT44	chr4_8512327_-_TRMT44	0	0	0	0	3	51	0	0	0	0
chr6	159519594	-	TAGAP	chr6_159519594_-_TAGAP	0	0	0	0	0	51	0	0	0	0
chr12	69003976	+	RAP1B	chr12_69003976_+_RAP1B	241	0	0	0	0	0	0	0	0	0
chr2	144014870	+	ARHGAP15	chr2_144014870_+_ARHGAP15	218	0	0	0	0	0	0	0	0	0
chr12	19728833	+	AEBP2	chr12_19728833_+_AEBP2	214	0	0	0	0	0	0	0	0	0
chr16	62626283	-	RNU6-21P	chr16_62626283_-_RNU6-21P	3	60	0	0	0	0	0	0	0	0
chr15	63688411	+	CA12	chr15_63688411_+_CA12	71	83740	107	68	0	9	10	0	0	0
chr14	91790923	-	CCDC88C	chr14_91790923_-_CCDC88C	0	0	0	0	0	48	0	0	0	0
chr6	35696382	+	ARMC12	chr6_35696382_+_ARMC12	0	0	0	0	0	48	0	0	0	0
chr21	36399891	-	RUNX1	chr21_36399891_-_RUNX1	1	5782	14	0	0	0	0	0	0	0
chr12	68768482	+	MDM1	chr12_68768482_+_MDM1	41	36039	39	26	0	0	0	0	0	0
chr6	25344330	+	LRRC16A	chr6_25344330_+_LRRC16A	0	46	0	0	0	0	0	0	0	0
chr1	203595521	+	ATP2B4	chr1_203595521_+_ATP2B4	26064	23	33	24	0	0	0	0	0	0
chr20	11892938	-	BTBD3	chr20_11892938_-_BTBD3	124	0	0	0	0	0	0	0	0	0
chr6	32497728	+	HLA-DRB5	chr6_32497728_+_HLA-DRB5	0	0	0	22	0	0	0	0	0	0
chr13	46749659	+	RN7SL288P	chr13_46749659_+_RN7SL288P	92	0	0	0	0	0	0	0	0	0
chr5	14170954	+	TRIO	chr5_14170954_+_TRIO	89	0	0	0	0	0	0	0	0	0
chr15	74679659	-	CYP11A1	chr15_74679659_-_CYP11A1	0	0	0	20	0	0	0	0	0	0
chr10	11207562	+	CELF2	chr10_11207562_+_CELF2	0	0	0	0	0	45	0	0	0	0
chr1	120558489	-	NOTCH2	chr1_120558489_-_NOTCH2	0	0	0	0	0	45	0	0	0	0
chr12	59990980	-	RNU4-20P	chr12_59990980_-_RNU4-20P	3	0	0	0	0	45	0	0	0	0
chr21	46983237	+	SLC19A1	chr21_46983237_+_SLC19A1	0	0	0	0	0	45	0	0	0	0
chr6	14457283	-	RNU6-793P	chr6_14457283_-_RNU6-793P	0	0	0	0	0	45	0	0	0	0
chr7	5465339	+	TNRC18	chr7_5465339_+_TNRC18	0	28	0	0	0	42	0	0	0	0
chr11	45172351	-	PRDM11	chr11_45172351_-_PRDM11	0	0	0	0	0	42	0	0	0	0
chr4	41460418	+	LIMCH1	chr4_41460418_+_LIMCH1	1	41	0	0	0	0	0	0	0	0
chr4	14745152	-	CPEB2	chr4_14745152_-_CPEB2	0	0	0	0	0	42	0	0	0	0
chr11	3859603	+	RHOG	chr11_3859603_+_RHOG	0	0	0	0	0	39	0	0	0	0
chr17	75142945	-	SEC14L1	chr17_75142945_-_SEC14L1	0	1	0	18	0	0	0	0	0	0
chr7	75594800	+	POR	chr7_75594800_+_POR	5	6700	10	17	0	0	0	0	0	0
chr1	29212250	+	OPRD1	chr1_29212250_+_OPRD1	0	0	1	16	0	0	0	0	0	0
chr6	33043246	+	HLA-DPB1	chr6_33043246_+_HLA-DPB1	0	0	0	0	0	0	19	0	0	0
chr5	171028481	+	FGF18	chr5_171028481_+_FGF18	0	0	8	14	0	0	0	0	0	0
chr5	32210667	-	MTMR12	chr5_32210667_-_MTMR12	0	0	0	0	0	6	16	0	0	0
chr1	231578310	+	EGLN1	chr1_231578310_+_EGLN1	11117	22	2	14	0	0	0	0	0	0
chr17	38481576	+	RARA	chr17_38481576_+_RARA	0	0	0	0	0	39	0	0	0	0
chr3	87843860	+	RNU6-873P	chr3_87843860_+_RNU6-873P	0	0	0	0	0	39	0	0	0	0
chr6	35696056	+	ARMC12	chr6_35696056_+_ARMC12	0	0	0	0	0	39	0	0	0	0
chr6	15281343	+	JARID2	chr6_15281343_+_JARID2	0	0	0	0	0	0	16	0	0	0
chr9	12697509	+	TYRP1	chr9_12697509_+_TYRP1	0	0	0	0	0	12	15	0	0	0
chr14	81894716	-	STON2	chr14_81894716_-_STON2	0	0	0	0	0	36	0	0	0	0
chr2	38083264	+	LINC00211	chr2_38083264_+_LINC00211	0	0	5	13	0	0	0	0	0	0
chr12	90342310	-	RNU6-148P	chr12_90342310_-_RNU6-148P	0	0	0	0	3	36	0	0	0	0
chr5	374899	+	AHRR	chr5_374899_+_AHRR	0	0	0	13	0	0	0	0	0	0
chr8	11660381	+	FDFT1	chr8_11660381_+_FDFT1	0	0	31	12	0	0	0	0	0	0
chr2	188376834	-	TFPI	chr2_188376834_-_TFPI	13	18358	19	12	0	0	0	0	0	0
chr12	68768648	-	MDM1	chr12_68768648_-_MDM1	0	33	0	0	0	0	0	0	0	0
chr6	45406085	-	RUNX2	chr6_45406085_-_RUNX2	0	0	0	0	24	0	0	0	0	0
chr21	46983177	-	SLC19A1	chr21_46983177_-_SLC19A1	0	0	0	0	0	36	0	0	0	0
chr16	59331748	+	RNU4-58P	chr16_59331748_+_RNU4-58P	6	8548	12	10	0	0	0	0	0	0
chr12	94160057	+	CRADD	chr12_94160057_+_CRADD	0	0	2	14	0	3	0	0	0	11
chr4	8512287	-	TRMT44	chr4_8512287_-_TRMT44	0	0	0	0	0	36	0	0	0	0
chr10	3137800	-	PFKP	chr10_3137800_-_PFKP	5	4436	9	10	0	0	0	0	0	0
chr4	8512537	-	TRMT44	chr4_8512537_-_TRMT44	0	0	0	0	0	36	0	0	0	0
chr3	5051846	+	BHLHE40	chr3_5051846_+_BHLHE40	0	0	0	0	21	0	0	0	0	0
chr8	145159032	+	SHARPIN	chr8_145159032_+_SHARPIN	0	0	0	0	0	36	0	0	0	0
chr3	187933757	-	AC022498.1	chr3_187933757_-_AC022498.1	42	22	1218	18091	0	33	0	0	0	0
chr5	40405865	-	RNU1-150P	chr5_40405865_-_RNU1-150P	2589	6	0	10	0	0	0	0	0	0
chr3	67412351	+	SUCLG2	chr3_67412351_+_SUCLG2	0	0	0	0	0	0	0	0	0	10
chr12	27090514	+	ASUN	chr12_27090514_+_ASUN	4	0	1896	9	0	0	0	0	0	0
chr1	234508737	+	COA6	chr1_234508737_+_COA6	0	0	0	0	0	33	0	0	0	0
chr10	131617044	-	EBF3	chr10_131617044_-_EBF3	0	0	0	0	18	0	0	0	0	0
chr1	37947077	-	ZC3H12A	chr1_37947077_-_ZC3H12A	0	0	0	0	0	33	0	0	0	0
chr17	17655204	-	SMCR5	chr17_17655204_-_SMCR5	0	0	0	0	0	33	0	0	0	0
chr10	11193176	-	CELF2	chr10_11193176_-_CELF2	0	0	0	0	0	30	0	0	0	0
chr15	90455359	+	C15orf38-AP3S2	chr15_90455359_+_C15orf38-AP3S2	0	0	0	0	9	30	0	0	0	0
chr11	68142006	+	LRP5	chr11_68142006_+_LRP5	0	0	0	0	0	30	0	0	0	0
chr16	75583929	+	TMEM231	chr16_75583929_+_TMEM231	0	0	0	0	0	30	0	0	0	0
chr21	46983530	-	SLC19A1	chr21_46983530_-_SLC19A1	0	0	0	0	0	30	0	0	0	0
chr8	68631260	-	CPA6	chr8_68631260_-_CPA6	0	0	0	0	0	30	0	0	0	0
chr8	68631460	-	CPA6	chr8_68631460_-_CPA6	0	0	0	0	0	30	0	0	0	0
chr1	167597145	-	RCSD1	chr1_167597145_-_RCSD1	0	0	0	0	0	27	0	0	0	0
chr14	20203759	+	OR4Q3	chr14_20203759_+_OR4Q3	0	0	0	0	18	0	0	0	0	0
chr14	74219521	+	MIR4505	chr14_74219521_+_MIR4505	2	0	0	0	0	27	0	0	0	0
chr12	27090560	-	ASUN	chr12_27090560_-_ASUN	0	0	0	9	0	0	0	0	0	0
chr6	106961075	+	AIM1	chr6_106961075_+_AIM1	0	0	1	1	0	3	10319	0	2	7
chr21	46983875	-	SLC19A1	chr21_46983875_-_SLC19A1	0	0	0	0	0	27	0	0	0	0
chr5	376031	-	AHRR	chr5_376031_-_AHRR	1	0	0	0	0	27	0	0	0	0
chr8	71127082	+	NCOA2	chr8_71127082_+_NCOA2	0	0	0	0	0	27	0	0	0	0
chr3	196355702	-	NRROS	chr3_196355702_-_NRROS	0	0	2	9	0	0	0	0	0	0
chr13	43918873	-	ENOX1	chr13_43918873_-_ENOX1	5331	5	9	8	0	0	0	0	0	0
chr10	11194504	+	CELF2	chr10_11194504_+_CELF2	0	0	0	0	0	24	0	0	0	0
chr11	18405748	-	MIR3159	chr11_18405748_-_MIR3159	0	0	0	0	0	24	0	0	0	0
chr19	5963624	+	RANBP3	chr19_5963624_+_RANBP3	3	0	0	0	0	24	0	0	0	0
chr11	70899066	+	SHANK2	chr11_70899066_+_SHANK2	0	0	0	8	0	0	0	0	0	0
chr14	77466355	+	IRF2BPL	chr14_77466355_+_IRF2BPL	0	0	0	0	0	24	0	0	0	0
chr2	70330633	+	PCBP1	chr2_70330633_+_PCBP1	0	0	3	8	0	0	0	0	0	0
chr12	110791430	+	ATP2A2	chr12_110791430_+_ATP2A2	1	0	1	8	0	0	0	0	0	0
chr16	29974971	+	TMEM219	chr16_29974971_+_TMEM219	0	0	0	0	0	24	0	0	0	0
chr3	5050775	+	BHLHE40	chr3_5050775_+_BHLHE40	0	0	0	0	18	0	0	0	0	0
chr3	71483701	-	MIR1284	chr3_71483701_-_MIR1284	0	0	0	0	18	0	0	0	0	0
chr16	68320700	-	SLC7A6	chr16_68320700_-_SLC7A6	0	0	0	0	0	24	0	0	0	0
chr12	3989564	-	PARP11	chr12_3989564_-_PARP11	0	0	0	0	15	0	0	0	0	0
chr14	20203787	+	OR4Q3	chr14_20203787_+_OR4Q3	0	0	0	0	15	0	0	0	0	0
chr3	71483427	-	MIR1284	chr3_71483427_-_MIR1284	0	0	0	0	15	0	0	0	0	0
chr5	131799371	+	C5orf56	chr5_131799371_+_C5orf56	0	0	0	0	0	24	0	0	0	0
chr6	35696251	+	ARMC12	chr6_35696251_+_ARMC12	0	0	0	0	0	24	0	0	0	0
chr8	68631210	-	CPA6	chr8_68631210_-_CPA6	0	0	0	0	0	24	0	0	0	0
chrX	123093585	-	STAG2	chrX_123093585_-_STAG2	1	0	0	0	0	24	0	0	0	0
chr3	71483729	-	MIR1284	chr3_71483729_-_MIR1284	0	0	0	0	15	0	0	0	0	0
chr10	11193240	-	CELF2	chr10_11193240_-_CELF2	0	0	0	0	0	21	0	0	0	0
chr4	94273585	-	GRID2	chr4_94273585_-_GRID2	0	0	0	0	15	0	0	0	0	0
chr7	130614887	+	RP11-138A9.2	chr7_130614887_+_RP11-138A9.2	0	1	239	0	0	21	0	0	0	0
chr1	38497359	+	UTP11L	chr1_38497359_+_UTP11L	0	0	0	7	0	0	0	0	0	0
chr6	91604413	-	MAP3K7	chr6_91604413_-_MAP3K7	0	0	74	6	0	0	0	0	0	0
chr2	43395716	-	THADA	chr2_43395716_-_THADA	0	0	0	0	24	21	0	0	0	0
chr17	55570565	-	MSI2	chr17_55570565_-_MSI2	0	0	0	0	0	21	0	0	0	0
chr11	47574128	-	RN7SL652P	chr11_47574128_-_RN7SL652P	0	0	0	0	12	0	0	0	0	0
chr12	3989129	-	PARP11	chr12_3989129_-_PARP11	0	0	0	0	12	0	0	0	0	0
chr3	5051799	+	BHLHE40	chr3_5051799_+_BHLHE40	0	0	0	0	12	0	0	0	0	0
chr3	71483402	+	MIR1284	chr3_71483402_+_MIR1284	0	0	0	0	12	0	0	0	0	0
chr3	71483436	-	MIR1284	chr3_71483436_-_MIR1284	0	0	0	0	12	0	0	0	0	0
chr6	69922546	+	BAI3	chr6_69922546_+_BAI3	0	0	0	0	12	0	0	0	0	0
chr5	86377728	-	RN7SKP34	chr5_86377728_-_RN7SKP34	54	0	0	0	0	0	0	0	0	0
chr7	139528650	+	TBXAS1	chr7_139528650_+_TBXAS1	53	0	0	0	0	0	0	0	0	0
chrX	70329169	-	IL2RG	chrX_70329169_-_IL2RG	0	0	0	0	12	0	0	0	0	0
chr18	60921478	+	BCL2	chr18_60921478_+_BCL2	0	0	0	0	0	21	0	0	0	0
chr10	131616876	+	EBF3	chr10_131616876_+_EBF3	0	0	0	0	9	0	0	0	0	0
chr12	68776348	+	MDM1	chr12_68776348_+_MDM1	0	0	0	0	3	21	0	0	0	0
chr12	54811515	-	ITGA5	chr12_54811515_-_ITGA5	0	0	0	0	321	2844	10	0	0	0
chr17	56410570	+	MIR4736	chr17_56410570_+_MIR4736	0	0	1	0	0	21	0	0	0	0
chr4	185277440	-	IRF2	chr4_185277440_-_IRF2	0	0	0	0	0	21	0	0	0	0
chr6	143171502	+	HIVEP2	chr6_143171502_+_HIVEP2	43	0	0	0	0	0	0	0	0	0
chr5	14203996	-	TRIO	chr5_14203996_-_TRIO	0	20	0	0	0	0	0	0	0	0
chr3	16554154	+	RFTN1	chr3_16554154_+_RFTN1	0	0	0	1	0	21	0	0	0	0
chr17	78733223	-	RPTOR	chr17_78733223_-_RPTOR	0	0	1	1	0	21	0	0	0	0
chr11	75294092	-	MAP6	chr11_75294092_-_MAP6	2	21	0	0	2913	4224	3	101	259	0
chr5	66530020	+	CD180	chr5_66530020_+_CD180	0	0	3	6	0	0	0	0	0	0
chr10	131616964	+	EBF3	chr10_131616964_+_EBF3	0	0	0	0	9	0	0	0	0	0
chr10	131617005	+	EBF3	chr10_131617005_+_EBF3	0	0	0	0	9	0	0	0	0	0
chr10	131617116	-	EBF3	chr10_131617116_-_EBF3	0	0	0	0	9	0	0	0	0	0
chr11	66469099	+	SPTBN2	chr11_66469099_+_SPTBN2	0	0	0	0	9	0	0	0	0	0
chr9	75606882	+	ALDH1A1	chr9_75606882_+_ALDH1A1	1	20	0	0	0	0	0	0	0	0
chr2	85059557	+	TRABD2A	chr2_85059557_+_TRABD2A	0	0	0	6	0	0	0	0	0	0
chr2	160450267	+	BAZ2B	chr2_160450267_+_BAZ2B	106	19	0	0	0	0	0	0	0	0
chr5	138596923	-	MATR3	chr5_138596923_-_MATR3	0	0	0	0	0	21	0	0	0	0
chr12	3990328	+	PARP11	chr12_3990328_+_PARP11	0	0	0	0	9	0	0	0	0	0
chr14	20203818	-	OR4Q3	chr14_20203818_-_OR4Q3	0	0	0	0	9	0	0	0	0	0
chr1	112135032	-	ADORA3	chr1_112135032_-_ADORA3	0	0	0	5	0	0	0	0	0	0
chr11	95979356	+	MAML2	chr11_95979356_+_MAML2	0	0	11	5	0	0	0	0	0	0
chr15	22320934	-	OR4H6P	chr15_22320934_-_OR4H6P	0	0	0	0	9	0	0	0	0	0
chr15	54776703	-	UNC13C	chr15_54776703_-_UNC13C	0	0	0	0	9	0	0	0	0	0
chr5	139027339	-	UBE2D2	chr5_139027339_-_UBE2D2	0	0	0	0	0	21	0	0	0	0
chr5	20536087	-	CDH18	chr5_20536087_-_CDH18	0	0	0	0	0	21	0	0	0	0
chr14	50469811	-	C14orf182	chr14_50469811_-_C14orf182	0	0	0	0	0	0	0	0	31	0
chr1	150121522	+	PLEKHO1	chr1_150121522_+_PLEKHO1	0	0	0	0	0	18	0	0	0	0
chr5	102454586	-	PPIP5K2	chr5_102454586_-_PPIP5K2	0	0	10	5	0	0	0	0	0	0
chr17	7154402	-	CTDNEP1	chr17_7154402_-_CTDNEP1	0	0	7	5	0	0	0	0	0	0
chrX	147462182	+	AC002368.4	chrX_147462182_+_AC002368.4	0	0	6	5	0	0	0	0	0	0
chr11	67041906	-	ADRBK1	chr11_67041906_-_ADRBK1	0	0	0	0	0	18	0	0	0	0
chr10	11193041	-	CELF2	chr10_11193041_-_CELF2	0	0	0	0	3	18	0	0	0	0
chr7	75595207	-	POR	chr7_75595207_-_POR	0	17	0	0	0	0	0	0	0	0
chr4	87307896	+	RN7SKP96	chr4_87307896_+_RN7SKP96	0	16	0	0	0	0	0	0	0	0
chr14	35803381	-	PSMA6	chr14_35803381_-_PSMA6	0	0	0	0	0	18	0	0	0	0
chr11	18416871	-	LDHA	chr11_18416871_-_LDHA	0	0	8	0	0	0	0	0	0	0
chr5	40504389	+	PTGER4	chr5_40504389_+_PTGER4	2	0	0	0	0	18	0	0	0	0
chr15	90543930	+	MIR3174	chr15_90543930_+_MIR3174	0	0	0	0	0	18	0	0	0	0
chr16	69144335	+	HAS3	chr16_69144335_+_HAS3	0	0	0	0	0	18	0	0	0	0
chr16	81363466	+	GAN	chr16_81363466_+_GAN	0	0	0	0	9	0	0	0	0	0
chr3	5050499	+	BHLHE40	chr3_5050499_+_BHLHE40	0	0	0	0	9	0	0	0	0	0
chr3	71483650	-	MIR1284	chr3_71483650_-_MIR1284	0	0	0	0	9	0	0	0	0	0
chr5	22273309	+	PMCHL1	chr5_22273309_+_PMCHL1	0	0	0	1	9	0	0	0	0	0
chr13	96853621	-	HS6ST3	chr13_96853621_-_HS6ST3	35	0	0	0	0	0	0	0	0	0
chr11	67034993	-	ADRBK1	chr11_67034993_-_ADRBK1	2	14	0	0	0	0	0	0	0	0
chr12	2921067	-	ITFG2	chr12_2921067_-_ITFG2	32	0	0	0	0	0	0	0	0	0
chr17	66023563	-	KPNA2	chr17_66023563_-_KPNA2	0	14	0	0	0	0	0	0	0	0
chr5	169783160	-	KCNIP1	chr5_169783160_-_KCNIP1	0	14	0	0	0	0	0	0	0	0
chr6	28246591	-	PGBD1	chr6_28246591_-_PGBD1	31	0	0	0	0	0	0	0	0	0
chr10	80898030	-	ZMIZ1	chr10_80898030_-_ZMIZ1	0	0	1	0	0	18	0	0	0	0
chr21	48025976	-	S100B	chr21_48025976_-_S100B	0	0	0	0	0	18	0	0	0	0
chr2	55346268	+	CLHC1	chr2_55346268_+_CLHC1	0	0	0	0	0	18	0	0	0	0
chr7	75595553	+	POR	chr7_75595553_+_POR	0	14	0	0	0	0	0	0	0	0
chr11	67035035	-	ADRBK1	chr11_67035035_-_ADRBK1	0	13	0	0	0	0	0	0	0	0
chr7	5860680	-	ZNF815P	chr7_5860680_-_ZNF815P	26	0	0	0	0	0	0	0	0	0
chr14	88761083	+	KCNK10	chr14_88761083_+_KCNK10	25	0	0	0	0	0	0	0	0	0
chr19	18393385	-	MIR3188	chr19_18393385_-_MIR3188	0	0	1	0	0	18	0	0	0	0
chr6	28246549	-	PGBD1	chr6_28246549_-_PGBD1	23	0	0	0	0	0	0	0	0	0
chr2	70330658	+	PCBP1	chr2_70330658_+_PCBP1	0	0	5	5	0	0	0	0	0	0
chr1	167585914	-	RCSD1	chr1_167585914_-_RCSD1	16	0	0	0	0	0	0	0	0	0
chr4	8512577	-	TRMT44	chr4_8512577_-_TRMT44	0	0	0	0	0	18	0	0	0	0
chr5	174637249	+	DRD1	chr5_174637249_+_DRD1	0	0	0	0	0	18	0	0	0	0
chr10	105668357	+	OBFC1	chr10_105668357_+_OBFC1	0	0	0	0	0	15	0	0	0	0
chr12	53614396	+	RARG	chr12_53614396_+_RARG	0	0	8	0	0	0	0	0	0	0
chr11	14648073	+	PSMA1	chr11_14648073_+_PSMA1	15	0	0	0	0	0	0	0	0	0
chr19	55030606	-	LAIR2	chr19_55030606_-_LAIR2	3295	5	0	5	0	0	0	0	0	0
chr7	75594977	+	POR	chr7_75594977_+_POR	0	13	0	0	0	0	0	0	0	0
chr16	29665243	-	SPN	chr16_29665243_-_SPN	0	0	0	5	0	0	0	0	0	0
chr6	28316535	-	ZKSCAN3	chr6_28316535_-_ZKSCAN3	0	0	0	5	0	0	0	0	0	0
chr2	158333886	-	CYTIP	chr2_158333886_-_CYTIP	0	0	10	4	0	0	0	0	0	0
chr1	159893607	+	TAGLN2	chr1_159893607_+_TAGLN2	0	0	0	4	0	0	0	0	0	0
chr20	54994815	+	CASS4	chr20_54994815_+_CASS4	0	0	9	4	0	0	0	0	0	0
chr11	65184232	+	FRMD8	chr11_65184232_+_FRMD8	0	0	0	4	0	0	0	0	0	0
chr10	11193642	-	CELF2	chr10_11193642_-_CELF2	0	0	0	0	0	15	0	0	0	0
chr5	139048738	-	CXXC5	chr5_139048738_-_CXXC5	0	0	0	0	0	966	0	0	30	0
chr7	75595298	-	POR	chr7_75595298_-_POR	0	13	0	0	0	0	0	0	0	0
chr10	134236245	-	PWWP2B	chr10_134236245_-_PWWP2B	0	0	0	0	0	15	0	0	0	0
chr1	38497486	-	UTP11L	chr1_38497486_-_UTP11L	0	0	0	4	0	0	0	0	0	0
chr7	36764285	+	AOAH	chr7_36764285_+_AOAH	3	4674	7	0	0	0	0	0	0	0
chr16	70487939	+	RNU6-23P	chr16_70487939_+_RNU6-23P	0	0	0	4	0	0	0	0	0	0
chr9	75606942	-	ALDH1A1	chr9_75606942_-_ALDH1A1	1318	31026	32	102	0	15	0	0	0	0
chr15	66124880	+	RNU6-265P	chr15_66124880_+_RNU6-265P	0	0	0	0	0	0	9	0	0	0
chr11	45173576	+	PRDM11	chr11_45173576_+_PRDM11	0	0	0	0	0	15	0	0	0	0
chr9	116343880	-	RGS3	chr9_116343880_-_RGS3	0	0	0	2	0	15	0	0	0	0
chr14	71671289	-	PCNX	chr14_71671289_-_PCNX	0	0	0	0	0	15	0	0	0	0
chr17	69986602	+	AC007461.1	chr17_69986602_+_AC007461.1	0	0	0	0	0	15	0	0	0	0
chr2	85518298	+	TCF7L1	chr2_85518298_+_TCF7L1	14	0	0	0	0	0	0	0	0	0
chr20	35233808	+	TGIF2-C20orf24	chr20_35233808_+_TGIF2-C20orf24	0	0	0	0	0	15	0	0	0	0
chrX	70330831	-	IL2RG	chrX_70330831_-_IL2RG	0	0	0	0	9	0	0	0	0	0
chr10	103651348	-	C10orf76	chr10_103651348_-_C10orf76	0	0	0	0	6	0	0	0	0	0
chr7	75595146	-	POR	chr7_75595146_-_POR	0	11	0	0	0	0	0	0	0	0
chr10	78871845	-	KCNMA1	chr10_78871845_-_KCNMA1	0	0	0	0	6	0	0	0	0	0
chr9	75606859	+	ALDH1A1	chr9_75606859_+_ALDH1A1	0	11	0	0	0	0	0	0	0	0
chr10	74015197	-	DDIT4	chr10_74015197_-_DDIT4	1	1912	1	4	0	0	0	0	0	0
chr8	71279158	+	NCOA2	chr8_71279158_+_NCOA2	0	0	0	0	0	0	0	0	0	7
chr21	36399843	+	RUNX1	chr21_36399843_+_RUNX1	0	9	0	0	0	0	0	0	0	0
chr22	40490199	-	TNRC6B	chr22_40490199_-_TNRC6B	13	0	0	0	0	0	0	0	0	0
chr12	120933233	+	DYNLL1	chr12_120933233_+_DYNLL1	0	8	0	0	0	0	0	0	0	0
chr1	229162988	-	TMEM78	chr1_229162988_-_TMEM78	0	1	0	0	0	15	0	0	0	0
chr3	5060755	-	BHLHE40	chr3_5060755_-_BHLHE40	0	0	0	4	0	0	0	0	0	0
chr2	45952952	-	PRKCE	chr2_45952952_-_PRKCE	11	0	0	0	0	0	0	0	0	0
chr2	109279906	+	LIMS1	chr2_109279906_+_LIMS1	0	0	0	0	0	15	0	0	0	0
chr11	109433342	+	C11orf87	chr11_109433342_+_C11orf87	0	0	0	0	6	0	0	0	0	0
chr3	50376140	-	RASSF1	chr3_50376140_-_RASSF1	0	0	0	0	0	15	0	0	0	0
chr15	63688581	-	CA12	chr15_63688581_-_CA12	0	8	0	0	0	0	0	0	0	0
chr7	75595345	-	POR	chr7_75595345_-_POR	0	8	0	0	0	0	0	0	0	0
chr7	113072322	+	TSRM	chr7_113072322_+_TSRM	1	8	0	0	0	0	0	0	0	0
chr5	131723328	+	SLC22A5	chr5_131723328_+_SLC22A5	0	0	0	4	0	0	0	0	0	0
chr9	124034805	+	GSN	chr9_124034805_+_GSN	0	0	0	4	0	0	0	0	0	0
chr11	70899127	+	SHANK2	chr11_70899127_+_SHANK2	0	0	0	3	0	0	0	0	0	0
chr1	212326561	-	DTL	chr1_212326561_-_DTL	0	0	0	3	0	0	0	0	0	0
chr13	28025190	-	MTIF3	chr13_28025190_-_MTIF3	1202	2	3	3	0	0	0	0	0	0
chr6	30478653	+	HLA-E	chr6_30478653_+_HLA-E	0	0	3	3	0	0	0	0	0	0
chr6	16700585	-	ATXN1	chr6_16700585_-_ATXN1	0	0	0	0	0	15	0	0	0	0
chr6	70506221	-	LMBRD1	chr6_70506221_-_LMBRD1	0	0	0	0	0	15	0	0	0	0
chr4	144105726	-	USP38	chr4_144105726_-_USP38	11	0	0	0	0	0	0	0	0	0
chr1	38497529	-	UTP11L	chr1_38497529_-_UTP11L	0	0	0	3	0	0	0	0	0	0
chr20	9141876	-	PLCB4	chr20_9141876_-_PLCB4	9	0	0	0	0	0	0	0	0	0
chr5	76325526	+	AGGF1	chr5_76325526_+_AGGF1	0	1256	2	3	0	0	0	0	0	0
chr1	66773487	-	PDE4B	chr1_66773487_-_PDE4B	0	0	0	3	0	0	0	0	0	0
chr10	3137637	+	PFKP	chr10_3137637_+_PFKP	0	6	0	0	0	0	0	0	0	0
chr11	45172939	-	PRDM11	chr11_45172939_-_PRDM11	0	0	0	0	6	0	0	0	0	0
chr11	45174149	+	PRDM11	chr11_45174149_+_PRDM11	0	0	0	0	6	0	0	0	0	0
chr9	15293838	+	TTC39B	chr9_15293838_+_TTC39B	0	0	0	0	0	0	5	0	0	0
chr1	19259155	-	IFFO2	chr1_19259155_-_IFFO2	0	6	0	0	0	0	0	0	0	0
chr11	45174246	+	PRDM11	chr11_45174246_+_PRDM11	0	0	0	0	6	0	0	0	0	0
chr16	48646841	+	N4BP1	chr16_48646841_+_N4BP1	26773	23	37	34	0	12	0	0	0	0
chr1	241695327	+	KMO	chr1_241695327_+_KMO	373	0	1	3	0	0	0	0	0	0
chr14	51321975	-	PYGL	chr14_51321975_-_PYGL	0	6	0	0	0	0	0	0	0	0
chr13	28024826	+	MTIF3	chr13_28024826_+_MTIF3	7	0	0	0	0	0	0	0	0	0
chr5	96270195	-	LNPEP	chr5_96270195_-_LNPEP	1	0	0	8	0	12	0	0	0	0
chr11	75051323	-	ARRB1	chr11_75051323_-_ARRB1	0	0	0	0	0	12	0	0	0	0
chr9	117135940	+	AKNA	chr9_117135940_+_AKNA	0	0	0	0	0	15	4	0	0	0
chr12	116994764	-	MAP1LC3B2	chr12_116994764_-_MAP1LC3B2	0	0	0	0	0	12	0	0	0	0
chr9	87929159	-	AGTPBP1	chr9_87929159_-_AGTPBP1	2	6	0	0	0	0	0	0	0	0
chr1	47701713	-	TAL1	chr1_47701713_-_TAL1	0	0	0	0	0	0	14	0	3792	5
chr9	75606828	+	ALDH1A1	chr9_75606828_+_ALDH1A1	1	6	0	0	0	0	0	0	0	0
chr20	31116321	+	C20orf112	chr20_31116321_+_C20orf112	0	0	0	3	0	0	0	0	0	0
chr20	52260148	+	RNU7-14P	chr20_52260148_+_RNU7-14P	2	3	0	0	0	12	0	0	0	0
chr9	129811887	-	RALGPS1	chr9_129811887_-_RALGPS1	7	0	0	0	0	0	0	0	0	0
chr20	52272247	-	RNU7-14P	chr20_52272247_-_RNU7-14P	0	0	0	3	0	0	0	0	0	0
chr4	8512234	+	TRMT44	chr4_8512234_+_TRMT44	0	0	0	3	0	0	0	0	0	0
chr10	3137597	+	PFKP	chr10_3137597_+_PFKP	0	5	0	0	0	0	0	0	0	0
chr10	3137714	-	PFKP	chr10_3137714_-_PFKP	0	5	0	0	0	0	0	0	0	0
chr13	52026562	+	INTS6	chr13_52026562_+_INTS6	0	0	0	0	0	12	0	0	0	0
chr6	103304437	-	GRIK2	chr6_103304437_-_GRIK2	0	0	0	3	0	0	0	0	0	0
chr12	90341391	-	RNU6-148P	chr12_90341391_-_RNU6-148P	0	0	0	0	0	0	0	0	0	5
chr10	104363271	-	SUFU	chr10_104363271_-_SUFU	0	0	75	2	0	0	0	0	0	0
chr14	50466415	-	C14orf182	chr14_50466415_-_C14orf182	0	0	0	0	0	12	0	0	0	0
chr1	112134809	+	ADORA3	chr1_112134809_+_ADORA3	0	0	0	2	0	0	0	0	0	0
chr22	36237706	+	RBFOX2	chr22_36237706_+_RBFOX2	156	0	0	2	0	0	0	0	0	0
chr13	99626179	-	DOCK9	chr13_99626179_-_DOCK9	0	5	0	0	0	0	0	0	0	0
chr13	99626223	-	DOCK9	chr13_99626223_-_DOCK9	0	5	0	0	0	0	0	0	0	0
chr11	9722501	+	SWAP70	chr11_9722501_+_SWAP70	6	0	0	0	0	0	0	0	0	0
chr11	31992077	-	RCN1	chr11_31992077_-_RCN1	0	0	0	2	0	0	0	0	0	0
chr19	39160454	+	ACTN4	chr19_39160454_+_ACTN4	0	5	0	0	0	0	0	0	0	0
chr20	9141905	+	PLCB4	chr20_9141905_+_PLCB4	6	0	0	0	0	0	0	0	0	0
chr22	48962689	-	FAM19A5	chr22_48962689_-_FAM19A5	6	0	0	0	0	0	0	0	0	0
chr2	70353899	+	C2orf42	chr2_70353899_+_C2orf42	6	0	0	0	0	0	0	0	0	0
chr20	45988443	-	ZMYND8	chr20_45988443_-_ZMYND8	0	5	0	0	0	0	0	0	0	0
chr11	31992087	-	RCN1	chr11_31992087_-_RCN1	0	0	0	2	0	0	0	0	0	0
chr6	37752190	+	ZFAND3	chr6_37752190_+_ZFAND3	6	0	0	0	0	0	0	0	0	0
chr7	75595037	+	POR	chr7_75595037_+_POR	0	5	0	0	0	0	0	0	0	0
chr1	205637906	+	SLC45A3	chr1_205637906_+_SLC45A3	5	0	0	0	0	0	0	0	0	0
chr14	71671181	+	PCNX	chr14_71671181_+_PCNX	0	0	0	0	0	12	0	0	0	0
chr1	222049985	+	RNU6-403P	chr1_222049985_+_RNU6-403P	5	0	0	0	0	0	0	0	0	0
chr7	75595716	-	POR	chr7_75595716_-_POR	0	5	0	0	0	0	0	0	0	0
chr1	235455822	+	ARID4B	chr1_235455822_+_ARID4B	5	0	0	0	0	0	0	0	0	0
chr14	71671246	-	PCNX	chr14_71671246_-_PCNX	0	0	0	0	0	12	0	0	0	0
chr2	176473639	-	KIAA1715	chr2_176473639_-_KIAA1715	5	0	0	0	0	0	0	0	0	0
chr9	135886430	+	GTF3C5	chr9_135886430_+_GTF3C5	0	5	0	0	0	0	0	0	0	0
chr12	3989808	+	PARP11	chr12_3989808_+_PARP11	0	0	0	0	6	0	0	0	0	0
chr14	71671327	-	PCNX	chr14_71671327_-_PCNX	0	0	0	0	0	12	0	0	0	0
chr11	65184363	-	FRMD8	chr11_65184363_-_FRMD8	0	0	0	2	0	0	0	0	0	0
chr11	70899111	+	SHANK2	chr11_70899111_+_SHANK2	0	0	0	2	0	0	0	0	0	0
chr1	226222049	+	H3F3A	chr1_226222049_+_H3F3A	0	0	0	0	0	0	0	0	13	0
chr10	106529684	-	SORCS3	chr10_106529684_-_SORCS3	4	0	0	0	0	0	0	0	0	0
chr11	70899141	+	SHANK2	chr11_70899141_+_SHANK2	0	0	0	2	0	0	0	0	0	0
chr11	70899298	-	SHANK2	chr11_70899298_-_SHANK2	0	0	0	2	0	0	0	0	0	0
chr1	21651695	-	ECE1	chr1_21651695_-_ECE1	0	0	0	2	0	0	0	0	0	0
chr11	33953054	-	LMO2	chr11_33953054_-_LMO2	907	4	0	2	0	0	0	0	0	0
chr11	45173185	-	PRDM11	chr11_45173185_-_PRDM11	0	0	0	0	3	12	0	0	0	0
chr1	2222631	+	SKI	chr1_2222631_+_SKI	0	0	0	0	3	12	0	0	0	0
chr12	68768620	-	MDM1	chr12_68768620_-_MDM1	0	4	0	0	0	0	0	0	0	0
chr11	193527	-	BET1L	chr11_193527_-_BET1L	4	0	0	0	0	0	0	0	0	0
chr11	193563	-	BET1L	chr11_193563_-_BET1L	4	0	0	0	0	0	0	0	0	0
chr15	91204318	-	CRTC3	chr15_91204318_-_CRTC3	0	4	0	0	0	0	0	0	0	0
chr1	222049932	+	RNU6-403P	chr1_222049932_+_RNU6-403P	4	0	0	0	0	0	0	0	0	0
chr16	70461769	+	RNU6-23P	chr16_70461769_+_RNU6-23P	3	0	0	2	0	0	0	0	0	0
chr16	50714781	+	SNX20	chr16_50714781_+_SNX20	0	4	0	0	0	0	0	0	0	0
chr20	9141861	-	PLCB4	chr20_9141861_-_PLCB4	4	0	0	0	0	0	0	0	0	0
chr2	232529246	+	RN7SL499P	chr2_232529246_+_RN7SL499P	4	0	0	0	0	0	0	0	0	0
chr11	94658532	+	CWC15	chr11_94658532_+_CWC15	3	0	0	0	0	0	0	0	0	0
chr12	3990129	+	PARP11	chr12_3990129_+_PARP11	0	0	0	0	6	0	0	0	0	0
chr19	52532065	+	ZNF614	chr19_52532065_+_ZNF614	0	0	0	0	0	12	0	0	0	0
chr1	244014876	-	AKT3	chr1_244014876_-_AKT3	1	0	0	0	0	12	0	0	0	0
chr12	111868165	-	SH2B3	chr12_111868165_-_SH2B3	3	0	0	0	0	0	0	0	0	0
chr20	17597685	-	RRBP1	chr20_17597685_-_RRBP1	0	0	0	0	0	12	0	0	0	0
chr1	8491088	+	RERE	chr1_8491088_+_RERE	0	4	0	0	0	0	0	0	0	0
chr12	8124643	-	SLC2A3	chr12_8124643_-_SLC2A3	0	0	0	2	0	0	0	0	0	0
chr13	28158055	-	LNX2	chr13_28158055_-_LNX2	0	0	0	2	0	0	0	0	0	0
chr20	3863322	-	PANK2	chr20_3863322_-_PANK2	0	0	0	0	0	12	0	0	0	0
chr7	26141426	-	NFE2L3	chr7_26141426_-_NFE2L3	0	4	0	0	0	0	0	0	0	0
chr13	28024948	+	MTIF3	chr13_28024948_+_MTIF3	3	0	0	0	0	0	0	0	0	0
chr14	20203618	-	OR4Q3	chr14_20203618_-_OR4Q3	0	0	0	0	6	0	0	0	0	0
chr20	45989026	-	ZMYND8	chr20_45989026_-_ZMYND8	0	0	0	0	0	12	0	0	0	0
chr16	69554719	-	MIR1538	chr16_69554719_-_MIR1538	0	0	0	0	6	0	0	0	0	0
chr2	110664684	+	LIMS3	chr2_110664684_+_LIMS3	0	0	0	0	0	12	0	0	0	0
chr16	81363209	-	GAN	chr16_81363209_-_GAN	0	0	0	0	6	0	0	0	0	0
chr1	94309334	+	MIR760	chr1_94309334_+_MIR760	0	0	0	0	6	0	0	0	0	0
chr1	94309398	-	MIR760	chr1_94309398_-_MIR760	0	0	0	0	6	0	0	0	0	0
chr2	135679233	+	CCNT2	chr2_135679233_+_CCNT2	0	0	0	0	6	0	0	0	0	0
chr2	121022319	+	RALB	chr2_121022319_+_RALB	0	0	0	0	0	12	0	0	0	0
chr3	169106556	+	MECOM	chr3_169106556_+_MECOM	0	0	0	0	6	0	0	0	0	0
chr3	5051740	+	BHLHE40	chr3_5051740_+_BHLHE40	0	0	0	0	6	0	0	0	0	0
chr7	75595219	-	POR	chr7_75595219_-_POR	0	4	0	0	0	0	0	0	0	0
chr7	75595511	+	POR	chr7_75595511_+_POR	0	4	0	0	0	0	0	0	0	0
chr2	45952861	+	PRKCE	chr2_45952861_+_PRKCE	1583	2	0	2	0	0	0	0	0	0
chr21	46983343	-	SLC19A1	chr21_46983343_-_SLC19A1	0	0	0	0	0	12	0	0	0	0
chr10	25466233	-	GPR158	chr10_25466233_-_GPR158	0	0	2	2	0	0	0	0	0	0
chr20	16579411	+	KIF16B	chr20_16579411_+_KIF16B	3	0	0	0	0	0	0	0	0	0
chr4	101431434	+	EMCN	chr4_101431434_+_EMCN	3	0	0	0	0	0	0	0	0	0
chr3	5051836	+	BHLHE40	chr3_5051836_+_BHLHE40	0	0	0	0	6	0	0	0	0	0
chr6	117243643	-	RFX6	chr6_117243643_-_RFX6	3	0	0	0	0	0	0	0	0	0
chr2	55339586	-	RTN4	chr2_55339586_-_RTN4	0	0	0	0	0	12	0	0	0	0
chr4	8512244	+	TRMT44	chr4_8512244_+_TRMT44	0	0	0	0	0	12	0	0	0	0
chr7	26594250	+	KIAA0087	chr7_26594250_+_KIAA0087	3	0	0	0	0	0	0	0	0	0
chr4	8512340	+	TRMT44	chr4_8512340_+_TRMT44	0	0	0	0	0	12	0	0	0	0
chr8	40600512	-	ZMAT4	chr8_40600512_-_ZMAT4	3	0	0	0	0	0	0	0	0	0
chr5	179563513	+	RASGEF1C	chr5_179563513_+_RASGEF1C	0	0	0	0	0	12	0	0	0	0
chr14	106304767	+	IGHD	chr14_106304767_+_IGHD	0	0	0	2	0	0	0	0	0	0
chr14	106304878	+	IGHD	chr14_106304878_+_IGHD	0	0	0	2	0	0	0	0	0	0
chr11	193583	-	BET1L	chr11_193583_-_BET1L	2	0	0	0	0	0	0	0	0	0
chr11	193596	-	BET1L	chr11_193596_-_BET1L	2	0	0	0	0	0	0	0	0	0
chr2	240138652	-	HDAC4	chr2_240138652_-_HDAC4	2	0	0	2	0	0	0	0	0	0
chr1	52907405	-	ZCCHC11	chr1_52907405_-_ZCCHC11	0	0	0	2	0	0	0	0	0	0
chr6	101224476	+	ASCC3	chr6_101224476_+_ASCC3	0	0	0	0	0	0	3	0	0	0
chr3	71483378	-	MIR1284	chr3_71483378_-_MIR1284	0	0	0	0	6	0	0	0	0	0
chr11	33953473	+	LMO2	chr11_33953473_+_LMO2	2	0	0	0	0	0	0	0	0	0
chr16	70487877	+	RNU6-23P	chr16_70487877_+_RNU6-23P	0	0	0	2	0	0	0	0	0	0
chr6	32159805	-	GPSM3	chr6_32159805_-_GPSM3	0	0	0	0	0	12	0	0	0	0
chr6	35696013	+	ARMC12	chr6_35696013_+_ARMC12	0	0	0	0	0	12	0	0	0	0
chr6	74296528	-	SLC17A5	chr6_74296528_-_SLC17A5	0	0	0	0	0	12	0	0	0	0
chr7	44679475	-	OGDH	chr7_44679475_-_OGDH	0	0	0	0	0	12	0	0	0	0
chr3	71483455	-	MIR1284	chr3_71483455_-_MIR1284	0	0	0	0	6	0	0	0	0	0
chr17	65254348	+	RNA5SP447	chr17_65254348_+_RNA5SP447	1	2802	1	2	0	0	0	0	0	0
chr13	19938845	-	TPTE2	chr13_19938845_-_TPTE2	0	3	0	0	0	0	0	0	0	0
chr13	99626237	-	DOCK9	chr13_99626237_-_DOCK9	0	3	0	0	0	0	0	0	0	0
chr8	68631345	+	CPA6	chr8_68631345_+_CPA6	0	0	0	0	0	12	0	0	0	0
chr3	71483581	-	MIR1284	chr3_71483581_-_MIR1284	0	0	0	0	6	0	0	0	0	0
chr8	68631380	-	CPA6	chr8_68631380_-_CPA6	0	0	0	0	0	12	0	0	0	0
chr5	130971655	-	CTC-432M15.3	chr5_130971655_-_CTC-432M15.3	0	2	0	1	0	27	0	0	11	0
chr8	68631501	-	CPA6	chr8_68631501_-_CPA6	0	0	0	0	0	12	0	0	0	0
chr14	77504540	+	IRF2BPL	chr14_77504540_+_IRF2BPL	0	3	0	0	0	0	0	0	0	0
chr14	77504831	+	IRF2BPL	chr14_77504831_+_IRF2BPL	0	3	0	0	0	0	0	0	0	0
chr10	11602865	+	USP6NL	chr10_11602865_+_USP6NL	847	1	0	2	0	0	0	0	0	0
chr15	63688656	-	CA12	chr15_63688656_-_CA12	0	3	0	0	0	0	0	0	0	0
chr17	51591113	+	KIF2B	chr17_51591113_+_KIF2B	0	3	0	0	0	0	0	0	0	0
chr17	65255644	-	RNA5SP447	chr17_65255644_-_RNA5SP447	0	3	0	0	0	0	0	0	0	0
chr2	106363184	-	NCK2	chr2_106363184_-_NCK2	0	0	0	2	0	0	0	0	0	0
chr3	71483631	+	MIR1284	chr3_71483631_+_MIR1284	0	0	0	0	6	0	0	0	0	0
chr2	122945080	-	TSN	chr2_122945080_-_TSN	0	0	0	0	0	0	9041	3	8	5
chr11	67040328	-	ADRBK1	chr11_67040328_-_ADRBK1	2	0	0	0	0	0	0	0	0	0
chr18	61496424	-	SERPINB7	chr18_61496424_-_SERPINB7	0	3	0	0	0	0	0	0	0	0
chr12	54806913	+	ITGA5	chr12_54806913_+_ITGA5	0	0	3	0	0	0	0	0	0	0
chr9	34646471	+	GALT	chr9_34646471_+_GALT	0	0	0	1	0	12	0	0	0	0
chr9	90524490	-	SPATA31C1	chr9_90524490_-_SPATA31C1	0	0	0	0	0	12	0	0	0	0
chr19	39160546	+	ACTN4	chr19_39160546_+_ACTN4	0	3	0	0	0	0	0	0	0	0
chr2	85059642	-	TRABD2A	chr2_85059642_-_TRABD2A	0	0	0	2	0	0	0	0	0	0
chr9	95640058	-	ZNF484	chr9_95640058_-_ZNF484	0	0	0	0	0	12	0	0	0	0
chr4	8512503	-	TRMT44	chr4_8512503_-_TRMT44	0	0	0	2	0	0	0	0	0	0
chr4	96447670	+	UNC5C	chr4_96447670_+_UNC5C	0	0	0	2	0	0	0	0	0	0
chr6	76742318	+	IMPG1	chr6_76742318_+_IMPG1	0	0	0	2	0	0	0	0	0	0
chr6	91603672	+	MAP3K7	chr6_91603672_+_MAP3K7	0	0	0	2	0	0	0	0	0	0
chr8	101159396	-	FBXO43	chr8_101159396_-_FBXO43	0	0	0	2	0	0	0	0	0	0
chr1	167585881	+	RCSD1	chr1_167585881_+_RCSD1	2	0	0	0	0	0	0	0	0	0
chr16	70487989	-	RNU6-23P	chr16_70487989_-_RNU6-23P	51	40	410	38645	0	9	0	0	0	0
chr9	33234832	-	SPINK4	chr9_33234832_-_SPINK4	0	0	0	2	0	0	0	0	0	0
chr10	102275957	+	SEC31B	chr10_102275957_+_SEC31B	0	0	0	1	0	0	0	0	0	0
chr20	56774421	-	ANKRD60	chr20_56774421_-_ANKRD60	0	3	0	0	0	0	0	0	0	0
chr10	103875832	-	LDB1	chr10_103875832_-_LDB1	0	0	0	1	0	0	0	0	0	0
chr17	36620781	-	ARHGAP23	chr17_36620781_-_ARHGAP23	0	0	3	0	0	0	0	0	0	0
chr3	194025370	-	CPN2	chr3_194025370_-_CPN2	0	0	0	2	0	3	0	0	0	4
chr3	71483777	-	MIR1284	chr3_71483777_-_MIR1284	0	0	0	0	6	0	0	0	0	0
chr3	171695261	+	TMEM212	chr3_171695261_+_TMEM212	764	1	3	0	0	0	0	0	0	0
chr19	17901183	-	FCHO1	chr19_17901183_-_FCHO1	0	0	3	0	0	0	0	0	0	0
chr5	129587101	+	CHSY3	chr5_129587101_+_CHSY3	0	3	0	0	0	0	0	0	0	0
chr4	71801026	-	MOB1B	chr4_71801026_-_MOB1B	0	0	0	0	6	0	0	0	0	0
chr1	167585940	-	RCSD1	chr1_167585940_-_RCSD1	2	0	0	0	0	0	0	0	0	0
chr10	104362803	+	SUFU	chr10_104362803_+_SUFU	0	0	0	0	0	9	0	0	0	0
chr5	142601663	+	ARHGAP26	chr5_142601663_+_ARHGAP26	1115	1	2	0	2757	9	0	0	0	0
chr1	167585992	-	RCSD1	chr1_167585992_-_RCSD1	2	0	0	0	0	0	0	0	0	0
chr10	11193104	-	CELF2	chr10_11193104_-_CELF2	0	0	0	0	0	9	0	0	0	0
chr10	11193499	+	CELF2	chr10_11193499_+_CELF2	0	0	0	0	0	9	0	0	0	0
chr10	17627067	+	PTPLA	chr10_17627067_+_PTPLA	0	0	0	0	0	9	0	0	0	0
chrX	62696865	-	RP11-357C3.3	chrX_62696865_-_RP11-357C3.3	0	0	0	0	6	0	0	0	0	0
chr10	103651443	+	C10orf76	chr10_103651443_+_C10orf76	0	0	0	0	3	0	0	0	0	0
chr10	103651444	-	C10orf76	chr10_103651444_-_C10orf76	0	0	0	0	3	0	0	0	0	0
chr7	81516560	+	CACNA2D1	chr7_81516560_+_CACNA2D1	0	3	0	0	0	0	0	0	0	0
chr4	77129156	-	SCARB2	chr4_77129156_-_SCARB2	0	0	0	0	0	0	0	0	2336	3
chr16	4524789	-	NMRAL1	chr16_4524789_-_NMRAL1	0	0	0	0	0	39	2	0	0	0
chr11	45173564	+	PRDM11	chr11_45173564_+_PRDM11	0	0	0	0	0	9	0	0	0	0
chr1	156472043	-	MEF2D	chr1_156472043_-_MEF2D	0	0	0	0	0	9	0	0	0	0
chr1	39661368	+	MACF1	chr1_39661368_+_MACF1	0	0	0	0	0	0	0	2	0	0
chr11	68142076	-	LRP5	chr11_68142076_-_LRP5	0	0	0	0	0	9	0	0	0	0
chr12	12007377	+	ETV6	chr12_12007377_+_ETV6	5	0	0	0	0	9	0	0	0	0
chr2	233949772	-	INPP5D	chr2_233949772_-_INPP5D	7	3	0	0	0	9	0	0	0	0
chr17	40440912	+	STAT5A	chr17_40440912_+_STAT5A	1	3	4	2290	0	1062	0	0	0	3
chr12	9885294	-	CLECL1	chr12_9885294_-_CLECL1	0	0	0	0	0	9	0	0	0	0
chr9	130856038	-	SLC25A25	chr9_130856038_-_SLC25A25	1	3	0	0	0	0	0	0	0	0
chr1	167586025	-	RCSD1	chr1_167586025_-_RCSD1	2	0	0	0	0	0	0	0	0	0
chr10	103651469	-	C10orf76	chr10_103651469_-_C10orf76	0	0	0	0	3	0	0	0	0	0
chr3	138328343	-	FAIM	chr3_138328343_-_FAIM	0	0	3	0	0	0	0	0	0	0
chr1	167586046	-	RCSD1	chr1_167586046_-_RCSD1	2	0	0	0	0	0	0	0	0	0
chr9	75606819	+	ALDH1A1	chr9_75606819_+_ALDH1A1	1	3	0	0	0	0	0	0	0	0
chr1	203595585	+	ATP2B4	chr1_203595585_+_ATP2B4	2	0	0	0	0	0	0	0	0	0
chr1	231578437	-	EGLN1	chr1_231578437_-_EGLN1	2	0	0	0	0	0	0	0	0	0
chr1	231578709	+	EGLN1	chr1_231578709_+_EGLN1	2	0	0	0	0	0	0	0	0	0
chr12	52394486	-	GRASP	chr12_52394486_-_GRASP	2	0	0	0	0	0	0	0	0	0
chr19	39160651	-	ACTN4	chr19_39160651_-_ACTN4	0	342	0	1	0	0	0	0	0	0
chr5	138597696	+	MATR3	chr5_138597696_+_MATR3	0	0	3	0	0	0	0	0	0	0
chr19	14142881	-	IL27RA	chr19_14142881_-_IL27RA	0	298	0	1	0	0	0	0	0	0
chr10	103651681	-	C10orf76	chr10_103651681_-_C10orf76	0	0	0	0	3	0	0	0	0	0
chr13	114940513	-	RASA3	chr13_114940513_-_RASA3	0	0	0	0	0	9	0	0	0	0
chr10	48560301	+	GDF10	chr10_48560301_+_GDF10	0	0	0	1	0	0	0	0	0	0
chr20	30944375	+	ASXL1	chr20_30944375_+_ASXL1	902	0	0	1	0	0	0	0	0	0
chr9	79599160	+	FOXB2	chr9_79599160_+_FOXB2	0	3	0	0	0	0	0	0	0	0
chr13	28024970	+	MTIF3	chr13_28024970_+_MTIF3	2	0	0	0	0	0	0	0	0	0
chr13	114940604	+	RASA3	chr13_114940604_+_RASA3	0	0	0	0	0	9	0	0	0	0
chr13	43918701	+	ENOX1	chr13_43918701_+_ENOX1	2	0	0	0	0	0	0	0	0	0
chr1	42258658	+	HIVEP3	chr1_42258658_+_HIVEP3	0	0	0	0	0	9	0	0	0	0
chr13	47125976	+	LRCH1	chr13_47125976_+_LRCH1	2	0	0	0	0	0	0	0	0	0
chr14	24837565	+	NFATC4	chr14_24837565_+_NFATC4	0	0	0	0	0	9	0	0	0	0
chr10	94557007	-	EXOC6	chr10_94557007_-_EXOC6	0	0	0	1	0	0	0	0	0	0
chr10	112597267	+	RBM20	chr10_112597267_+_RBM20	0	2	0	0	0	0	0	0	0	0
chr14	35822379	+	PSMA6	chr14_35822379_+_PSMA6	0	0	0	0	0	9	0	0	0	0
chr1	28454578	+	RNU6-176P	chr1_28454578_+_RNU6-176P	0	76	0	1	0	0	0	0	0	0
chr6	31524702	-	NFKBIL1	chr6_31524702_-_NFKBIL1	0	0	0	0	0	0	0	0	9	0
chr1	112134772	+	ADORA3	chr1_112134772_+_ADORA3	0	0	0	1	0	0	0	0	0	0
chr10	103651870	-	C10orf76	chr10_103651870_-_C10orf76	0	0	0	0	3	0	0	0	0	0
chr15	50427340	-	ATP8B4	chr15_50427340_-_ATP8B4	2	0	0	0	0	0	0	0	0	0
chr1	112134794	+	ADORA3	chr1_112134794_+_ADORA3	0	0	0	1	0	0	0	0	0	0
chr14	77494750	-	IRF2BPL	chr14_77494750_-_IRF2BPL	0	0	0	0	0	9	0	0	0	0
chr15	30439687	-	GOLGA8T	chr15_30439687_-_GOLGA8T	0	0	0	0	0	9	0	0	0	0
chr1	112134876	-	ADORA3	chr1_112134876_-_ADORA3	0	0	0	1	0	0	0	0	0	0
chr1	112134909	-	ADORA3	chr1_112134909_-_ADORA3	0	0	0	1	0	0	0	0	0	0
chr11	126261727	-	ST3GAL4	chr11_126261727_-_ST3GAL4	0	0	0	1	0	0	0	0	0	0
chr11	124940405	-	SLC37A2	chr11_124940405_-_SLC37A2	174	0	0	1	0	0	0	0	0	0
chr7	75595170	-	POR	chr7_75595170_-_POR	0	42	0	1	0	0	0	0	0	0
chr11	25606784	+	LUZP2	chr11_25606784_+_LUZP2	0	0	0	1	0	0	0	0	0	0
chr11	31992040	+	RCN1	chr11_31992040_+_RCN1	0	0	0	1	0	0	0	0	0	0
chr11	31992127	-	RCN1	chr11_31992127_-_RCN1	0	0	0	1	0	0	0	0	0	0
chr11	31992229	-	RCN1	chr11_31992229_-_RCN1	0	0	0	1	0	0	0	0	0	0
chr15	30856618	-	GOLGA8Q	chr15_30856618_-_GOLGA8Q	0	0	0	0	0	3	2	0	0	0
chr2	160470395	+	MARCH7	chr2_160470395_+_MARCH7	0	0	0	0	0	0	0	2	0	0
chr15	90578183	+	MIR3174	chr15_90578183_+_MIR3174	2	0	0	0	0	0	0	0	0	0
chr16	75583921	+	TMEM231	chr16_75583921_+_TMEM231	0	0	0	0	0	9	0	0	0	0
chr17	2907188	-	RAP1GAP2	chr17_2907188_-_RAP1GAP2	2	0	0	0	0	0	0	0	0	0
chr10	55073115	+	RNA5SP318	chr10_55073115_+_RNA5SP318	0	2	0	0	0	0	0	0	0	0
chr10	74015043	+	DDIT4	chr10_74015043_+_DDIT4	0	2	0	0	0	0	0	0	0	0
chr1	120552771	+	NOTCH2	chr1_120552771_+_NOTCH2	0	2	0	0	0	0	0	0	0	0
chr11	33954717	-	LMO2	chr11_33954717_-_LMO2	0	2	0	0	0	0	0	0	0	0
chr1	145421029	+	HFE2	chr1_145421029_+_HFE2	0	2	0	0	0	0	0	0	0	0
chr17	3430102	-	TRPV3	chr17_3430102_-_TRPV3	2	0	0	0	0	0	0	0	0	0
chr17	27465884	+	MYO18A	chr17_27465884_+_MYO18A	0	0	0	0	0	9	0	0	0	0
chr10	131616895	+	EBF3	chr10_131616895_+_EBF3	0	0	0	0	3	0	0	0	0	0
chr19	11261143	-	SPC24	chr19_11261143_-_SPC24	0	0	0	0	0	9	0	0	0	0
chr11	31992271	-	RCN1	chr11_31992271_-_RCN1	0	0	0	1	0	0	0	0	0	0
chr20	16005298	+	MACROD2	chr20_16005298_+_MACROD2	0	0	0	0	0	9	0	0	0	0
chr11	31992326	-	RCN1	chr11_31992326_-_RCN1	0	0	0	1	0	0	0	0	0	0
chr11	33221031	-	CSTF3	chr11_33221031_-_CSTF3	0	0	0	1	0	0	0	0	0	0
chr11	36384051	+	PRR5L	chr11_36384051_+_PRR5L	0	0	0	1	0	0	0	0	0	0
chr3	39190762	+	CSRNP1	chr3_39190762_+_CSRNP1	0	33	0	1	0	0	0	0	0	0
chr11	45171715	+	PRDM11	chr11_45171715_+_PRDM11	0	0	0	1	0	0	0	0	0	0
chr2	109279379	+	LIMS1	chr2_109279379_+_LIMS1	0	0	0	0	0	9	0	0	0	0
chr11	45173385	-	PRDM11	chr11_45173385_-_PRDM11	0	0	0	1	0	0	0	0	0	0
chr10	28619908	+	MPP7	chr10_28619908_+_MPP7	54	0	0	1	0	0	0	0	0	0
chr11	46367803	-	DGKZ	chr11_46367803_-_DGKZ	0	0	0	1	0	0	0	0	0	0
chr11	46367815	-	DGKZ	chr11_46367815_-_DGKZ	0	0	0	1	0	0	0	0	0	0
chr11	47334419	-	MADD	chr11_47334419_-_MADD	0	0	0	1	0	0	0	0	0	0
chr2	111221976	-	LIMS3L	chr2_111221976_-_LIMS3L	0	0	0	0	0	9	0	0	0	0
chr10	131616929	+	EBF3	chr10_131616929_+_EBF3	0	0	0	0	3	0	0	0	0	0
chr10	131616948	-	EBF3	chr10_131616948_-_EBF3	0	0	0	0	3	0	0	0	0	0
chr10	131616986	+	EBF3	chr10_131616986_+_EBF3	0	0	0	0	3	0	0	0	0	0
chr10	131617065	-	EBF3	chr10_131617065_-_EBF3	0	0	0	0	3	0	0	0	0	0
chr10	131617211	-	EBF3	chr10_131617211_-_EBF3	0	0	0	0	3	0	0	0	0	0
chr10	3429429	+	PITRM1	chr10_3429429_+_PITRM1	0	0	0	0	3	0	0	0	0	0
chr10	78870493	+	KCNMA1	chr10_78870493_+_KCNMA1	0	0	0	0	3	0	0	0	0	0
chr10	78870693	-	KCNMA1	chr10_78870693_-_KCNMA1	0	0	0	0	3	0	0	0	0	0
chr10	78870908	+	KCNMA1	chr10_78870908_+_KCNMA1	0	0	0	0	3	0	0	0	0	0
chr10	78871352	+	KCNMA1	chr10_78871352_+_KCNMA1	0	0	0	0	3	0	0	0	0	0
chr10	78871465	-	KCNMA1	chr10_78871465_-_KCNMA1	0	0	0	0	3	0	0	0	0	0
chr2	161274649	-	RBMS1	chr2_161274649_-_RBMS1	0	0	0	0	0	9	0	0	0	0
chr22	38263558	-	EIF3L	chr22_38263558_-_EIF3L	0	0	0	0	0	9	0	0	0	0
chr22	42085307	+	NHP2L1	chr22_42085307_+_NHP2L1	0	0	0	0	0	9	0	0	0	0
chr3	12857553	-	CAND2	chr3_12857553_-_CAND2	0	0	0	0	0	9	0	0	0	0
chr1	155948099	+	ARHGEF2	chr1_155948099_+_ARHGEF2	0	2	0	0	0	0	0	0	0	0
chr11	64305790	-	SLC22A11	chr11_64305790_-_SLC22A11	0	2	0	0	0	0	0	0	0	0
chr1	156627837	+	BCAN	chr1_156627837_+_BCAN	0	0	0	1	0	0	0	0	0	0
chr4	8512262	-	TRMT44	chr4_8512262_-_TRMT44	0	0	0	0	0	9	0	0	0	0
chr11	122700799	-	CRTAM	chr11_122700799_-_CRTAM	0	0	2	0	0	0	0	0	0	0
chr4	8512405	-	TRMT44	chr4_8512405_-_TRMT44	0	0	0	0	0	9	0	0	0	0
chr11	65326987	-	LTBP3	chr11_65326987_-_LTBP3	0	2	0	0	0	0	0	0	0	0
chr1	156628242	-	BCAN	chr1_156628242_-_BCAN	0	0	0	1	0	0	0	0	0	0
chr11	65184338	+	FRMD8	chr11_65184338_+_FRMD8	0	0	0	1	0	0	0	0	0	0
chr4	8512648	+	TRMT44	chr4_8512648_+_TRMT44	0	0	0	0	0	9	0	0	0	0
chr3	112739022	+	C3orf17	chr3_112739022_+_C3orf17	1	0	0	0	0	9	0	0	0	0
chr1	145267176	+	RP11-458D21.5	chr1_145267176_+_RP11-458D21.5	0	0	2	0	0	0	0	0	0	0
chr3	20097937	+	KAT2B	chr3_20097937_+_KAT2B	21	0	0	1	0	0	0	0	0	0
chr1	168523205	+	XCL2	chr1_168523205_+_XCL2	0	0	0	1	0	0	0	0	0	0
chr5	118706389	-	TNFAIP8	chr5_118706389_-_TNFAIP8	0	0	0	0	0	120	0	0	8	0
chr13	99627360	+	DOCK9	chr13_99627360_+_DOCK9	0	2	0	0	0	0	0	0	0	0
chr11	70899039	+	SHANK2	chr11_70899039_+_SHANK2	0	0	0	1	0	0	0	0	0	0
chr20	9142021	-	PLCB4	chr20_9142021_-_PLCB4	2	0	0	0	0	0	0	0	0	0
chr5	176936261	+	DOK3	chr5_176936261_+_DOK3	0	0	0	0	0	9	0	0	0	0
chr6	147212794	+	ADGB	chr6_147212794_+_ADGB	0	0	0	0	0	9	0	0	0	0
chr6	31148703	+	PSORS1C3	chr6_31148703_+_PSORS1C3	0	0	0	0	0	9	0	0	0	0
chr10	78871759	-	KCNMA1	chr10_78871759_-_KCNMA1	0	0	0	0	3	0	0	0	0	0
chr6	37170122	-	TMEM217	chr6_37170122_-_TMEM217	0	0	0	0	0	9	0	0	0	0
chr6	74295804	-	SLC17A5	chr6_74295804_-_SLC17A5	0	0	0	0	0	9	0	0	0	0
chr7	17274102	-	AHR	chr7_17274102_-_AHR	0	0	0	0	0	9	0	0	0	0
chr8	68631291	-	CPA6	chr8_68631291_-_CPA6	0	0	0	0	0	9	0	0	0	0
chr8	68631447	+	CPA6	chr8_68631447_+_CPA6	0	0	0	0	0	9	0	0	0	0
chr10	101289553	+	NKX2-3	chr10_101289553_+_NKX2-3	0	0	0	0	0	6	0	0	0	0
chr11	70899095	+	SHANK2	chr11_70899095_+_SHANK2	0	0	0	1	0	0	0	0	0	0
chr20	9142030	-	PLCB4	chr20_9142030_-_PLCB4	2	0	0	0	0	0	0	0	0	0
chr21	38403573	-	RIPPLY3	chr21_38403573_-_RIPPLY3	2	0	0	0	0	0	0	0	0	0
chr2	70330764	-	PCBP1	chr2_70330764_-_PCBP1	166	143	141540	41986	0	6	0	0	0	0
chr21	46346584	+	C21orf67	chr21_46346584_+_C21orf67	2	0	0	0	0	0	0	0	0	0
chr11	10774162	-	CTR9	chr11_10774162_-_CTR9	0	0	0	0	0	594	1	0	0	0
chr10	78871816	+	KCNMA1	chr10_78871816_+_KCNMA1	0	0	0	0	3	0	0	0	0	0
chr11	70899257	-	SHANK2	chr11_70899257_-_SHANK2	0	0	0	1	0	0	0	0	0	0
chr2	85059511	+	TRABD2A	chr2_85059511_+_TRABD2A	54	40	392	40970	0	6	0	0	0	0
chr10	11193056	-	CELF2	chr10_11193056_-_CELF2	0	0	0	0	0	6	0	0	0	0
chr14	24898891	-	CBLN3	chr14_24898891_-_CBLN3	0	2	0	0	0	0	0	0	0	0
chr14	77504924	+	IRF2BPL	chr14_77504924_+_IRF2BPL	0	2	0	0	0	0	0	0	0	0
chr14	77504954	+	IRF2BPL	chr14_77504954_+_IRF2BPL	0	2	0	0	0	0	0	0	0	0
chr4	55613123	+	KIT	chr4_55613123_+_KIT	0	0	0	0	0	36	6485	2	3	3
chr1	17304267	-	MFAP2	chr1_17304267_-_MFAP2	0	0	0	1	0	0	0	0	0	0
chr10	11193133	-	CELF2	chr10_11193133_-_CELF2	0	0	0	0	0	6	0	0	0	0
chr10	11193201	-	CELF2	chr10_11193201_-_CELF2	0	0	0	0	0	6	0	0	0	0
chr22	50754122	+	DENND6B	chr22_50754122_+_DENND6B	2	0	0	0	0	0	0	0	0	0
chr2	37864593	-	CDC42EP3	chr2_37864593_-_CDC42EP3	2	0	0	0	0	0	0	0	0	0
chr10	11193296	-	CELF2	chr10_11193296_-_CELF2	0	0	0	0	0	6	0	0	0	0
chr1	235245807	+	TOMM20	chr1_235245807_+_TOMM20	0	0	2	0	0	0	0	0	0	0
chr16	59331857	-	RNU4-58P	chr16_59331857_-_RNU4-58P	0	2	0	0	0	0	0	0	0	0
chr10	78872035	-	KCNMA1	chr10_78872035_-_KCNMA1	0	0	0	0	3	0	0	0	0	0
chr10	11193311	-	CELF2	chr10_11193311_-_CELF2	0	0	0	0	0	6	0	0	0	0
chr16	59331959	-	RNU4-58P	chr16_59331959_-_RNU4-58P	0	2	0	0	0	0	0	0	0	0
chr1	114657309	-	SYT6	chr1_114657309_-_SYT6	1	2	0	0	0	0	0	0	0	0
chr20	52324906	+	RNU7-14P	chr20_52324906_+_RNU7-14P	0	2	0	0	0	0	0	0	0	0
chr4	120581695	-	PDE5A	chr4_120581695_-_PDE5A	2	0	0	0	0	0	0	0	0	0
chr1	202613981	-	SYT2	chr1_202613981_-_SYT2	0	0	0	1	0	0	0	0	0	0
chr10	78872237	-	KCNMA1	chr10_78872237_-_KCNMA1	0	0	0	0	3	0	0	0	0	0
chr10	11193693	-	CELF2	chr10_11193693_-_CELF2	0	0	0	0	0	6	0	0	0	0
chr10	11194382	+	CELF2	chr10_11194382_+_CELF2	0	0	0	0	0	6	0	0	0	0
chr1	202613986	+	SYT2	chr1_202613986_+_SYT2	0	0	0	1	0	0	0	0	0	0
chr1	202613998	+	SYT2	chr1_202613998_+_SYT2	0	0	0	1	0	0	0	0	0	0
chr1	202614099	+	SYT2	chr1_202614099_+_SYT2	0	0	0	1	0	0	0	0	0	0
chr5	113237649	-	YTHDC2	chr5_113237649_-_YTHDC2	2	0	0	0	0	0	0	0	0	0
chr5	14171092	-	TRIO	chr5_14171092_-_TRIO	2	0	0	0	0	0	0	0	0	0
chr2	1610806	+	PXDN	chr2_1610806_+_PXDN	0	2	0	0	0	0	0	0	0	0
chr10	11194469	+	CELF2	chr10_11194469_+_CELF2	0	0	0	0	0	6	0	0	0	0
chr10	134199857	+	PWWP2B	chr10_134199857_+_PWWP2B	0	0	0	0	0	6	0	0	0	0
chr1	108370710	+	VAV3	chr1_108370710_+_VAV3	0	0	0	0	0	6	0	0	0	0
chr11	12145989	-	MICAL2	chr11_12145989_-_MICAL2	0	0	0	0	0	6	0	0	0	0
chr11	128419866	-	ETS1	chr11_128419866_-_ETS1	0	0	0	0	0	6	0	0	0	0
chr1	113247440	+	RHOC	chr1_113247440_+_RHOC	0	0	0	0	0	6	0	0	0	0
chr1	120684845	-	RNU6-465P	chr1_120684845_-_RNU6-465P	0	0	0	0	0	6	0	0	0	0
chr11	45172641	-	PRDM11	chr11_45172641_-_PRDM11	0	0	0	0	0	6	0	0	0	0
chr11	45173026	-	PRDM11	chr11_45173026_-_PRDM11	0	0	0	0	0	6	0	0	0	0
chr5	40405823	+	RNU1-150P	chr5_40405823_+_RNU1-150P	2	0	0	0	0	0	0	0	0	0
chr1	202614209	-	SYT2	chr1_202614209_-_SYT2	0	0	0	1	0	0	0	0	0	0
chr11	45173054	+	PRDM11	chr11_45173054_+_PRDM11	0	0	0	0	0	6	0	0	0	0
chr11	45173438	-	PRDM11	chr11_45173438_-_PRDM11	0	0	0	0	0	6	0	0	0	0
chr11	45173786	-	PRDM11	chr11_45173786_-_PRDM11	0	0	0	0	0	6	0	0	0	0
chr6	107719848	-	PDSS2	chr6_107719848_-_PDSS2	2	0	0	0	0	0	0	0	0	0
chr1	202614271	-	SYT2	chr1_202614271_-_SYT2	0	0	0	1	0	0	0	0	0	0
chr11	45174218	-	PRDM11	chr11_45174218_-_PRDM11	0	0	0	0	0	6	0	0	0	0
chr16	29665821	-	SPN	chr16_29665821_-_SPN	8	9215	13	7	0	6	0	0	0	0
chr10	80852709	-	ZMIZ1	chr10_80852709_-_ZMIZ1	0	0	0	0	3	0	0	0	0	0
chr1	107790916	+	NTNG1	chr1_107790916_+_NTNG1	0	0	0	0	3	0	0	0	0	0
chr6	41948941	+	RNU6-761P	chr6_41948941_+_RNU6-761P	11	0	0	1	0	0	0	0	0	0
chr7	640173	+	PRKAR1B	chr7_640173_+_PRKAR1B	2	0	0	0	0	0	0	0	0	0
chr9	101822379	+	COL15A1	chr9_101822379_+_COL15A1	2	0	0	0	0	0	0	0	0	0
chr3	72064761	+	RN7SL271P	chr3_72064761_+_RN7SL271P	0	2	0	0	0	0	0	0	0	0
chr3	89619503	-	EPHA3	chr3_89619503_-_EPHA3	0	2	0	0	0	0	0	0	0	0
chr12	128482736	+	MIR4419B	chr12_128482736_+_MIR4419B	0	0	0	1	0	0	0	0	0	0
chr6	74406874	-	CD109	chr6_74406874_-_CD109	0	2	0	0	0	0	0	0	0	0
chr9	75612051	-	ALDH1A1	chr9_75612051_-_ALDH1A1	2	0	0	0	0	0	0	0	0	0
chr12	54812403	-	ITGA5	chr12_54812403_-_ITGA5	2	0	2	0	0	0	0	0	0	0
chr11	65151600	+	SLC25A45	chr11_65151600_+_SLC25A45	0	0	0	0	0	6	0	0	0	0
chr12	58293795	-	XRCC6BP1	chr12_58293795_-_XRCC6BP1	0	0	0	0	0	306	1	0	0	0
chr6	92191859	-	MIR4643	chr6_92191859_-_MIR4643	0	2	0	0	0	0	0	0	0	0
chr12	27090641	-	ASUN	chr12_27090641_-_ASUN	0	0	0	1	0	0	0	0	0	0
chr12	27090696	-	ASUN	chr12_27090696_-_ASUN	0	0	0	1	0	0	0	0	0	0
chr14	35811350	+	PSMA6	chr14_35811350_+_PSMA6	0	0	2	0	0	0	0	0	0	0
chr1	222815089	+	MIA3	chr1_222815089_+_MIA3	3	0	0	1	0	0	0	0	0	0
chr11	38213003	-	RNU6-99P	chr11_38213003_-_RNU6-99P	0	0	0	0	3	0	0	0	0	0
chr11	65358123	+	EHBP1L1	chr11_65358123_+_EHBP1L1	0	0	0	0	0	6	0	0	0	0
chr11	45172450	-	PRDM11	chr11_45172450_-_PRDM11	0	0	0	0	3	0	0	0	0	0
chr11	45172467	+	PRDM11	chr11_45172467_+_PRDM11	0	0	0	0	3	0	0	0	0	0
chr1	235117110	+	RN7SL668P	chr1_235117110_+_RN7SL668P	0	0	0	1	0	0	0	0	0	0
chr11	45173090	-	PRDM11	chr11_45173090_-_PRDM11	0	0	0	0	3	0	0	0	0	0
chr1	165844154	+	UCK2	chr1_165844154_+_UCK2	0	0	0	0	0	6	0	0	0	0
chr14	77504988	-	IRF2BPL	chr14_77504988_-_IRF2BPL	8	6269	4	4	0	6	0	0	0	0
chr10	18940714	+	NSUN6	chr10_18940714_+_NSUN6	0	0	0	0	0	0	0	0	0	2
chr11	75293535	-	MAP6	chr11_75293535_-_MAP6	0	0	0	0	0	6	0	0	0	0
chr11	75293908	-	MAP6	chr11_75293908_-_MAP6	0	0	0	0	0	6	0	0	0	0
chr11	75293948	+	MAP6	chr11_75293948_+_MAP6	0	0	0	0	0	6	0	0	0	0
chr11	75293996	+	MAP6	chr11_75293996_+_MAP6	0	0	0	0	0	6	0	0	0	0
chrX	9320083	-	FAM9B	chrX_9320083_-_FAM9B	2	0	0	0	0	0	0	0	0	0
chr10	101283143	+	NKX2-3	chr10_101283143_+_NKX2-3	1	0	0	0	0	0	0	0	0	0
chr10	101361055	-	SLC25A28	chr10_101361055_-_SLC25A28	1	0	0	0	0	0	0	0	0	0
chr15	64906997	-	ZNF609	chr15_64906997_-_ZNF609	0	0	1	4	0	6	0	0	0	0
chr7	152160666	+	FABP5P3	chr7_152160666_+_FABP5P3	0	7	0	0	0	6	0	0	0	0
chr11	45174248	-	PRDM11	chr11_45174248_-_PRDM11	0	0	0	0	6	6	0	0	0	0
chr10	103330690	+	DPCD	chr10_103330690_+_DPCD	1	0	0	0	0	0	0	0	0	0
chr10	111825529	-	ADD3	chr10_111825529_-_ADD3	1	0	0	0	0	0	0	0	0	0
chr7	75595029	-	POR	chr7_75595029_-_POR	0	2	0	0	0	0	0	0	0	0
chr10	112599041	-	RBM20	chr10_112599041_-_RBM20	1	0	0	0	0	0	0	0	0	0
chr7	75595392	-	POR	chr7_75595392_-_POR	0	2	0	0	0	0	0	0	0	0
chr10	119013133	+	SLC18A2	chr10_119013133_+_SLC18A2	1	0	0	0	0	0	0	0	0	0
chr7	81515831	+	CACNA2D1	chr7_81515831_+_CACNA2D1	0	2	0	0	0	0	0	0	0	0
chr1	158820971	-	MNDA	chr1_158820971_-_MNDA	44	0	0	0	0	0	1	0	0	0
chr10	130830386	+	MGMT	chr10_130830386_+_MGMT	1	0	0	0	0	0	0	0	0	0
chr10	13201897	+	MCM10	chr10_13201897_+_MCM10	1	0	0	0	0	0	0	0	0	0
chr10	15331284	-	FAM171A1	chr10_15331284_-_FAM171A1	1	0	0	0	0	0	0	0	0	0
chr11	45173945	+	PRDM11	chr11_45173945_+_PRDM11	0	0	0	0	3	0	0	0	0	0
chr11	45174512	-	PRDM11	chr11_45174512_-_PRDM11	0	0	0	0	3	0	0	0	0	0
chr11	47573830	+	RN7SL652P	chr11_47573830_+_RN7SL652P	0	0	0	0	3	0	0	0	0	0
chr8	108317832	+	ANGPT1	chr8_108317832_+_ANGPT1	0	2	0	0	0	0	0	0	0	0
chr20	62480663	+	AL158091.1	chr20_62480663_+_AL158091.1	5	0	0	0	0	6	0	0	0	0
chr10	5726244	-	FAM208B	chr10_5726244_-_FAM208B	1	0	0	0	0	0	0	0	0	0
chr12	53400195	-	EIF4B	chr12_53400195_-_EIF4B	0	0	0	1	0	0	0	0	0	0
chr12	54696002	+	NFE2	chr12_54696002_+_NFE2	0	0	0	1	0	0	0	0	0	0
chr1	25053711	-	CLIC4	chr1_25053711_-_CLIC4	0	0	0	0	0	6	0	0	0	0
chr10	61590968	-	CCDC6	chr10_61590968_-_CCDC6	1	0	0	0	0	0	0	0	0	0
chr17	43155621	-	NMT1	chr17_43155621_-_NMT1	0	0	2	0	0	0	0	0	0	0
chr10	6110899	+	IL2RA	chr10_6110899_+_IL2RA	2	0	0	0	0	6	0	0	0	0
chr12	68754686	-	MDM1	chr12_68754686_-_MDM1	0	0	0	0	0	6	0	0	0	0
chr10	28615851	+	MPP7	chr10_28615851_+_MPP7	0	0	3	1	0	0	0	0	0	0
chr10	73050316	+	UNC5B	chr10_73050316_+_UNC5B	1	0	0	0	0	0	0	0	0	0
chr12	6883898	+	LAG3	chr12_6883898_+_LAG3	0	0	0	0	0	6	0	0	0	0
chr19	46326762	-	SYMPK	chr19_46326762_-_SYMPK	0	0	2	0	0	0	0	0	0	0
chr10	28623474	+	MPP7	chr10_28623474_+_MPP7	0	0	0	1	0	6	0	0	0	0
chr1	2988194	+	PRDM16	chr1_2988194_+_PRDM16	0	0	0	0	0	6	0	0	0	0
chr10	11192975	+	CELF2	chr10_11192975_+_CELF2	0	0	0	0	3549	1920018	0	0	4	0
chr8	110254238	-	NUDCD1	chr8_110254238_-_NUDCD1	0	2	0	0	0	0	0	0	0	0
chr11	100185756	+	CNTN5	chr11_100185756_+_CNTN5	1	0	0	0	0	0	0	0	0	0
chr1	3099021	-	PRDM16	chr1_3099021_-_PRDM16	0	0	0	0	0	6	0	0	0	0
chr13	114940666	-	RASA3	chr13_114940666_-_RASA3	0	0	0	0	0	6	0	0	0	0
chr9	38832849	+	RNU6-765P	chr9_38832849_+_RNU6-765P	0	2	0	0	0	0	0	0	0	0
chr11	118122651	-	MPZL3	chr11_118122651_-_MPZL3	1	0	0	0	0	0	0	0	0	0
chr11	126070366	+	RPUSD4	chr11_126070366_+_RPUSD4	1	0	0	0	0	0	0	0	0	0
chr11	14522278	+	COPB1	chr11_14522278_+_COPB1	1	0	0	0	0	0	0	0	0	0
chrX	16974106	-	REPS2	chrX_16974106_-_REPS2	0	2	0	0	0	0	0	0	0	0
chr10	129715481	-	CLRN3	chr10_129715481_-_CLRN3	0	1	0	0	0	0	0	0	0	0
chr12	54981465	-	PPP1R1A	chr12_54981465_-_PPP1R1A	0	0	0	1	0	0	0	0	0	0
chr12	64607153	+	C12orf66	chr12_64607153_+_C12orf66	0	0	0	1	0	0	0	0	0	0
chr10	3137396	+	PFKP	chr10_3137396_+_PFKP	0	1	0	0	0	0	0	0	0	0
chr11	71753316	+	RNU6-292P	chr11_71753316_+_RNU6-292P	0	0	3	1	0	0	0	0	0	0
chr2	30371104	+	YPEL5	chr2_30371104_+_YPEL5	0	0	2	0	0	0	0	0	0	0
chr12	7995823	-	SLC2A14	chr12_7995823_-_SLC2A14	0	0	0	1	0	0	0	0	0	0
chr11	193442	+	BET1L	chr11_193442_+_BET1L	1	0	0	0	0	0	0	0	0	0
chr12	7995885	+	SLC2A14	chr12_7995885_+_SLC2A14	0	0	0	1	0	0	0	0	0	0
chr13	19654270	-	RNA5SP24	chr13_19654270_-_RNA5SP24	0	0	0	0	0	6	0	0	0	0
chr13	46754758	+	RN7SL288P	chr13_46754758_+_RN7SL288P	0	0	0	0	0	6	0	0	0	0
chr11	47573867	-	RN7SL652P	chr11_47573867_-_RN7SL652P	0	0	0	0	3	0	0	0	0	0
chr11	193546	+	BET1L	chr11_193546_+_BET1L	1	0	0	0	0	0	0	0	0	0
chr11	193612	-	BET1L	chr11_193612_-_BET1L	1	0	0	0	0	0	0	0	0	0
chr12	7995957	-	SLC2A14	chr12_7995957_-_SLC2A14	0	0	0	1	0	0	0	0	0	0
chr12	7996022	-	SLC2A14	chr12_7996022_-_SLC2A14	0	0	0	1	0	0	0	0	0	0
chr12	8082405	+	SLC2A3	chr12_8082405_+_SLC2A3	0	0	0	1	0	0	0	0	0	0
chr11	38190778	+	RNU6-99P	chr11_38190778_+_RNU6-99P	1	0	0	0	0	0	0	0	0	0
chr1	36616819	-	TRAPPC3	chr1_36616819_-_TRAPPC3	0	0	0	0	0	6	0	0	0	0
chr11	47574007	+	RN7SL652P	chr11_47574007_+_RN7SL652P	0	0	0	0	3	0	0	0	0	0
chr14	101799792	-	DIO3OS	chr14_101799792_-_DIO3OS	0	0	0	0	0	6	0	0	0	0
chr12	8082418	+	SLC2A3	chr12_8082418_+_SLC2A3	0	0	0	1	0	0	0	0	0	0
chr10	3137529	+	PFKP	chr10_3137529_+_PFKP	0	1	0	0	0	0	0	0	0	0
chr14	71671281	-	PCNX	chr14_71671281_-_PCNX	0	0	0	0	0	6	0	0	0	0
chr15	32683065	+	GOLGA8K	chr15_32683065_+_GOLGA8K	0	0	0	0	0	6	0	0	0	0
chr15	32735392	+	GOLGA8O	chr15_32735392_+_GOLGA8O	0	0	0	0	0	6	0	0	0	0
chr1	54951098	-	ACOT11	chr1_54951098_-_ACOT11	0	0	0	0	0	6	0	0	0	0
chr15	65186554	+	RN7SL348P	chr15_65186554_+_RN7SL348P	0	0	0	0	0	6	0	0	0	0
chr16	29638636	+	MIR3680-2	chr16_29638636_+_MIR3680-2	0	0	0	0	0	6	0	0	0	0
chr16	75583926	-	TMEM231	chr16_75583926_-_TMEM231	0	0	0	0	0	6	0	0	0	0
chr12	8124476	+	SLC2A3	chr12_8124476_+_SLC2A3	0	0	0	1	0	0	0	0	0	0
chr11	47574153	-	RN7SL652P	chr11_47574153_-_RN7SL652P	0	0	0	0	3	0	0	0	0	0
chr11	47574190	-	RN7SL652P	chr11_47574190_-_RN7SL652P	0	0	0	0	3	0	0	0	0	0
chr11	48304902	+	OR4X1	chr11_48304902_+_OR4X1	0	0	0	0	3	0	0	0	0	0
chr1	156726138	-	HDGF	chr1_156726138_-_HDGF	0	0	0	0	3	0	0	0	0	0
chr1	156726161	-	HDGF	chr1_156726161_-_HDGF	0	0	0	0	3	0	0	0	0	0
chr11	61679324	-	RAB3IL1	chr11_61679324_-_RAB3IL1	0	0	0	0	3	0	0	0	0	0
chr11	62219242	+	AHNAK	chr11_62219242_+_AHNAK	0	0	0	0	3	0	0	0	0	0
chr11	64553318	+	MAP4K2	chr11_64553318_+_MAP4K2	0	0	0	0	3	0	0	0	0	0
chr11	64553459	+	MAP4K2	chr11_64553459_+_MAP4K2	0	0	0	0	3	0	0	0	0	0
chr11	64553998	+	MAP4K2	chr11_64553998_+_MAP4K2	0	0	0	0	3	0	0	0	0	0
chr11	64554588	+	MAP4K2	chr11_64554588_+_MAP4K2	0	0	0	0	3	0	0	0	0	0
chr11	66467997	+	SPTBN2	chr11_66467997_+_SPTBN2	0	0	0	0	3	0	0	0	0	0
chr10	31889223	+	ZEB1	chr10_31889223_+_ZEB1	0	1	0	0	0	0	0	0	0	0
chr12	8124683	-	SLC2A3	chr12_8124683_-_SLC2A3	0	0	0	1	0	0	0	0	0	0
chr17	200818	+	RP11-1260E13.2	chr17_200818_+_RP11-1260E13.2	0	0	0	0	0	6	0	0	0	0
chr17	27718396	-	MIR4523	chr17_27718396_-_MIR4523	0	0	0	0	0	6	0	0	0	0
chr11	66468848	+	SPTBN2	chr11_66468848_+_SPTBN2	0	0	0	0	3	0	0	0	0	0
chr11	45173139	-	PRDM11	chr11_45173139_-_PRDM11	1	0	0	0	0	0	0	0	0	0
chr12	84357731	-	TMTC2	chr12_84357731_-_TMTC2	0	0	0	1	0	0	0	0	0	0
chr11	66469193	+	SPTBN2	chr11_66469193_+_SPTBN2	0	0	0	0	3	0	0	0	0	0
chr11	45173834	-	PRDM11	chr11_45173834_-_PRDM11	1	0	0	0	0	0	0	0	0	0
chr10	3394772	-	PITRM1	chr10_3394772_-_PITRM1	0	1	0	0	0	0	0	0	0	0
chr18	56632961	-	ZNF532	chr18_56632961_-_ZNF532	0	0	0	0	0	6	0	0	0	0
chr1	175374672	-	TNR	chr1_175374672_-_TNR	0	0	0	0	3	0	0	0	0	0
chr11	76421178	+	GUCY2EP	chr11_76421178_+_GUCY2EP	0	0	0	0	3	0	0	0	0	0
chr1	145253756	-	RP11-458D21.5	chr1_145253756_-_RP11-458D21.5	1	0	0	0	0	0	0	0	0	0
chr11	47608066	-	FAM180B	chr11_47608066_-_FAM180B	1	0	0	0	0	0	0	0	0	0
chr1	92949949	-	GFI1	chr1_92949949_-_GFI1	0	0	0	0	0	6	0	0	0	0
chr19	3672056	-	PIP5K1C	chr19_3672056_-_PIP5K1C	0	0	0	0	0	6	0	0	0	0
chr20	25177538	+	ENTPD6	chr20_25177538_+_ENTPD6	0	0	0	0	0	6	0	0	0	0
chr20	60070582	-	CDH4	chr20_60070582_-_CDH4	0	0	0	0	0	6	0	0	0	0
chr20	9140558	+	PLCB4	chr20_9140558_+_PLCB4	0	0	0	0	0	6	0	0	0	0
chr20	9140853	+	PLCB4	chr20_9140853_+_PLCB4	0	0	0	0	0	6	0	0	0	0
chr13	28157947	+	LNX2	chr13_28157947_+_LNX2	0	0	0	1	0	0	0	0	0	0
chr13	43789196	-	ENOX1	chr13_43789196_-_ENOX1	0	0	0	1	0	0	0	0	0	0
chr1	147999737	-	NBPF14	chr1_147999737_-_NBPF14	1	0	0	0	0	0	0	0	0	0
chr10	66606758	-	CTNNA3	chr10_66606758_-_CTNNA3	0	1	0	0	0	0	0	0	0	0
chr20	9142521	+	PLCB4	chr20_9142521_+_PLCB4	0	0	0	0	0	6	0	0	0	0
chr1	149807078	+	HIST2H4A	chr1_149807078_+_HIST2H4A	1	0	0	0	0	0	0	0	0	0
chr1	155196359	-	GBA	chr1_155196359_-_GBA	1	0	0	0	0	0	0	0	0	0
chr11	64546859	+	SF1	chr11_64546859_+_SF1	1	0	0	0	0	0	0	0	0	0
chr1	167585907	+	RCSD1	chr1_167585907_+_RCSD1	1	0	0	0	0	0	0	0	0	0
chr3	39382540	-	CCR8	chr3_39382540_-_CCR8	0	0	2	0	0	0	0	0	0	0
chr10	74015124	+	DDIT4	chr10_74015124_+_DDIT4	0	1	0	0	0	0	0	0	0	0
chr1	167586103	-	RCSD1	chr1_167586103_-_RCSD1	1	0	0	0	0	0	0	0	0	0
chr11	68279006	+	PPP6R3	chr11_68279006_+_PPP6R3	1	0	0	0	0	0	0	0	0	0
chr11	93532467	-	MED17	chr11_93532467_-_MED17	1	0	0	0	0	0	0	0	0	0
chr20	9142688	-	PLCB4	chr20_9142688_-_PLCB4	0	0	0	0	0	6	0	0	0	0
chr14	65749142	-	MIR4708	chr14_65749142_-_MIR4708	0	0	0	0	0	9	0	0	4	0
chr13	53666829	+	OLFM4	chr13_53666829_+_OLFM4	0	0	0	1	0	0	0	0	0	0
chr1	203595726	+	ATP2B4	chr1_203595726_+_ATP2B4	1	0	0	0	0	0	0	0	0	0
chr1	38497327	+	UTP11L	chr1_38497327_+_UTP11L	0	0	0	1	0	0	0	0	0	0
chr2	105946923	-	C2orf49	chr2_105946923_-_C2orf49	0	0	0	0	0	6	0	0	0	0
chr1	203595773	-	ATP2B4	chr1_203595773_-_ATP2B4	1	0	0	0	0	0	0	0	0	0
chr1	38497396	+	UTP11L	chr1_38497396_+_UTP11L	0	0	0	1	0	0	0	0	0	0
chr1	38497540	-	UTP11L	chr1_38497540_-_UTP11L	0	0	0	1	0	0	0	0	0	0
chr1	38497597	+	UTP11L	chr1_38497597_+_UTP11L	0	0	0	1	0	0	0	0	0	0
chr14	102422788	+	DYNC1H1	chr14_102422788_+_DYNC1H1	0	0	0	1	0	0	0	0	0	0
chr14	106303772	+	IGHD	chr14_106303772_+_IGHD	0	0	0	1	0	0	0	0	0	0
chr1	208084283	-	CD34	chr1_208084283_-_CD34	1	0	0	0	0	0	0	0	0	0
chr14	106304184	-	IGHD	chr14_106304184_-_IGHD	0	0	0	1	0	0	0	0	0	0
chr10	7593039	+	ITIH5	chr10_7593039_+_ITIH5	0	1	0	0	0	0	0	0	0	0
chr12	110451467	+	ANKRD13A	chr12_110451467_+_ANKRD13A	1	0	0	0	0	0	0	0	0	0
chr14	106304333	+	IGHD	chr14_106304333_+_IGHD	0	0	0	1	0	0	0	0	0	0
chr2	10709977	-	NOL10	chr2_10709977_-_NOL10	0	0	0	0	0	6	0	0	0	0
chr21	16432752	+	NRIP1	chr21_16432752_+_NRIP1	0	0	0	0	0	6	0	0	0	0
chr2	122407393	-	CLASP1	chr2_122407393_-_CLASP1	0	0	0	0	0	6	0	0	0	0
chr14	106304407	-	IGHD	chr14_106304407_-_IGHD	0	0	0	1	0	0	0	0	0	0
chr14	106304539	+	IGHD	chr14_106304539_+_IGHD	0	0	0	1	0	0	0	0	0	0
chr21	36398558	+	RUNX1	chr21_36398558_+_RUNX1	0	0	0	0	0	6	0	0	0	0
chr10	81900656	+	PLAC9	chr10_81900656_+_PLAC9	0	1	0	0	0	0	0	0	0	0
chr14	106304796	+	IGHD	chr14_106304796_+_IGHD	0	0	0	1	0	0	0	0	0	0
chr6	26187841	-	HIST1H4D	chr6_26187841_-_HIST1H4D	0	0	18	28	0	3	2730	1587	6	2
chr21	38593880	-	DSCR3	chr21_38593880_-_DSCR3	0	0	0	0	0	6	0	0	0	0
chr21	46983153	+	SLC19A1	chr21_46983153_+_SLC19A1	0	0	0	0	0	6	0	0	0	0
chr14	106304939	-	IGHD	chr14_106304939_-_IGHD	0	0	0	1	0	0	0	0	0	0
chr21	46983367	-	SLC19A1	chr21_46983367_-_SLC19A1	0	0	0	0	0	6	0	0	0	0
chr14	106305007	+	IGHD	chr14_106305007_+_IGHD	0	0	0	1	0	0	0	0	0	0
chr12	109133411	+	CORO1C	chr12_109133411_+_CORO1C	0	0	0	0	0	3	1335	1	0	0
chr21	46983384	-	SLC19A1	chr21_46983384_-_SLC19A1	0	0	0	0	0	6	0	0	0	0
chr14	106305096	-	IGHD	chr14_106305096_-_IGHD	0	0	0	1	0	0	0	0	0	0
chr1	181660563	-	CACNA1E	chr1_181660563_-_CACNA1E	0	0	0	0	3	0	0	0	0	0
chr12	122228245	-	RHOF	chr12_122228245_-_RHOF	1	0	0	0	0	0	0	0	0	0
chr10	73533861	+	CDH23	chr10_73533861_+_CDH23	0	0	1	0	0	0	0	0	0	0
chr11	109107681	+	RNA5SP349	chr11_109107681_+_RNA5SP349	0	1	0	0	0	0	0	0	0	0
chr11	109947066	+	ZC3H12C	chr11_109947066_+_ZC3H12C	0	1	0	0	0	0	0	0	0	0
chr11	109947088	-	ZC3H12C	chr11_109947088_-_ZC3H12C	0	1	0	0	0	0	0	0	0	0
chr21	46983515	+	SLC19A1	chr21_46983515_+_SLC19A1	0	0	0	0	0	6	0	0	0	0
chr21	46983600	-	SLC19A1	chr21_46983600_-_SLC19A1	0	0	0	0	0	6	0	0	0	0
chr21	46983616	+	SLC19A1	chr21_46983616_+_SLC19A1	0	0	0	0	0	6	0	0	0	0
chr12	124227814	-	ATP6V0A2	chr12_124227814_-_ATP6V0A2	1	0	0	0	0	0	0	0	0	0
chr2	182165979	+	MIR4437	chr2_182165979_+_MIR4437	0	0	0	0	0	6	0	0	0	0
chr11	102336348	-	TMEM123	chr11_102336348_-_TMEM123	0	0	1	0	0	0	0	0	0	0
chr10	30509788	+	RNU6-598P	chr10_30509788_+_RNU6-598P	200	1	0	0	0	0	0	0	0	0
chr11	1918540	+	C11orf89	chr11_1918540_+_C11orf89	0	1	0	0	0	0	0	0	0	0
chr1	221220806	+	HLX	chr1_221220806_+_HLX	1	0	0	0	0	0	0	0	0	0
chr2	198203938	+	ANKRD44	chr2_198203938_+_ANKRD44	0	0	0	0	0	6	0	0	0	0
chr11	2483978	-	KCNQ1	chr11_2483978_-_KCNQ1	0	1	0	0	0	0	0	0	0	0
chr1	222049843	+	RNU6-403P	chr1_222049843_+_RNU6-403P	1	0	0	0	0	0	0	0	0	0
chr1	44301822	-	ST3GAL3	chr1_44301822_-_ST3GAL3	0	0	0	1	0	0	0	0	0	0
chr14	50466840	+	C14orf182	chr14_50466840_+_C14orf182	0	0	0	1	0	0	0	0	0	0
chr1	222049940	-	RNU6-403P	chr1_222049940_-_RNU6-403P	1	0	0	0	0	0	0	0	0	0
chr2	223045112	+	PAX3	chr2_223045112_+_PAX3	0	0	0	0	0	6	0	0	0	0
chr14	50467080	-	C14orf182	chr14_50467080_-_C14orf182	0	0	0	1	0	0	0	0	0	0
chr1	222049964	+	RNU6-403P	chr1_222049964_+_RNU6-403P	1	0	0	0	0	0	0	0	0	0
chr11	33950981	-	LMO2	chr11_33950981_-_LMO2	0	1	0	0	0	0	0	0	0	0
chr22	39472577	+	APOBEC3G	chr22_39472577_+_APOBEC3G	0	0	0	0	0	6	0	0	0	0
chr22	39923615	-	RPS19BP1	chr22_39923615_-_RPS19BP1	0	0	0	0	0	6	0	0	0	0
chr11	3955050	+	STIM1	chr11_3955050_+_STIM1	0	1	0	0	0	0	0	0	0	0
chr17	19977050	-	SPECC1	chr17_19977050_-_SPECC1	62	1	0	0	0	0	0	0	0	0
chr22	40968068	+	MKL1	chr22_40968068_+_MKL1	0	0	0	0	0	6	0	0	0	0
chr14	57575950	-	EXOC5	chr14_57575950_-_EXOC5	0	0	0	1	0	0	0	0	0	0
chr1	222049989	-	RNU6-403P	chr1_222049989_-_RNU6-403P	1	0	0	0	0	0	0	0	0	0
chr2	25138317	-	ADCY3	chr2_25138317_-_ADCY3	0	0	0	0	0	6	0	0	0	0
chr1	183381815	-	NMNAT2	chr1_183381815_-_NMNAT2	0	0	0	0	3	0	0	0	0	0
chr2	28113806	-	BRE	chr2_28113806_-_BRE	0	0	0	0	0	6	0	0	0	0
chr1	222049998	-	RNU6-403P	chr1_222049998_-_RNU6-403P	1	0	0	0	0	0	0	0	0	0
chr1	222050042	-	RNU6-403P	chr1_222050042_-_RNU6-403P	1	0	0	0	0	0	0	0	0	0
chr1	222050069	-	RNU6-403P	chr1_222050069_-_RNU6-403P	1	0	0	0	0	0	0	0	0	0
chr14	72199609	+	SIPA1L1	chr14_72199609_+_SIPA1L1	0	0	0	1	0	0	0	0	0	0
chr11	45173775	-	PRDM11	chr11_45173775_-_PRDM11	0	1	0	0	0	0	0	0	0	0
chr2	55339626	-	RTN4	chr2_55339626_-_RTN4	0	0	0	0	0	6	0	0	0	0
chr2	55339834	-	RTN4	chr2_55339834_-_RTN4	0	0	0	0	0	6	0	0	0	0
chr2	55340237	-	CLHC1	chr2_55340237_-_CLHC1	0	0	0	0	0	6	0	0	0	0
chr2	70352113	+	C2orf42	chr2_70352113_+_C2orf42	0	0	0	0	0	6	0	0	0	0
chr1	208085649	+	CD34	chr1_208085649_+_CD34	0	0	0	0	3	0	0	0	0	0
chr12	108094674	+	PWP1	chr12_108094674_+_PWP1	0	0	0	0	3	0	0	0	0	0
chr2	97493708	-	CNNM3	chr2_97493708_-_CNNM3	0	0	0	0	0	6	0	0	0	0
chr3	12857348	+	CAND2	chr3_12857348_+_CAND2	0	0	0	0	0	6	0	0	0	0
chr1	222050085	-	RNU6-403P	chr1_222050085_-_RNU6-403P	1	0	0	0	0	0	0	0	0	0
chr1	222050137	+	RNU6-403P	chr1_222050137_+_RNU6-403P	1	0	0	0	0	0	0	0	0	0
chr1	222050153	-	RNU6-403P	chr1_222050153_-_RNU6-403P	1	0	0	0	0	0	0	0	0	0
chr1	222050165	-	RNU6-403P	chr1_222050165_-_RNU6-403P	1	0	0	0	0	0	0	0	0	0
chr3	193923684	-	RN7SL215P	chr3_193923684_-_RN7SL215P	0	0	0	0	0	6	0	0	0	0
chr11	61063567	+	VWCE	chr11_61063567_+_VWCE	0	1	0	0	0	0	0	0	0	0
chr1	222050183	-	RNU6-403P	chr1_222050183_-_RNU6-403P	1	0	0	0	0	0	0	0	0	0
chr1	222050197	-	RNU6-403P	chr1_222050197_-_RNU6-403P	1	0	0	0	0	0	0	0	0	0
chr1	165325548	-	LMX1A	chr1_165325548_-_LMX1A	0	1	0	0	0	0	0	0	0	0
chr12	220506	-	IQSEC3	chr12_220506_-_IQSEC3	1	0	0	0	0	0	0	0	0	0
chr1	52907215	+	ZCCHC11	chr1_52907215_+_ZCCHC11	0	0	0	1	0	0	0	0	0	0
chr3	44634865	+	RP11-944L7.5	chr3_44634865_+_RP11-944L7.5	0	0	0	0	0	6	0	0	0	0
chr3	50638182	+	CISH	chr3_50638182_+_CISH	0	0	0	0	0	6	0	0	0	0
chr4	84034346	-	PLAC8	chr4_84034346_-_PLAC8	0	0	0	0	0	6	0	0	0	0
chr5	159933157	-	MIR3142	chr5_159933157_-_MIR3142	6	0	0	13	0	366	0	0	0	1
chr11	67034984	-	ADRBK1	chr11_67034984_-_ADRBK1	0	1	0	0	0	0	0	0	0	0
chr6	28246520	+	PGBD1	chr6_28246520_+_PGBD1	245	0	1	0	0	0	0	0	0	0
chr5	61837089	+	IPO11	chr5_61837089_+_IPO11	89	0	1	0	0	0	0	0	0	0
chr4	8512281	+	TRMT44	chr4_8512281_+_TRMT44	0	0	0	0	0	6	0	0	0	0
chr1	52907317	+	ZCCHC11	chr1_52907317_+_ZCCHC11	0	0	0	1	0	0	0	0	0	0
chr12	29533994	-	ERGIC2	chr12_29533994_-_ERGIC2	1	0	0	0	0	0	0	0	0	0
chr11	65358138	+	EHBP1L1	chr11_65358138_+_EHBP1L1	0	0	1	0	0	0	0	0	0	0
chr4	8512296	-	TRMT44	chr4_8512296_-_TRMT44	0	0	0	0	0	6	0	0	0	0
chr4	8512672	-	TRMT44	chr4_8512672_-_TRMT44	0	0	0	0	0	6	0	0	0	0
chr4	8512744	-	TRMT44	chr4_8512744_-_TRMT44	0	0	0	0	0	6	0	0	0	0
chr5	137577312	+	GFRA3	chr5_137577312_+_GFRA3	0	0	0	0	0	6	0	0	0	0
chr5	139041787	-	CXXC5	chr5_139041787_-_CXXC5	0	0	0	0	0	6	0	0	0	0
chr1	229692010	+	ABCB10	chr1_229692010_+_ABCB10	1	0	0	0	0	0	0	0	0	0
chr5	174637513	-	DRD1	chr5_174637513_-_DRD1	0	0	0	0	0	6	0	0	0	0
chr11	124105053	+	OR8G1	chr11_124105053_+_OR8G1	0	0	0	0	0	0	0	1	0	0
chr1	231578391	-	EGLN1	chr1_231578391_-_EGLN1	1	0	0	0	0	0	0	0	0	0
chr5	32847594	-	NPR3	chr5_32847594_-_NPR3	0	0	0	0	0	6	0	0	0	0
chr11	67035075	-	ADRBK1	chr11_67035075_-_ADRBK1	0	1	0	0	0	0	0	0	0	0
chr15	56852321	+	ZNF280D	chr15_56852321_+_ZNF280D	0	0	0	1	0	0	0	0	0	0
chr11	68611937	+	CPT1A	chr11_68611937_+_CPT1A	0	1	0	0	0	0	0	0	0	0
chr6	135646101	+	AHI1	chr6_135646101_+_AHI1	0	0	0	0	0	6	0	0	0	0
chr1	231579000	-	EGLN1	chr1_231579000_-_EGLN1	1	0	0	0	0	0	0	0	0	0
chr6	149439201	+	UST	chr6_149439201_+_UST	0	0	0	0	0	6	0	0	0	0
chr15	71817320	+	THSD4	chr15_71817320_+_THSD4	0	0	0	1	0	0	0	0	0	0
chr11	7170444	-	RBMXL2	chr11_7170444_-_RBMXL2	0	1	0	0	0	0	0	0	0	0
chr11	82905875	+	ANKRD42	chr11_82905875_+_ANKRD42	0	1	0	0	0	0	0	0	0	0
chr11	91707546	+	FAT3	chr11_91707546_+_FAT3	0	1	0	0	0	0	0	0	0	0
chr12	31936660	+	H3F3C	chr12_31936660_+_H3F3C	0	0	0	0	3	0	0	0	0	0
chr12	3989178	-	PARP11	chr12_3989178_-_PARP11	0	0	0	0	3	0	0	0	0	0
chr12	3989375	-	PARP11	chr12_3989375_-_PARP11	0	0	0	0	3	0	0	0	0	0
chr12	3989644	+	PARP11	chr12_3989644_+_PARP11	0	0	0	0	3	0	0	0	0	0
chr12	3989925	-	PARP11	chr12_3989925_-_PARP11	0	0	0	0	3	0	0	0	0	0
chr12	3990199	-	PARP11	chr12_3990199_-_PARP11	0	0	0	0	3	0	0	0	0	0
chr12	45934956	-	RNU6-671P	chr12_45934956_-_RNU6-671P	0	0	0	0	3	0	0	0	0	0
chr12	66351381	-	HMGA2	chr12_66351381_-_HMGA2	0	0	0	0	3	0	0	0	0	0
chr6	161729449	-	PARK2	chr6_161729449_-_PARK2	0	0	0	0	0	6	0	0	0	0
chr6	35695072	+	ARMC12	chr6_35695072_+_ARMC12	0	0	0	0	0	6	0	0	0	0
chr12	94717565	+	CCDC41	chr12_94717565_+_CCDC41	0	0	0	0	3	0	0	0	0	0
chr13	100183533	-	TM9SF2	chr13_100183533_-_TM9SF2	0	0	0	0	3	0	0	0	0	0
chr13	105656696	+	DAOA	chr13_105656696_+_DAOA	0	0	0	0	3	0	0	0	0	0
chr13	23363861	+	RNY3P4	chr13_23363861_+_RNY3P4	0	0	0	0	3	0	0	0	0	0
chr13	29742967	-	MTUS2	chr13_29742967_-_MTUS2	0	0	0	0	3	0	0	0	0	0
chr13	76394768	+	LMO7	chr13_76394768_+_LMO7	0	0	0	0	3	0	0	0	0	0
chr6	35696171	-	ARMC12	chr6_35696171_-_ARMC12	0	0	0	0	0	6	0	0	0	0
chr1	235058584	+	RN7SL668P	chr1_235058584_+_RN7SL668P	1	0	0	0	0	0	0	0	0	0
chr1	206262416	+	C1orf186	chr1_206262416_+_C1orf186	0	0	1	0	0	0	0	0	0	0
chr1	214577354	+	PTPN14	chr1_214577354_+_PTPN14	0	0	1	0	0	0	0	0	0	0
chr6	43484290	+	YIPF3	chr6_43484290_+_YIPF3	0	0	0	0	0	6	0	0	0	0
chr1	235102079	-	RN7SL668P	chr1_235102079_-_RN7SL668P	1	0	0	0	0	0	0	0	0	0
chr8	141420450	-	TRAPPC9	chr8_141420450_-_TRAPPC9	0	0	0	0	0	6	0	0	0	0
chr1	241696123	+	KMO	chr1_241696123_+_KMO	1	0	0	0	0	0	0	0	0	0
chr1	241696384	-	KMO	chr1_241696384_-_KMO	1	0	0	0	0	0	0	0	0	0
chr8	68631392	+	CPA6	chr8_68631392_+_CPA6	0	0	0	0	0	6	0	0	0	0
chr8	68631491	+	CPA6	chr8_68631491_+_CPA6	0	0	0	0	0	6	0	0	0	0
chr11	97000813	-	RNA5SP347	chr11_97000813_-_RNA5SP347	0	1	0	0	0	0	0	0	0	0
chr1	221963269	-	RNU6-403P	chr1_221963269_-_RNU6-403P	0	0	1	0	0	0	0	0	0	0
chr8	742017	-	ERICH1-AS1	chr8_742017_-_ERICH1-AS1	0	0	0	0	0	6	0	0	0	0
chr9	112289270	+	MIR3927	chr9_112289270_+_MIR3927	0	0	0	0	0	6	0	0	0	0
chr12	52394461	-	GRASP	chr12_52394461_-_GRASP	1	0	0	0	0	0	0	0	0	0
chr9	117719913	-	TNFSF8	chr9_117719913_-_TNFSF8	0	0	0	0	0	6	0	0	0	0
chr15	71817375	+	THSD4	chr15_71817375_+_THSD4	0	0	0	1	0	0	0	0	0	0
chr15	71817666	+	THSD4	chr15_71817666_+_THSD4	0	0	0	1	0	0	0	0	0	0
chr12	52394543	+	GRASP	chr12_52394543_+_GRASP	1	0	0	0	0	0	0	0	0	0
chr12	52394573	-	GRASP	chr12_52394573_-_GRASP	1	0	0	0	0	0	0	0	0	0
chr9	132222947	+	RN7SL159P	chr9_132222947_+_RN7SL159P	0	0	0	0	0	6	0	0	0	0
chr12	54692936	+	NFE2	chr12_54692936_+_NFE2	1	0	0	0	0	0	0	0	0	0
chr9	132515564	+	PTGES	chr9_132515564_+_PTGES	0	0	0	0	0	6	0	0	0	0
chr12	94830697	-	CCDC41	chr12_94830697_-_CCDC41	1	0	0	0	0	0	0	0	0	0
chr1	200198305	+	NR5A2	chr1_200198305_+_NR5A2	0	1	0	0	0	0	0	0	0	0
chr12	96659220	+	ELK3	chr12_96659220_+_ELK3	1	0	0	0	0	0	0	0	0	0
chr13	20247582	+	PSPC1	chr13_20247582_+_PSPC1	1	0	0	0	0	0	0	0	0	0
chr1	200198350	+	NR5A2	chr1_200198350_+_NR5A2	0	1	0	0	0	0	0	0	0	0
chr17	43155459	+	NMT1	chr17_43155459_+_NMT1	0	0	2	1	0	0	0	0	0	0
chr13	28024817	+	MTIF3	chr13_28024817_+_MTIF3	1	0	0	0	0	0	0	0	0	0
chr13	43918809	+	ENOX1	chr13_43918809_+_ENOX1	1	0	0	0	0	0	0	0	0	0
chr12	27090552	+	ASUN	chr12_27090552_+_ASUN	0	0	1	0	0	0	0	0	0	0
chr1	200198666	-	NR5A2	chr1_200198666_-_NR5A2	0	1	0	0	0	0	0	0	0	0
chr12	107711797	+	BTBD11	chr12_107711797_+_BTBD11	0	1	0	0	0	0	0	0	0	0
chr2	160450182	+	BAZ2B	chr2_160450182_+_BAZ2B	7	1	0	0	0	0	0	0	0	0
chr16	23925378	+	PRKCB	chr16_23925378_+_PRKCB	0	0	0	1	0	0	0	0	0	0
chr16	23926422	-	PRKCB	chr16_23926422_-_PRKCB	0	0	0	1	0	0	0	0	0	0
chr9	95727645	-	FGD3	chr9_95727645_-_FGD3	0	0	0	0	0	6	0	0	0	0
chr13	89284483	-	SLITRK5	chr13_89284483_-_SLITRK5	0	0	0	0	3	0	0	0	0	0
chrX	146965051	+	L29074.3	chrX_146965051_+_L29074.3	0	0	0	0	0	6	0	0	0	0
chr14	101791442	+	DIO3OS	chr14_101791442_+_DIO3OS	0	0	0	0	3	0	0	0	0	0
chr16	60248758	-	RNU4-58P	chr16_60248758_-_RNU4-58P	0	0	0	1	0	0	0	0	0	0
chr14	20203467	-	OR4Q3	chr14_20203467_-_OR4Q3	0	0	0	0	3	0	0	0	0	0
chr10	100457166	-	HPSE2	chr10_100457166_-_HPSE2	0	0	0	0	0	3	0	0	0	0
chr13	28157914	+	LNX2	chr13_28157914_+_LNX2	75	42	477	70084	0	3	0	0	0	0
chr16	61723435	-	CDH8	chr16_61723435_-_CDH8	0	0	0	1	0	0	0	0	0	0
chr12	122874486	+	CLIP1	chr12_122874486_+_CLIP1	0	1	0	0	0	0	0	0	0	0
chr10	104359044	-	SUFU	chr10_104359044_-_SUFU	0	0	0	0	0	3	0	0	0	0
chr1	36617914	+	TRAPPC3	chr1_36617914_+_TRAPPC3	1	0	0	0	0	0	0	0	0	0
chr2	70330497	+	PCBP1	chr2_70330497_+_PCBP1	0	0	2	1	0	0	0	0	0	0
chr16	70487859	+	RNU6-23P	chr16_70487859_+_RNU6-23P	0	0	0	1	0	0	0	0	0	0
chr2	70330513	+	PCBP1	chr2_70330513_+_PCBP1	0	0	2	1	0	0	0	0	0	0
chr12	123367253	+	VPS37B	chr12_123367253_+_VPS37B	0	1	0	0	0	0	0	0	0	0
chr9	131257506	+	ODF2	chr9_131257506_+_ODF2	7	1	0	0	0	0	0	0	0	0
chr1	217217399	+	ESRRG	chr1_217217399_+_ESRRG	0	1	0	0	0	0	0	0	0	0
chr1	36780331	+	SH3D21	chr1_36780331_+_SH3D21	1	0	0	0	0	0	0	0	0	0
chr10	104362366	+	SUFU	chr10_104362366_+_SUFU	0	0	0	0	0	3	0	0	0	0
chr16	75903710	+	RNA5SP430	chr16_75903710_+_RNA5SP430	0	0	0	1	0	0	0	0	0	0
chr12	8082540	-	SLC2A3	chr12_8082540_-_SLC2A3	0	0	1	0	0	0	0	0	0	0
chr11	18355441	-	GTF2H1	chr11_18355441_-_GTF2H1	0	0	0	0	0	0	1	0	0	0
chr1	231578354	-	EGLN1	chr1_231578354_-_EGLN1	5	1	0	0	0	0	0	0	0	0
chr14	20203604	-	OR4Q3	chr14_20203604_-_OR4Q3	0	0	0	0	3	0	0	0	0	0
chr9	33234932	-	SPINK4	chr9_33234932_-_SPINK4	8	6	12	4307	0	99	0	234	416	1
chr1	44887924	-	RNF220	chr1_44887924_-_RNF220	8	4	230	4899	0	3	0	0	0	0
chr13	86234329	-	RNU6-72P	chr13_86234329_-_RNU6-72P	0	0	1	0	0	0	0	0	0	0
chr12	25097144	-	BCAT1	chr12_25097144_-_BCAT1	0	1	0	0	0	0	0	0	0	0
chr10	11192996	+	CELF2	chr10_11192996_+_CELF2	0	0	0	0	0	3	0	0	0	0
chr10	11193068	-	CELF2	chr10_11193068_-_CELF2	0	0	0	0	0	3	0	0	0	0
chr10	11193089	+	CELF2	chr10_11193089_+_CELF2	0	0	0	0	0	3	0	0	0	0
chr10	11193212	-	CELF2	chr10_11193212_-_CELF2	0	0	0	0	0	3	0	0	0	0
chr1	37938819	-	ZC3H12A	chr1_37938819_-_ZC3H12A	1	0	0	0	0	0	0	0	0	0
chr10	11193224	+	CELF2	chr10_11193224_+_CELF2	0	0	0	0	0	3	0	0	0	0
chr10	11193327	-	CELF2	chr10_11193327_-_CELF2	0	0	0	0	0	3	0	0	0	0
chr14	100537973	+	EVL	chr14_100537973_+_EVL	1	0	0	0	0	0	0	0	0	0
chr14	101587445	+	MEG9	chr14_101587445_+_MEG9	1	0	0	0	0	0	0	0	0	0
chr1	42921652	+	ZMYND12	chr1_42921652_+_ZMYND12	1	0	0	0	0	0	0	0	0	0
chr14	40429852	+	FBXO33	chr14_40429852_+_FBXO33	1	0	0	0	0	0	0	0	0	0
chr14	61709241	-	TMEM30B	chr14_61709241_-_TMEM30B	1	0	0	0	0	0	0	0	0	0
chr14	74219945	+	MIR4505	chr14_74219945_+_MIR4505	1	0	0	0	0	0	0	0	0	0
chr1	47694478	+	TAL1	chr1_47694478_+_TAL1	1	0	0	0	0	0	0	0	0	0
chr10	11193562	+	CELF2	chr10_11193562_+_CELF2	0	0	0	0	0	3	0	0	0	0
chr10	11193772	+	CELF2	chr10_11193772_+_CELF2	0	0	0	0	0	3	0	0	0	0
chr16	89099284	+	CBFA2T3	chr16_89099284_+_CBFA2T3	0	0	0	1	0	0	0	0	0	0
chr10	11193811	+	CELF2	chr10_11193811_+_CELF2	0	0	0	0	0	3	0	0	0	0
chr10	11193996	-	CELF2	chr10_11193996_-_CELF2	0	0	0	0	0	3	0	0	0	0
chr17	28742349	+	CPD	chr17_28742349_+_CPD	0	0	0	1	0	0	0	0	0	0
chr10	11194187	-	CELF2	chr10_11194187_-_CELF2	0	0	0	0	0	3	0	0	0	0
chr11	124105208	+	OR8G1	chr11_124105208_+_OR8G1	0	0	0	0	0	0	0	0	0	1
chr10	11194209	-	CELF2	chr10_11194209_-_CELF2	0	0	0	0	0	3	0	0	0	0
chr10	11194594	-	CELF2	chr10_11194594_-_CELF2	0	0	0	0	0	3	0	0	0	0
chr10	11194645	+	CELF2	chr10_11194645_+_CELF2	0	0	0	0	0	3	0	0	0	0
chr10	130074383	-	MKI67	chr10_130074383_-_MKI67	0	0	0	0	0	3	0	0	0	0
chr11	45171860	+	PRDM11	chr11_45171860_+_PRDM11	0	0	1	0	129	3	0	0	0	0
chr14	20203663	-	OR4Q3	chr14_20203663_-_OR4Q3	0	0	0	0	3	0	0	0	0	0
chr10	131789201	-	EBF3	chr10_131789201_-_EBF3	0	0	0	0	0	3	0	0	0	0
chr21	38743826	-	DYRK1A	chr21_38743826_-_DYRK1A	0	2	1	407	0	3	0	0	0	0
chr17	40400239	-	STAT5B	chr17_40400239_-_STAT5B	0	0	0	1	0	0	0	0	0	0
chr11	95431590	-	FAM76B	chr11_95431590_-_FAM76B	4	1	0	0	0	0	0	0	0	0
chr10	30795086	-	MAP3K8	chr10_30795086_-_MAP3K8	0	0	0	0	0	3	0	0	0	0
chr10	36822275	-	NAMPTL	chr10_36822275_-_NAMPTL	0	0	0	0	0	3	0	0	0	0
chr14	88458591	+	GALC	chr14_88458591_+_GALC	1	0	0	0	0	0	0	0	0	0
chr10	72254454	-	PALD1	chr10_72254454_-_PALD1	0	0	0	0	0	3	0	0	0	0
chr10	78871582	-	KCNMA1	chr10_78871582_-_KCNMA1	0	0	0	0	0	3	0	0	0	0
chr10	80896790	-	ZMIZ1	chr10_80896790_-_ZMIZ1	0	0	0	0	0	3	0	0	0	0
chr10	87137162	-	RNU6-325P	chr10_87137162_-_RNU6-325P	0	0	0	0	0	3	0	0	0	0
chr11	31992139	-	RCN1	chr11_31992139_-_RCN1	0	0	0	0	0	0	1	0	0	0
chr14	20203704	+	OR4Q3	chr14_20203704_+_OR4Q3	0	0	0	0	3	0	0	0	0	0
chr17	40441100	-	STAT5A	chr17_40441100_-_STAT5A	0	0	0	1	0	0	0	0	0	0
chr1	108373207	-	VAV3	chr1_108373207_-_VAV3	0	0	0	0	0	3	0	0	0	0
chr14	97687135	-	RN7SL710P	chr14_97687135_-_RN7SL710P	1	0	0	0	0	0	0	0	0	0
chr17	43155443	+	NMT1	chr17_43155443_+_NMT1	0	0	0	1	0	0	0	0	0	0
chr1	94309438	-	MIR760	chr1_94309438_-_MIR760	0	0	0	0	24	3	0	0	0	0
chr11	115996637	-	CADM1	chr11_115996637_-_CADM1	0	0	0	0	0	3	0	0	0	0
chr11	116928333	+	SIK3	chr11_116928333_+_SIK3	0	0	0	0	0	3	0	0	0	0
chr11	123940361	+	OR10G7	chr11_123940361_+_OR10G7	0	0	0	0	0	3	0	0	0	0
chr11	128489473	-	ETS1	chr11_128489473_-_ETS1	0	0	0	0	0	3	0	0	0	0
chr15	30360624	-	GOLGA8J	chr15_30360624_-_GOLGA8J	1	0	0	0	0	0	0	0	0	0
chr15	30360776	+	GOLGA8J	chr15_30360776_+_GOLGA8J	1	0	0	0	0	0	0	0	0	0
chr11	13917933	+	RNA5SP331	chr11_13917933_+_RNA5SP331	0	0	0	0	0	3	0	0	0	0
chr14	70100669	+	KIAA0247	chr14_70100669_+_KIAA0247	0	0	0	0	3	0	0	0	0	0
chr14	77091462	+	ESRRB	chr14_77091462_+_ESRRB	0	0	0	0	3	0	0	0	0	0
chr12	3689220	+	PRMT8	chr12_3689220_+_PRMT8	0	1	0	0	0	0	0	0	0	0
chr1	1144395	+	TNFRSF18	chr1_1144395_+_TNFRSF18	0	0	0	0	0	3	0	0	0	0
chr12	40271643	+	SLC2A13	chr12_40271643_+_SLC2A13	0	1	0	0	0	0	0	0	0	0
chr15	30360829	-	GOLGA8J	chr15_30360829_-_GOLGA8J	1	0	0	0	0	0	0	0	0	0
chr11	33916072	+	LMO2	chr11_33916072_+_LMO2	0	0	0	0	0	0	1	0	0	0
chr15	43140814	-	TTBK2	chr15_43140814_-_TTBK2	1	0	0	0	0	0	0	0	0	0
chr1	120558505	-	NOTCH2	chr1_120558505_-_NOTCH2	0	0	0	0	0	3	0	0	0	0
chr14	91723178	-	CCDC88C	chr14_91723178_-_CCDC88C	0	0	0	0	3	0	0	0	0	0
chr1	54837485	+	SSBP3	chr1_54837485_+_SSBP3	1	0	0	0	0	0	0	0	0	0
chr1	120558910	-	NOTCH2	chr1_120558910_-_NOTCH2	0	0	0	0	0	3	0	0	0	0
chr12	68768600	-	MDM1	chr12_68768600_-_MDM1	0	1	0	0	0	0	0	0	0	0
chr15	61850554	+	VPS13C	chr15_61850554_+_VPS13C	1	0	0	0	0	0	0	0	0	0
chr15	64147441	+	MIR422A	chr15_64147441_+_MIR422A	1	0	0	0	0	0	0	0	0	0
chr1	120559535	-	NOTCH2	chr1_120559535_-_NOTCH2	0	0	0	0	0	3	0	0	0	0
chr1	120611715	-	NOTCH2	chr1_120611715_-_NOTCH2	0	0	0	0	0	3	0	0	0	0
chr7	142190899	+	TRBV11-2	chr7_142190899_+_TRBV11-2	3102	4	0	14	0	3	0	0	0	0
chr9	111402121	-	ACTL7B	chr9_111402121_-_ACTL7B	0	0	0	0	0	21	0	0	138	1
chr11	33915648	+	LMO2	chr11_33915648_+_LMO2	0	0	0	0	0	3	0	0	0	0
chr11	33915937	+	LMO2	chr11_33915937_+_LMO2	0	0	0	0	0	3	0	0	0	0
chr11	33948924	-	LMO2	chr11_33948924_-_LMO2	0	0	0	0	0	3	0	0	0	0
chr11	43525337	+	TTC17	chr11_43525337_+_TTC17	0	0	0	0	0	3	0	0	0	0
chr1	145130666	+	RNU6-1071P	chr1_145130666_+_RNU6-1071P	0	0	0	0	0	3	0	0	0	0
chr1	32422464	-	PTP4A2	chr1_32422464_-_PTP4A2	0	0	11	0	0	3	0	0	0	0
chr11	45171913	+	PRDM11	chr11_45171913_+_PRDM11	0	0	0	0	0	3	0	0	0	0
chr11	45172407	-	PRDM11	chr11_45172407_-_PRDM11	0	0	0	0	0	3	0	0	0	0
chr11	45172457	+	PRDM11	chr11_45172457_+_PRDM11	0	0	0	0	0	3	0	0	0	0
chr11	45172476	-	PRDM11	chr11_45172476_-_PRDM11	0	0	0	0	0	3	0	0	0	0
chr11	45172843	+	PRDM11	chr11_45172843_+_PRDM11	0	0	0	0	0	3	0	0	0	0
chr11	45172863	-	PRDM11	chr11_45172863_-_PRDM11	0	0	0	0	0	3	0	0	0	0
chr11	45172974	-	PRDM11	chr11_45172974_-_PRDM11	0	0	0	0	0	3	0	0	0	0
chr11	45173094	+	PRDM11	chr11_45173094_+_PRDM11	0	0	0	0	0	3	0	0	0	0
chr13	110203217	+	IRS2	chr13_110203217_+_IRS2	0	0	0	0	0	0	0	1	0	0
chr11	45173199	+	PRDM11	chr11_45173199_+_PRDM11	0	0	0	0	0	3	0	0	0	0
chr11	45173290	+	PRDM11	chr11_45173290_+_PRDM11	0	0	0	0	0	3	0	0	0	0
chr11	45173294	-	PRDM11	chr11_45173294_-_PRDM11	0	0	0	0	0	3	0	0	0	0
chr11	45173919	-	PRDM11	chr11_45173919_-_PRDM11	0	0	0	0	0	3	0	0	0	0
chr11	45174539	-	PRDM11	chr11_45174539_-_PRDM11	0	0	0	0	0	3	0	0	0	0
chr11	45174558	-	PRDM11	chr11_45174558_-_PRDM11	0	0	0	0	0	3	0	0	0	0
chr1	145262757	+	RP11-458D21.5	chr1_145262757_+_RP11-458D21.5	0	0	0	0	0	3	0	0	0	0
chr13	99625995	+	DOCK9	chr13_99625995_+_DOCK9	2	5814	12	6	0	3	0	0	0	0
chr10	78871998	+	KCNMA1	chr10_78871998_+_KCNMA1	0	0	0	0	12	3	0	0	0	0
chr1	149576832	-	RP11-353N4.6	chr1_149576832_-_RP11-353N4.6	0	0	0	0	0	3	0	0	0	0
chr1	150535402	+	ADAMTSL4-AS1	chr1_150535402_+_ADAMTSL4-AS1	0	0	0	0	0	3	0	0	0	0
chr15	70018211	-	RPLP1	chr15_70018211_-_RPLP1	1	0	0	0	0	0	0	0	0	0
chr15	83539476	+	HOMER2	chr15_83539476_+_HOMER2	1	0	0	0	0	0	0	0	0	0
chr14	90848485	-	CALM1	chr14_90848485_-_CALM1	0	0	1	0	0	0	0	0	0	0
chr12	68768703	+	MDM1	chr12_68768703_+_MDM1	0	1	0	0	0	0	0	0	0	0
chr12	68768753	-	MDM1	chr12_68768753_-_MDM1	0	1	0	0	0	0	0	0	0	0
chr15	88371836	+	NTRK3	chr15_88371836_+_NTRK3	1	0	0	0	0	0	0	0	0	0
chr15	88372264	-	NTRK3	chr15_88372264_-_NTRK3	1	0	0	0	0	0	0	0	0	0
chr15	90580843	+	ZNF710	chr15_90580843_+_ZNF710	1	0	0	0	0	0	0	0	0	0
chr17	64943468	-	CACNG4	chr17_64943468_-_CACNG4	0	0	0	0	18	3	0	1	0	0
chr2	160450319	-	BAZ2B	chr2_160450319_-_BAZ2B	3276	861	4	4	0	0	0	0	2	0
chr2	109277289	-	LIMS1	chr2_109277289_-_LIMS1	0	0	0	0	0	0	0	0	2	0
chr2	160470309	+	MARCH7	chr2_160470309_+_MARCH7	0	0	0	0	0	0	0	1	0	0
chr15	91135491	+	CRTC3	chr15_91135491_+_CRTC3	1	0	0	0	0	0	0	0	0	0
chr12	68768898	-	MDM1	chr12_68768898_-_MDM1	0	1	0	0	0	0	0	0	0	0
chr1	155089427	+	EFNA1	chr1_155089427_+_EFNA1	0	0	0	0	0	3	0	0	0	0
chr11	61579992	-	FADS1	chr11_61579992_-_FADS1	0	0	0	0	0	3	0	0	0	0
chr17	43155471	+	NMT1	chr17_43155471_+_NMT1	0	0	0	1	0	0	0	0	0	0
chr17	48289592	+	COL1A1	chr17_48289592_+_COL1A1	0	0	0	1	0	0	0	0	0	0
chr12	706325	-	NINJ2	chr12_706325_-_NINJ2	0	1	0	0	0	0	0	0	0	0
chr1	75118435	+	C1orf173	chr1_75118435_+_C1orf173	0	0	0	1	0	0	0	0	0	0
chr16	15684013	-	C16orf45	chr16_15684013_-_C16orf45	1	0	0	0	0	0	0	0	0	0
chr16	17436842	+	XYLT1	chr16_17436842_+_XYLT1	1	0	0	0	0	0	0	0	0	0
chr16	1846036	+	IGFALS	chr16_1846036_+_IGFALS	1	0	0	0	0	0	0	0	0	0
chr1	75118489	+	C1orf173	chr1_75118489_+_C1orf173	0	0	0	1	0	0	0	0	0	0
chr16	81363272	-	GAN	chr16_81363272_-_GAN	0	0	0	0	9	3	0	0	0	0
chr16	21361984	-	CRYM-AS1	chr16_21361984_-_CRYM-AS1	1	0	0	0	0	0	0	0	0	0
chr16	27249764	+	NSMCE1	chr16_27249764_+_NSMCE1	1	0	0	0	0	0	0	0	0	0
chr11	65186206	+	FRMD8	chr11_65186206_+_FRMD8	0	0	0	0	0	3	0	0	0	0
chr12	71897970	+	LGR5	chr12_71897970_+_LGR5	0	1	0	0	0	0	0	0	0	0
chr12	3989014	+	PARP11	chr12_3989014_+_PARP11	15	12	80	12923	67806	162	1	8981	10	2
chr16	4714468	-	MGRN1	chr16_4714468_-_MGRN1	1	0	0	0	0	0	0	0	0	0
chr16	53253082	-	CHD9	chr16_53253082_-_CHD9	1	0	0	0	0	0	0	0	0	0
chr17	53143196	+	STXBP4	chr17_53143196_+_STXBP4	0	0	0	1	0	0	0	0	0	0
chr11	65259404	-	MALAT1	chr11_65259404_-_MALAT1	0	0	0	0	0	3	0	0	0	0
chr8	110254167	+	NUDCD1	chr8_110254167_+_NUDCD1	0	191	1	1	0	0	0	0	0	0
chr6	45447202	-	RUNX2	chr6_45447202_-_RUNX2	0	13	0	0	0	3	0	0	0	0
chr1	174056555	+	RC3H1	chr1_174056555_+_RC3H1	0	0	0	0	0	3	0	0	0	0
chr1	198580585	+	PTPRC	chr1_198580585_+_PTPRC	0	0	0	0	0	3	0	0	0	0
chr15	50414211	-	ATP8B4	chr15_50414211_-_ATP8B4	0	0	1	0	0	0	0	0	0	0
chr1	200123898	+	NR5A2	chr1_200123898_+_NR5A2	0	0	0	0	0	3	0	0	0	0
chr1	203293102	+	RNU6-487P	chr1_203293102_+_RNU6-487P	0	0	0	0	0	3	0	0	0	0
chr15	71817414	-	THSD4	chr15_71817414_-_THSD4	0	0	1	0	0	0	0	0	0	0
chr12	100586183	+	ACTR6	chr12_100586183_+_ACTR6	0	0	0	0	0	3	0	0	0	0
chr1	156473955	+	MEF2D	chr1_156473955_+_MEF2D	0	0	0	0	0	0	1	0	0	0
chr15	55580890	+	RAB27A	chr15_55580890_+_RAB27A	0	0	0	0	3	0	0	0	0	0
chr1	165667621	+	ALDH9A1	chr1_165667621_+_ALDH9A1	0	0	0	0	0	33	0	0	0	1
chr16	70075869	-	MIR1972-2	chr16_70075869_-_MIR1972-2	1	0	0	0	0	0	0	0	0	0
chr12	82043777	+	PPFIA2	chr12_82043777_+_PPFIA2	0	1	0	0	0	0	0	0	0	0
chr12	94561794	-	PLXNC1	chr12_94561794_-_PLXNC1	0	1	0	0	0	0	0	0	0	0
chr16	81236777	+	PKD1L2	chr16_81236777_+_PKD1L2	1	0	0	0	0	0	0	0	0	0
chr16	85340986	+	MIR5093	chr16_85340986_+_MIR5093	1	0	0	0	0	0	0	0	0	0
chr16	85744719	+	C16orf74	chr16_85744719_+_C16orf74	1	0	0	0	0	0	0	0	0	0
chr12	112451285	-	ERP29	chr12_112451285_-_ERP29	0	0	0	0	0	3	0	0	0	0
chr17	1012540	+	ABR	chr17_1012540_+_ABR	1	0	0	0	0	0	0	0	0	0
chr17	19881573	-	AKAP10	chr17_19881573_-_AKAP10	1	0	0	0	0	0	0	0	0	0
chr12	11874549	+	ETV6	chr12_11874549_+_ETV6	0	0	0	0	0	3	0	0	0	0
chr12	95118273	+	TMCC3	chr12_95118273_+_TMCC3	0	1	0	0	0	0	0	0	0	0
chr12	125349256	-	SCARB1	chr12_125349256_-_SCARB1	0	0	0	0	0	3	0	0	0	0
chr12	15115949	+	ARHGDIB	chr12_15115949_+_ARHGDIB	0	0	0	0	0	3	0	0	0	0
chr17	29637274	+	NF1	chr17_29637274_+_NF1	1	0	0	0	0	0	0	0	0	0
chr17	3429976	+	TRPV3	chr17_3429976_+_TRPV3	1	0	0	0	0	0	0	0	0	0
chr15	72106809	-	NR2E3	chr15_72106809_-_NR2E3	0	0	0	0	3	0	0	0	0	0
chr15	72106882	-	NR2E3	chr15_72106882_-_NR2E3	0	0	0	0	3	0	0	0	0	0
chr11	45173344	-	PRDM11	chr11_45173344_-_PRDM11	0	0	0	2	0	3	0	0	0	0
chr12	2754619	-	CACNA1C	chr12_2754619_-_CACNA1C	0	0	0	0	0	3	0	0	0	0
chr17	3430127	-	TRPV3	chr17_3430127_-_TRPV3	1	0	0	0	0	0	0	0	0	0
chr17	38227038	-	THRA	chr17_38227038_-_THRA	1	0	0	0	0	0	0	0	0	0
chr17	38230865	+	THRA	chr17_38230865_+_THRA	1	0	0	0	0	0	0	0	0	0
chr17	78104315	-	EIF4A3	chr17_78104315_-_EIF4A3	0	0	0	1	0	0	0	0	0	0
chr13	109385556	+	MYO16	chr13_109385556_+_MYO16	0	1	0	0	0	0	0	0	0	0
chr17	43298132	+	FMNL1	chr17_43298132_+_FMNL1	1	0	0	0	0	0	0	0	0	0
chr1	76392302	+	ASB17	chr1_76392302_+_ASB17	1	0	0	0	0	0	0	0	0	0
chr1	228327526	+	GUK1	chr1_228327526_+_GUK1	0	0	0	0	0	3	0	0	0	0
chr15	71817729	-	THSD4	chr15_71817729_-_THSD4	0	0	1	0	0	0	0	0	0	0
chr1	235011671	-	RN7SL668P	chr1_235011671_-_RN7SL668P	0	0	0	0	0	3	0	0	0	0
chr16	15683980	+	C16orf45	chr16_15683980_+_C16orf45	0	0	1	0	0	0	0	0	0	0
chr1	36144476	-	RN7SL281P	chr1_36144476_-_RN7SL281P	0	1	0	0	0	0	0	0	0	0
chr13	74868607	+	RNY1P5	chr13_74868607_+_RNY1P5	0	1	0	0	0	0	0	0	0	0
chr17	72643822	+	RAB37	chr17_72643822_+_RAB37	1	0	0	0	0	0	0	0	0	0
chr16	27249901	-	NSMCE1	chr16_27249901_-_NSMCE1	0	0	1	0	0	0	0	0	0	0
chr15	72262473	-	MYO9A	chr15_72262473_-_MYO9A	0	0	0	0	3	0	0	0	0	0
chr1	38529904	-	POU3F1	chr1_38529904_-_POU3F1	0	1	0	0	0	0	0	0	0	0
chr17	77909670	-	TBC1D16	chr17_77909670_-_TBC1D16	1	0	0	0	0	0	0	0	0	0
chr17	78740191	+	RPTOR	chr17_78740191_+_RPTOR	1	0	0	0	0	0	0	0	0	0
chr18	11362416	-	PIEZO2	chr18_11362416_-_PIEZO2	1	0	0	0	0	0	0	0	0	0
chr17	38480756	-	RARA	chr17_38480756_-_RARA	4	1000	3	2	0	3	0	0	0	0
chr17	80369031	-	OGFOD3	chr17_80369031_-_OGFOD3	0	0	0	1	0	0	0	0	0	0
chr18	2641984	+	RNU6-340P	chr18_2641984_+_RNU6-340P	1	0	0	0	0	0	0	0	0	0
chr16	1846195	+	IGFALS	chr16_1846195_+_IGFALS	0	0	0	0	6	3	0	0	0	0
chr1	82461005	-	LPHN2	chr1_82461005_-_LPHN2	0	0	0	1	0	0	0	0	0	0
chr18	3653303	+	DLGAP1	chr18_3653303_+_DLGAP1	1	0	0	0	0	0	0	0	0	0
chr13	99626742	-	DOCK9	chr13_99626742_-_DOCK9	0	1	0	0	0	0	0	0	0	0
chr12	48078823	+	RPAP3	chr12_48078823_+_RPAP3	0	0	0	0	0	3	0	0	0	0
chr12	57327534	+	SDR9C7	chr12_57327534_+_SDR9C7	0	0	0	0	0	3	0	0	0	0
chr1	25975420	-	MAN1C1	chr1_25975420_-_MAN1C1	0	0	0	0	0	3	0	0	0	0
chr1	27849430	+	AHDC1	chr1_27849430_+_AHDC1	0	0	0	0	0	3	0	0	0	0
chr17	40399806	-	STAT5B	chr17_40399806_-_STAT5B	0	0	0	0	0	0	0	0	16	1
chr12	96589270	+	ELK3	chr12_96589270_+_ELK3	0	0	0	0	0	3	0	0	0	0
chr13	114940313	+	RASA3	chr13_114940313_+_RASA3	0	0	0	0	0	3	0	0	0	0
chr18	42089542	+	SETBP1	chr18_42089542_+_SETBP1	1	0	0	0	0	0	0	0	0	0
chr19	11701003	+	ZNF627	chr19_11701003_+_ZNF627	1	0	0	0	0	0	0	0	0	0
chr13	114940394	+	RASA3	chr13_114940394_+_RASA3	0	0	0	0	0	3	0	0	0	0
chr18	42097797	+	SETBP1	chr18_42097797_+_SETBP1	0	0	0	1	0	0	0	0	0	0
chr13	114940863	-	RASA3	chr13_114940863_-_RASA3	0	0	0	0	0	3	0	0	0	0
chr12	14009800	+	GRIN2B	chr12_14009800_+_GRIN2B	0	0	0	0	0	0	0	0	0	1
chr16	29757165	+	C16orf54	chr16_29757165_+_C16orf54	0	0	1	0	0	0	0	0	0	0
chr1	66443845	-	PDE4B	chr1_66443845_-_PDE4B	0	0	1	0	0	0	0	0	0	0
chr16	64866615	-	CDH11	chr16_64866615_-_CDH11	0	0	1	0	0	0	0	0	0	0
chr16	66583213	+	TK2	chr16_66583213_+_TK2	0	0	1	0	0	0	0	0	0	0
chr16	75452535	+	CFDP1	chr16_75452535_+_CFDP1	0	0	1	0	0	0	0	0	0	0
chr17	43155565	-	NMT1	chr17_43155565_-_NMT1	0	0	1	0	0	0	0	0	0	0
chr1	9129150	+	SLC2A5	chr1_9129150_+_SLC2A5	1	0	0	0	0	0	0	0	0	0
chr1	31230152	-	LAPTM5	chr1_31230152_-_LAPTM5	0	0	0	0	0	3	0	0	0	0
chr19	39667224	-	PAK4	chr19_39667224_-_PAK4	0	0	0	1	0	0	0	0	0	0
chr19	41290822	+	RAB4B	chr19_41290822_+_RAB4B	0	0	0	1	0	0	0	0	0	0
chr20	16579155	+	KIF16B	chr20_16579155_+_KIF16B	0	0	0	1	0	0	0	0	0	0
chr13	44891364	-	SERP2	chr13_44891364_-_SERP2	0	0	0	0	0	3	0	0	0	0
chr19	13945477	-	MIR27A	chr19_13945477_-_MIR27A	1	0	0	0	0	0	0	0	0	0
chr20	16579368	+	KIF16B	chr20_16579368_+_KIF16B	0	0	0	1	0	0	0	0	0	0
chr19	14286239	-	LPHN1	chr19_14286239_-_LPHN1	1	0	0	0	0	0	0	0	0	0
chr20	34584991	-	CNBD2	chr20_34584991_-_CNBD2	0	0	0	1	0	0	0	0	0	0
chr20	34585012	-	CNBD2	chr20_34585012_-_CNBD2	0	0	0	1	0	0	0	0	0	0
chr18	11948579	-	IMPA2	chr18_11948579_-_IMPA2	0	3	1	1	0	0	0	0	0	0
chr20	46956044	+	RNU7-144P	chr20_46956044_+_RNU7-144P	0	0	0	1	0	0	0	0	0	0
chr19	14286421	-	LPHN1	chr19_14286421_-_LPHN1	1	0	0	0	0	0	0	0	0	0
chr14	92827107	+	SLC24A4	chr14_92827107_+_SLC24A4	0	1	0	0	0	0	0	0	0	0
chr19	14480959	-	CD97	chr19_14480959_-_CD97	1	0	0	0	0	0	0	0	0	0
chr1	37944829	+	ZC3H12A	chr1_37944829_+_ZC3H12A	0	0	0	0	0	3	0	0	0	0
chr20	46956340	+	RNU7-144P	chr20_46956340_+_RNU7-144P	0	0	0	1	0	0	0	0	0	0
chr19	18133879	-	CTB-52I2.4	chr19_18133879_-_CTB-52I2.4	1	0	0	0	0	0	0	0	0	0
chr19	30432347	-	URI1	chr19_30432347_-_URI1	1	0	0	0	0	0	0	0	0	0
chr14	95315284	+	GSC	chr14_95315284_+_GSC	0	1	0	0	0	0	0	0	0	0
chr14	99248718	-	C14orf177	chr14_99248718_-_C14orf177	0	1	0	0	0	0	0	0	0	0
chr15	45113093	-	CTD-2008A1.2	chr15_45113093_-_CTD-2008A1.2	0	1	0	0	0	0	0	0	0	0
chr20	46956667	+	RNU7-144P	chr20_46956667_+_RNU7-144P	0	0	0	1	0	0	0	0	0	0
chr13	99564038	-	DOCK9	chr13_99564038_-_DOCK9	0	0	0	0	0	3	0	0	0	0
chr17	43128165	-	NMT1	chr17_43128165_-_NMT1	2	0	0	0	0	3	0	0	0	0
chr19	3737003	-	TJP3	chr19_3737003_-_TJP3	1	0	0	0	0	0	0	0	0	0
chr12	57039621	-	ATP5B	chr12_57039621_-_ATP5B	0	0	0	0	0	9	0	0	0	1
chr15	63688451	-	CA12	chr15_63688451_-_CA12	0	1	0	0	0	0	0	0	0	0
chr19	4078670	-	MAP2K2	chr19_4078670_-_MAP2K2	1	0	0	0	0	0	0	0	0	0
chr14	102422837	-	DYNC1H1	chr14_102422837_-_DYNC1H1	0	0	0	0	0	3	0	0	0	0
chr2	111860108	-	ACOXL	chr2_111860108_-_ACOXL	0	0	0	1	0	0	0	0	0	0
chr15	63688461	-	CA12	chr15_63688461_-_CA12	0	1	0	0	0	0	0	0	0	0
chr14	106373711	+	IGHD2-8	chr14_106373711_+_IGHD2-8	0	0	0	0	0	3	0	0	0	0
chr19	44716513	-	ZNF227	chr19_44716513_-_ZNF227	1	0	0	0	0	0	0	0	0	0
chr21	25322180	+	RNU2-55P	chr21_25322180_+_RNU2-55P	0	0	0	1	0	0	0	0	0	0
chr14	21521149	-	NDRG2	chr14_21521149_-_NDRG2	0	0	0	0	0	3	0	0	0	0
chr21	30525401	-	MAP3K7CL	chr21_30525401_-_MAP3K7CL	0	0	0	1	0	0	0	0	0	0
chr19	50135167	+	RRAS	chr19_50135167_+_RRAS	1	0	0	0	0	0	0	0	0	0
chr2	161990085	+	TANK	chr2_161990085_+_TANK	0	0	0	1	0	0	0	0	0	0
chr15	75501439	+	C15orf39	chr15_75501439_+_C15orf39	0	0	0	0	3	0	0	0	0	0
chr14	21850390	-	SUPT16H	chr14_21850390_-_SUPT16H	0	0	0	0	0	3	0	0	0	0
chr16	1846482	+	IGFALS	chr16_1846482_+_IGFALS	0	0	0	0	3	0	0	0	0	0
chr14	49971325	-	RNA5SP384	chr14_49971325_-_RNA5SP384	0	0	0	0	0	3	0	0	0	0
chr14	67308288	-	GPHN	chr14_67308288_-_GPHN	0	0	0	0	0	3	0	0	0	0
chr19	527953	-	CDC34	chr19_527953_-_CDC34	1	0	0	0	0	0	0	0	0	0
chr19	55030342	+	LAIR2	chr19_55030342_+_LAIR2	1	0	0	0	0	0	0	0	0	0
chr2	161993637	+	TANK	chr2_161993637_+_TANK	0	0	0	1	0	0	0	0	0	0
chr2	16544776	+	FAM49A	chr2_16544776_+_FAM49A	0	0	0	1	0	0	0	0	0	0
chr19	55030463	+	LAIR2	chr19_55030463_+_LAIR2	1	0	0	0	0	0	0	0	0	0
chr16	1846497	-	IGFALS	chr16_1846497_-_IGFALS	0	0	0	0	3	0	0	0	0	0
chr22	17306059	+	HSFY1P1	chr22_17306059_+_HSFY1P1	0	0	0	1	0	0	0	0	0	0
chr22	17306084	-	HSFY1P1	chr22_17306084_-_HSFY1P1	0	0	0	1	0	0	0	0	0	0
chr22	17855165	-	RN7SL843P	chr22_17855165_-_RN7SL843P	0	0	0	1	0	0	0	0	0	0
chr22	45886778	-	FBLN1	chr22_45886778_-_FBLN1	0	0	0	1	0	0	0	0	0	0
chr20	16579492	+	KIF16B	chr20_16579492_+_KIF16B	1	0	0	0	0	0	0	0	0	0
chr20	19916803	+	RIN2	chr20_19916803_+_RIN2	1	0	0	0	0	0	0	0	0	0
chr14	68610806	+	RAD51B	chr14_68610806_+_RAD51B	0	0	0	0	0	3	0	0	0	0
chr14	91711419	+	GPR68	chr14_91711419_+_GPR68	0	2	0	0	0	3	0	0	0	0
chr2	48095097	-	FBXO11	chr2_48095097_-_FBXO11	0	0	0	1	0	0	0	0	0	0
chr2	54796616	+	SPTBN1	chr2_54796616_+_SPTBN1	0	0	0	1	0	0	0	0	0	0
chr20	30205043	+	MIR3193	chr20_30205043_+_MIR3193	1	0	0	0	0	0	0	0	0	0
chr2	66667418	+	MEIS1	chr2_66667418_+_MEIS1	0	0	0	1	0	0	0	0	0	0
chr20	30983727	-	ASXL1	chr20_30983727_-_ASXL1	1	0	0	0	0	0	0	0	0	0
chr15	90579232	+	MIR3174	chr15_90579232_+_MIR3174	0	1	0	0	0	0	0	0	0	0
chr15	90679217	+	RN7SL755P	chr15_90679217_+_RN7SL755P	0	1	0	0	0	0	0	0	0	0
chr16	20200678	-	GPR139	chr16_20200678_-_GPR139	0	1	0	0	0	0	0	0	0	0
chr14	89818610	+	FOXN3	chr14_89818610_+_FOXN3	0	0	0	0	0	3	0	0	0	0
chr16	75578705	-	TMEM231	chr16_75578705_-_TMEM231	0	1	0	0	0	0	0	0	0	0
chr17	13703612	+	COX10-AS1	chr17_13703612_+_COX10-AS1	0	1	0	0	0	0	0	0	0	0
chr19	14493030	+	CD97	chr19_14493030_+_CD97	0	0	1	0	0	0	0	0	0	0
chr15	22889901	+	TUBGCP5	chr15_22889901_+_TUBGCP5	0	0	0	0	0	3	0	0	0	0
chr20	31126481	+	C20orf112	chr20_31126481_+_C20orf112	1	0	0	0	0	0	0	0	0	0
chr20	31273723	-	COMMD7	chr20_31273723_-_COMMD7	1	0	0	0	0	0	0	0	0	0
chr19	13190575	+	NFIX	chr19_13190575_+_NFIX	1	0	0	1	0	0	0	0	0	0
chr15	28945184	+	GOLGA8M	chr15_28945184_+_GOLGA8M	0	0	0	0	0	3	0	0	0	0
chr15	30387620	-	GOLGA8J	chr15_30387620_-_GOLGA8J	0	0	0	0	0	3	0	0	0	0
chr20	45989127	-	ZMYND8	chr20_45989127_-_ZMYND8	1	0	0	0	0	0	0	0	0	0
chr20	3960912	+	RNF24	chr20_3960912_+_RNF24	0	0	0	4	0	0	1	0	0	0
chr17	29124215	-	CRLF3	chr17_29124215_-_CRLF3	0	1	0	0	0	0	0	0	0	0
chr20	9141934	-	PLCB4	chr20_9141934_-_PLCB4	1	0	0	0	0	0	0	0	0	0
chr15	30908682	-	GOLGA8H	chr15_30908682_-_GOLGA8H	0	0	0	0	0	3	0	0	0	0
chr16	73254686	+	C16orf47	chr16_73254686_+_C16orf47	0	0	0	0	3	0	0	0	0	0
chr16	80877814	+	CDYL2	chr16_80877814_+_CDYL2	0	0	0	0	3	0	0	0	0	0
chr16	81363160	+	GAN	chr16_81363160_+_GAN	0	0	0	0	3	0	0	0	0	0
chr16	81363396	+	GAN	chr16_81363396_+_GAN	0	0	0	0	3	0	0	0	0	0
chr16	81363411	+	GAN	chr16_81363411_+_GAN	0	0	0	0	3	0	0	0	0	0
chr16	81363575	+	GAN	chr16_81363575_+_GAN	0	0	0	0	3	0	0	0	0	0
chr16	81363609	+	GAN	chr16_81363609_+_GAN	0	0	0	0	3	0	0	0	0	0
chr16	81364382	-	GAN	chr16_81364382_-_GAN	0	0	0	0	3	0	0	0	0	0
chr16	81364408	-	GAN	chr16_81364408_-_GAN	0	0	0	0	3	0	0	0	0	0
chr15	31531465	-	TRPM1	chr15_31531465_-_TRPM1	0	0	0	0	0	3	0	0	0	0
chr19	17900983	-	FCHO1	chr19_17900983_-_FCHO1	0	0	1	0	0	0	0	0	0	0
chr2	72367530	-	CYP26B1	chr2_72367530_-_CYP26B1	0	0	0	1	0	0	0	0	0	0
chr2	72367636	+	CYP26B1	chr2_72367636_+_CYP26B1	0	0	0	1	0	0	0	0	0	0
chr15	54006112	-	WDR72	chr15_54006112_-_WDR72	0	0	0	0	0	3	0	0	0	0
chr19	17901066	-	FCHO1	chr19_17901066_-_FCHO1	0	0	1	0	0	0	0	0	0	0
chr21	16516791	+	NRIP1	chr21_16516791_+_NRIP1	1	0	0	0	0	0	0	0	0	0
chr11	45171888	-	PRDM11	chr11_45171888_-_PRDM11	0	0	0	0	3	3	0	0	0	0
chr15	78343864	-	TBC1D2B	chr15_78343864_-_TBC1D2B	0	0	0	0	0	3	0	0	0	0
chr15	78362414	-	TBC1D2B	chr15_78362414_-_TBC1D2B	0	0	0	0	0	0	0	0	0	1
chr2	127055710	+	GYPC	chr2_127055710_+_GYPC	1	0	0	0	0	0	0	0	0	0
chr19	18131574	-	CTB-52I2.4	chr19_18131574_-_CTB-52I2.4	0	0	1	0	0	0	0	0	0	0
chr17	18622682	-	TRIM16L	chr17_18622682_-_TRIM16L	0	0	0	0	3	0	0	0	0	0
chr17	18623222	+	TRIM16L	chr17_18623222_+_TRIM16L	0	0	0	0	3	0	0	0	0	0
chr18	3146667	-	MYOM1	chr18_3146667_-_MYOM1	0	0	0	0	3	0	0	0	0	0
chr11	45173881	+	PRDM11	chr11_45173881_+_PRDM11	0	1	0	0	3	0	0	0	0	0
chr18	7018805	-	LAMA1	chr18_7018805_-_LAMA1	0	0	0	0	3	0	0	0	0	0
chr1	87419589	-	HS2ST1	chr1_87419589_-_HS2ST1	0	0	0	0	3	0	0	0	0	0
chr1	94308912	+	MIR760	chr1_94308912_+_MIR760	0	0	0	0	3	0	0	0	0	0
chr1	94308932	+	MIR760	chr1_94308932_+_MIR760	0	0	0	0	3	0	0	0	0	0
chr1	94308943	+	MIR760	chr1_94308943_+_MIR760	0	0	0	0	3	0	0	0	0	0
chr1	94308983	+	MIR760	chr1_94308983_+_MIR760	0	0	0	0	3	0	0	0	0	0
chr1	94309132	-	MIR760	chr1_94309132_-_MIR760	0	0	0	0	3	0	0	0	0	0
chr1	94309295	+	MIR760	chr1_94309295_+_MIR760	0	0	0	0	3	0	0	0	0	0
chr1	94309312	+	MIR760	chr1_94309312_+_MIR760	0	0	0	0	3	0	0	0	0	0
chr1	94309324	+	MIR760	chr1_94309324_+_MIR760	0	0	0	0	3	0	0	0	0	0
chr1	94309344	+	MIR760	chr1_94309344_+_MIR760	0	0	0	0	3	0	0	0	0	0
chr1	94309425	-	MIR760	chr1_94309425_-_MIR760	0	0	0	0	3	0	0	0	0	0
chr1	94309485	-	MIR760	chr1_94309485_-_MIR760	0	0	0	0	3	0	0	0	0	0
chr1	94309508	-	MIR760	chr1_94309508_-_MIR760	0	0	0	0	3	0	0	0	0	0
chr20	37977451	-	RN7SL680P	chr20_37977451_-_RN7SL680P	0	0	0	0	3	0	0	0	0	0
chr20	39183591	-	MAFB	chr20_39183591_-_MAFB	0	0	0	0	3	0	0	0	0	0
chr20	42386685	-	GTSF1L	chr20_42386685_-_GTSF1L	0	0	0	0	3	0	0	0	0	0
chr21	24405882	+	RNU2-55P	chr21_24405882_+_RNU2-55P	0	0	0	0	3	0	0	0	0	0
chr2	135680270	-	CCNT2	chr2_135680270_-_CCNT2	0	0	0	0	3	0	0	0	0	0
chr17	37954410	+	IKZF3	chr17_37954410_+_IKZF3	0	1	0	0	0	0	0	0	0	0
chr15	78362525	+	TBC1D2B	chr15_78362525_+_TBC1D2B	0	0	0	0	0	3	0	0	0	0
chr2	129493398	-	RNA5SP103	chr2_129493398_-_RNA5SP103	1	0	0	0	0	0	0	0	0	0
chr2	85059597	-	TRABD2A	chr2_85059597_-_TRABD2A	0	0	0	1	0	0	0	0	0	0
chr17	76981563	-	CANT1	chr17_76981563_-_CANT1	0	0	0	1	3	0	0	0	0	0
chr15	78364910	+	TBC1D2B	chr15_78364910_+_TBC1D2B	0	0	0	0	0	3	0	0	0	0
chr15	78365013	-	TBC1D2B	chr15_78365013_-_TBC1D2B	0	0	0	0	0	3	0	0	0	0
chr17	47754244	-	SLC35B1	chr17_47754244_-_SLC35B1	0	1	0	0	0	0	0	0	0	0
chr17	47754303	-	SLC35B1	chr17_47754303_-_SLC35B1	0	1	0	0	0	0	0	0	0	0
chr2	133029871	-	MIR663B	chr2_133029871_-_MIR663B	1	0	0	0	0	0	0	0	0	0
chr2	85059635	+	TRABD2A	chr2_85059635_+_TRABD2A	0	0	0	1	0	0	0	0	0	0
chr2	133034323	-	MIR663B	chr2_133034323_-_MIR663B	1	0	0	0	0	0	0	0	0	0
chr3	111997543	+	SLC9C1	chr3_111997543_+_SLC9C1	0	0	0	1	0	0	0	0	0	0
chr17	65254654	-	RNA5SP447	chr17_65254654_-_RNA5SP447	0	1	0	0	0	0	0	0	0	0
chr2	140160826	+	RN7SKP286	chr2_140160826_+_RN7SKP286	1	0	0	0	0	0	0	0	0	0
chr15	83279846	+	CPEB1	chr15_83279846_+_CPEB1	0	0	0	0	0	3	0	0	0	0
chr2	150203340	-	LYPD6	chr2_150203340_-_LYPD6	1	0	0	0	0	0	0	0	0	0
chr2	152928248	-	CACNB4	chr2_152928248_-_CACNB4	1	0	0	0	0	0	0	0	0	0
chr15	90133433	-	TICRR	chr15_90133433_-_TICRR	0	0	0	0	0	3	0	0	0	0
chr17	65255307	-	RNA5SP447	chr17_65255307_-_RNA5SP447	0	1	0	0	0	0	0	0	0	0
chr16	20817406	-	ERI2	chr16_20817406_-_ERI2	0	0	0	0	0	3	0	0	0	0
chr16	27255970	-	NSMCE1	chr16_27255970_-_NSMCE1	0	0	0	0	0	3	0	0	0	0
chr16	29672610	+	SPN	chr16_29672610_+_SPN	0	0	0	0	0	3	0	0	0	0
chr16	49563473	-	ZNF423	chr16_49563473_-_ZNF423	0	0	0	0	0	3	0	0	0	0
chr11	33916136	-	LMO2	chr11_33916136_-_LMO2	0	0	0	0	0	96	987	0	1	0
chr3	128300604	-	C3orf27	chr3_128300604_-_C3orf27	0	0	0	1	0	0	0	0	0	0
chr12	4377501	-	CCND2	chr12_4377501_-_CCND2	0	0	0	1	0	0	0	0	4	1
chr16	72879300	-	ZFHX3	chr16_72879300_-_ZFHX3	0	0	0	0	0	3	0	0	0	0
chr2	176473492	+	KIAA1715	chr2_176473492_+_KIAA1715	1	0	0	0	0	0	0	0	0	0
chr16	75098958	-	ZNRF1	chr16_75098958_-_ZNRF1	0	0	0	0	0	3	0	0	0	0
chr2	176473536	+	KIAA1715	chr2_176473536_+_KIAA1715	1	0	0	0	0	0	0	0	0	0
chr16	75584042	-	TMEM231	chr16_75584042_-_TMEM231	0	0	0	0	0	3	0	0	0	0
chr17	56600595	-	4-Sep	chr17_56600595_-_43712	0	0	1	1	0	0	0	0	0	0
chr2	198121079	-	ANKRD44	chr2_198121079_-_ANKRD44	1	0	0	0	0	0	0	0	0	0
chr3	149088194	+	TM4SF1	chr3_149088194_+_TM4SF1	0	0	0	1	0	0	0	0	0	0
chr3	149802854	+	AC117395.1	chr3_149802854_+_AC117395.1	0	0	0	1	0	0	0	0	0	0
chr22	40785419	-	SGSM3	chr22_40785419_-_SGSM3	0	0	0	0	3	0	0	0	0	0
chr2	20792571	+	HS1BP3	chr2_20792571_+_HS1BP3	1	0	0	0	0	0	0	0	0	0
chr18	20162740	+	RNU6-1032P	chr18_20162740_+_RNU6-1032P	0	1	0	0	0	0	0	0	0	0
chr22	20404059	+	PI4KAP1	chr22_20404059_+_PI4KAP1	1	0	0	0	0	0	0	0	0	0
chr2	225450932	+	CUL3	chr2_225450932_+_CUL3	0	0	0	0	0	0	0	0	0	1
chr1	82068456	-	LPHN2	chr1_82068456_-_LPHN2	0	1	0	0	0	0	0	0	0	0
chr22	40806925	-	MKL1	chr22_40806925_-_MKL1	0	0	0	0	3	0	0	0	0	0
chr19	14329554	+	RN7SL231P	chr19_14329554_+_RN7SL231P	0	1	0	0	0	0	0	0	0	0
chr16	75584053	-	TMEM231	chr16_75584053_-_TMEM231	0	0	0	0	0	3	0	0	0	0
chr19	41387499	-	CYP2A7	chr19_41387499_-_CYP2A7	0	1	0	0	0	0	0	0	0	0
chr19	41830970	-	CCDC97	chr19_41830970_-_CCDC97	0	1	0	0	0	0	0	0	0	0
chr2	220641428	+	MIR4268	chr2_220641428_+_MIR4268	1	0	0	0	0	0	0	0	0	0
chr22	28425503	+	TTC28	chr22_28425503_+_TTC28	1	0	0	0	0	0	0	0	0	0
chr22	30702623	+	TBC1D10A	chr22_30702623_+_TBC1D10A	1	0	0	0	0	0	0	0	0	0
chr3	165750818	+	BCHE	chr3_165750818_+_BCHE	0	0	0	0	3	0	0	0	0	0
chr3	186976951	+	MASP1	chr3_186976951_+_MASP1	0	0	0	0	3	0	0	0	0	0
chr12	66601512	+	IRAK3	chr12_66601512_+_IRAK3	0	0	0	0	0	0	0	0	1	0
chr17	54516912	+	ANKFN1	chr17_54516912_+_ANKFN1	0	0	0	0	0	0	0	0	1	0
chr16	75584521	-	TMEM231	chr16_75584521_-_TMEM231	0	0	0	0	0	3	0	0	0	0
chr2	231183653	+	SP140	chr2_231183653_+_SP140	1	0	0	0	0	0	0	0	0	0
chr19	55758507	+	PPP6R1	chr19_55758507_+_PPP6R1	0	1	0	0	0	0	0	0	0	0
chr22	42904223	+	RRP7A	chr22_42904223_+_RRP7A	1	0	0	0	0	0	0	0	0	0
chr22	43112698	-	A4GALT	chr22_43112698_-_A4GALT	1	0	0	0	0	0	0	0	0	0
chr16	75584599	+	TMEM231	chr16_75584599_+_TMEM231	0	0	0	0	0	3	0	0	0	0
chr16	85482445	-	MIR5093	chr16_85482445_-_MIR5093	0	0	0	0	0	3	0	0	0	0
chr16	85557982	-	GSE1	chr16_85557982_-_GSE1	0	0	0	0	0	3	0	0	0	0
chr19	18393664	+	MIR3188	chr19_18393664_+_MIR3188	0	0	1	0	0	0	0	0	0	0
chr17	19977319	-	SPECC1	chr17_19977319_-_SPECC1	0	0	0	0	0	3	0	0	0	0
chr17	19977904	-	SPECC1	chr17_19977904_-_SPECC1	0	0	0	0	0	3	0	0	0	0
chr17	25807048	-	KSR1	chr17_25807048_-_KSR1	0	0	0	0	0	3	0	0	0	0
chr17	29298885	-	RNF135	chr17_29298885_-_RNF135	0	0	0	0	0	3	0	0	0	0
chr17	41400430	-	TMEM106A	chr17_41400430_-_TMEM106A	0	0	0	0	0	3	0	0	0	0
chr3	178004776	-	RNA5SP148	chr3_178004776_-_RNA5SP148	0	0	0	1	0	0	0	0	0	0
chr17	48995190	+	SPAG9	chr17_48995190_+_SPAG9	0	0	0	0	0	3	0	0	0	0
chr17	48996604	-	SPAG9	chr17_48996604_-_SPAG9	0	0	0	0	0	3	0	0	0	0
chr7	26141339	+	NFE2L3	chr7_26141339_+_NFE2L3	2	1567	1	0	0	3	0	0	0	0
chr17	55468099	+	MSI2	chr17_55468099_+_MSI2	0	0	0	0	0	3	0	0	0	0
chr17	56412019	+	MIR4736	chr17_56412019_+_MIR4736	0	0	0	0	0	3	0	0	0	0
chr17	5884193	+	WSCD1	chr17_5884193_+_WSCD1	0	0	0	0	0	3	0	0	0	0
chr3	5050488	+	BHLHE40	chr3_5050488_+_BHLHE40	0	0	0	0	3	0	0	0	0	0
chr17	7120695	+	ACADVL	chr17_7120695_+_ACADVL	0	0	0	0	0	3	0	0	0	0
chr17	73257812	+	GGA3	chr17_73257812_+_GGA3	0	0	0	0	0	3	0	0	0	0
chr14	35757861	+	PSMA6	chr14_35757861_+_PSMA6	0	0	0	1	0	3	0	0	0	0
chr17	78806697	+	RPTOR	chr17_78806697_+_RPTOR	0	0	0	0	0	3	0	0	0	0
chr3	178009912	-	RNA5SP148	chr3_178009912_-_RNA5SP148	0	0	0	1	0	0	0	0	0	0
chr3	187933555	+	AC022498.1	chr3_187933555_+_AC022498.1	0	0	0	1	0	0	0	0	0	0
chr18	12607984	+	SPIRE1	chr18_12607984_+_SPIRE1	0	0	0	0	0	3	0	0	0	0
chr3	187933574	+	AC022498.1	chr3_187933574_+_AC022498.1	0	0	0	1	0	0	0	0	0	0
chr19	20642244	-	CTC-513N18.6	chr19_20642244_-_CTC-513N18.6	0	0	1	0	0	0	0	0	0	0
chr18	19659653	+	RNU6ATAC20P	chr18_19659653_+_RNU6ATAC20P	0	0	0	0	0	3	0	0	0	0
chr18	2261070	+	METTL4	chr18_2261070_+_METTL4	0	0	0	0	0	3	0	0	0	0
chr18	29607187	-	RNF125	chr18_29607187_-_RNF125	0	0	0	0	0	3	0	0	0	0
chr1	8319785	+	RN7SL729P	chr1_8319785_+_RN7SL729P	0	0	0	0	0	3	0	0	0	0
chr19	10947809	-	TMED1	chr19_10947809_-_TMED1	0	0	0	0	0	3	0	0	0	0
chr19	14115548	+	RFX1	chr19_14115548_+_RFX1	0	0	0	0	0	3	0	0	0	0
chr19	14922265	-	OR7C1	chr19_14922265_-_OR7C1	0	0	0	0	0	3	0	0	0	0
chr19	15001504	-	OR7A17	chr19_15001504_-_OR7A17	0	0	0	0	0	3	0	0	0	0
chr19	15947085	+	UCA1	chr19_15947085_+_UCA1	0	0	0	0	0	3	0	0	0	0
chr10	3917462	-	KLF6	chr10_3917462_-_KLF6	0	10	1	0	0	3	0	0	0	0
chr19	28896969	+	AC022153.1	chr19_28896969_+_AC022153.1	0	0	0	0	0	3	0	0	0	0
chr20	30310993	-	BCL2L1	chr20_30310993_-_BCL2L1	0	1	0	0	0	0	0	0	0	0
chr3	5051318	+	BHLHE40	chr3_5051318_+_BHLHE40	0	0	0	0	3	0	0	0	0	0
chr3	71483356	+	MIR1284	chr3_71483356_+_MIR1284	0	0	0	0	3	0	0	0	0	0
chr3	71483365	+	MIR1284	chr3_71483365_+_MIR1284	0	0	0	0	3	0	0	0	0	0
chr3	71483404	-	MIR1284	chr3_71483404_-_MIR1284	0	0	0	0	3	0	0	0	0	0
chr3	71483464	-	MIR1284	chr3_71483464_-_MIR1284	0	0	0	0	3	0	0	0	0	0
chr22	43326801	-	PACSIN2	chr22_43326801_-_PACSIN2	1	0	0	0	0	0	0	0	0	0
chr3	187933594	-	AC022498.1	chr3_187933594_-_AC022498.1	0	0	0	1	0	0	0	0	0	0
chr19	46216891	+	FBXO46	chr19_46216891_+_FBXO46	0	0	1	0	0	0	0	0	0	0
chr3	71483632	-	MIR1284	chr3_71483632_-_MIR1284	0	0	0	0	3	0	0	0	0	0
chr3	71483826	-	MIR1284	chr3_71483826_-_MIR1284	0	0	0	0	3	0	0	0	0	0
chr22	47072679	-	GRAMD4	chr22_47072679_-_GRAMD4	1	0	0	0	0	0	0	0	0	0
chr19	58514516	-	CTD-2368P22.1	chr19_58514516_-_CTD-2368P22.1	0	0	1	0	0	0	0	0	0	0
chr19	30096955	+	POP4	chr19_30096955_+_POP4	0	0	0	0	0	3	0	0	0	0
chr20	31071838	+	C20orf112	chr20_31071838_+_C20orf112	0	1	0	0	0	0	0	0	0	0
chr3	187933608	-	AC022498.1	chr3_187933608_-_AC022498.1	0	0	0	1	0	0	0	0	0	0
chr19	32831520	+	ZNF507	chr19_32831520_+_ZNF507	0	0	0	0	0	3	0	0	0	0
chr2	27480715	-	SLC30A3	chr2_27480715_-_SLC30A3	1	0	0	0	0	0	0	0	0	0
chr2	45953031	-	PRKCE	chr2_45953031_-_PRKCE	1	0	0	0	0	0	0	0	0	0
chr20	3231060	-	C20orf194	chr20_3231060_-_C20orf194	0	1	0	0	0	0	0	0	0	0
chr20	3231410	+	C20orf194	chr20_3231410_+_C20orf194	0	1	0	0	0	0	0	0	0	0
chr3	197437379	+	KIAA0226	chr3_197437379_+_KIAA0226	0	0	0	1	0	0	0	0	0	0
chr19	39110699	+	EIF3K	chr19_39110699_+_EIF3K	0	0	0	0	0	3	0	0	0	0
chr19	41225576	+	ITPKC	chr19_41225576_+_ITPKC	0	0	0	0	0	3	0	0	0	0
chr3	4814797	-	ITPR1	chr3_4814797_-_ITPR1	0	0	0	1	0	0	0	0	0	0
chr19	44085139	+	PINLYP	chr19_44085139_+_PINLYP	0	0	0	0	0	3	0	0	0	0
chr20	31890313	+	BPIFB1	chr20_31890313_+_BPIFB1	0	0	1	0	0	0	0	0	0	0
chr19	49997982	-	RPS11	chr19_49997982_-_RPS11	0	0	0	0	0	3	0	0	0	0
chr12	4381043	+	CCND2	chr12_4381043_+_CCND2	1	0	0	0	0	3	0	0	0	0
chr20	11777465	+	RN7SKP111	chr20_11777465_+_RN7SKP111	0	0	0	0	0	3	0	0	0	0
chr20	42596081	+	TOX2	chr20_42596081_+_TOX2	0	0	0	0	0	3	0	0	0	0
chr3	5061760	-	BHLHE40	chr3_5061760_-_BHLHE40	0	0	0	1	0	0	0	0	0	0
chr3	71483850	-	MIR1284	chr3_71483850_-_MIR1284	0	0	0	0	3	0	0	0	0	0
chr3	71610938	-	MIR1284	chr3_71610938_-_MIR1284	0	0	0	0	3	0	0	0	0	0
chr2	45953114	-	PRKCE	chr2_45953114_-_PRKCE	1	0	0	0	0	0	0	0	0	0
chr2	49257928	+	FSHR	chr2_49257928_+_FSHR	1	0	0	0	0	0	0	0	0	0
chr2	55361419	-	CLHC1	chr2_55361419_-_CLHC1	1	0	0	0	0	0	0	0	0	0
chr2	62705484	+	RN7SL18P	chr2_62705484_+_RN7SL18P	1	0	0	0	0	0	0	0	0	0
chr2	79862755	-	CTNNA2	chr2_79862755_-_CTNNA2	1	0	0	0	0	0	0	0	0	0
chr2	9531829	-	ASAP2	chr2_9531829_-_ASAP2	1	0	0	0	0	0	0	0	0	0
chr20	33345371	-	NCOA6	chr20_33345371_-_NCOA6	0	1	0	0	0	0	0	0	0	0
chr20	52260565	+	RNU7-14P	chr20_52260565_+_RNU7-14P	0	0	0	0	0	3	0	0	0	0
chr3	112036650	-	CD200	chr3_112036650_-_CD200	1	0	0	0	0	0	0	0	0	0
chr3	71613008	+	MIR1284	chr3_71613008_+_MIR1284	0	0	0	0	3	0	0	0	0	0
chr3	76934914	+	ROBO2	chr3_76934914_+_ROBO2	0	0	0	0	3	0	0	0	0	0
chr4	35350316	-	RNU6-573P	chr4_35350316_-_RNU6-573P	0	0	0	0	3	0	0	0	0	0
chr4	55539062	-	KIT	chr4_55539062_-_KIT	0	0	0	0	3	0	0	0	0	0
chr4	7606546	+	SORCS2	chr4_7606546_+_SORCS2	0	0	0	0	3	0	0	0	0	0
chr20	59295694	+	MIR548AG2	chr20_59295694_+_MIR548AG2	0	0	0	0	0	3	0	0	0	0
chr20	60070563	-	CDH4	chr20_60070563_-_CDH4	0	0	0	0	0	3	0	0	0	0
chr3	74574642	+	CNTN3	chr3_74574642_+_CNTN3	0	0	0	1	0	0	0	0	0	0
chr20	45988265	-	ZMYND8	chr20_45988265_-_ZMYND8	0	0	1	0	0	0	0	0	0	0
chr2	105945470	-	C2orf49	chr2_105945470_-_C2orf49	0	0	0	0	0	3	0	0	0	0
chr4	94272535	-	GRID2	chr4_94272535_-_GRID2	0	0	0	0	3	0	0	0	0	0
chr2	109279435	-	LIMS1	chr2_109279435_-_LIMS1	0	0	0	0	0	3	0	0	0	0
chr20	48096278	-	KCNB1	chr20_48096278_-_KCNB1	0	1	0	0	0	0	0	0	0	0
chr20	50353048	+	ATP9A	chr20_50353048_+_ATP9A	0	1	0	0	0	0	0	0	0	0
chr1	218520421	-	TGFB2	chr1_218520421_-_TGFB2	0	1	1	0	0	0	0	0	0	0
chr2	109279677	+	LIMS1	chr2_109279677_+_LIMS1	0	0	0	0	0	3	0	0	0	0
chr3	130474901	+	PIK3R4	chr3_130474901_+_PIK3R4	1	0	0	0	0	0	0	0	0	0
chr20	52226046	+	ZNF217	chr20_52226046_+_ZNF217	0	1	0	0	0	0	0	0	0	0
chr2	109279853	+	LIMS1	chr2_109279853_+_LIMS1	0	0	0	0	0	3	0	0	0	0
chr2	113932033	-	PSD4	chr2_113932033_-_PSD4	0	0	0	0	0	3	0	0	0	0
chr21	16585013	-	NRIP1	chr21_16585013_-_NRIP1	0	0	0	0	0	3	0	0	0	0
chr21	16615160	-	NRIP1	chr21_16615160_-_NRIP1	0	0	0	0	0	3	0	0	0	0
chr4	102201538	+	PPP3CA	chr4_102201538_+_PPP3CA	0	0	0	1	0	0	0	0	0	0
chr3	150231708	+	SERP1	chr3_150231708_+_SERP1	1	0	0	0	0	0	0	0	0	0
chr3	177802201	-	RNU6-1120P	chr3_177802201_-_RNU6-1120P	1	0	0	0	0	0	0	0	0	0
chr14	92995230	-	RIN3	chr14_92995230_-_RIN3	1	0	0	0	0	3	0	0	0	0
chr3	182753009	-	MCCC1	chr3_182753009_-_MCCC1	1	0	0	0	0	0	0	0	0	0
chr3	197391776	+	MIR922	chr3_197391776_+_MIR922	1	0	0	0	0	0	0	0	0	0
chr3	47742398	+	SMARCC1	chr3_47742398_+_SMARCC1	1	0	0	0	0	0	0	0	0	0
chr2	131909653	+	PLEKHB2	chr2_131909653_+_PLEKHB2	0	0	0	0	0	3	0	0	0	0
chr2	131909677	+	PLEKHB2	chr2_131909677_+_PLEKHB2	0	0	0	0	0	3	0	0	0	0
chr20	52695649	+	MIR4756	chr20_52695649_+_MIR4756	0	0	1	0	0	0	0	0	0	0
chr2	131909851	+	PLEKHB2	chr2_131909851_+_PLEKHB2	0	0	0	0	0	3	0	0	0	0
chr2	131910159	+	PLEKHB2	chr2_131910159_+_PLEKHB2	0	0	0	0	0	3	0	0	0	0
chr4	11532778	-	RNA5SP156	chr4_11532778_-_RNA5SP156	0	0	0	1	0	0	0	0	0	0
chr2	135261329	-	TMEM163	chr2_135261329_-_TMEM163	0	0	0	0	0	3	0	0	0	0
chr12	66273575	-	HMGA2	chr12_66273575_-_HMGA2	0	1	0	0	0	3	0	0	0	0
chr4	22641551	-	GBA3	chr4_22641551_-_GBA3	0	0	0	1	0	0	0	0	0	0
chr21	42358795	-	DSCAM	chr21_42358795_-_DSCAM	0	0	0	0	0	3	0	0	0	0
chr4	94273797	+	GRID2	chr4_94273797_+_GRID2	0	0	0	0	3	0	0	0	0	0
chr4	25787706	-	SEL1L3	chr4_25787706_-_SEL1L3	0	0	0	1	0	0	0	0	0	0
chr4	27653645	-	STIM2	chr4_27653645_-_STIM2	0	0	0	1	0	0	0	0	0	0
chr3	47750036	-	SMARCC1	chr3_47750036_-_SMARCC1	1	0	0	0	0	0	0	0	0	0
chr4	79580764	+	ANXA3	chr4_79580764_+_ANXA3	0	0	0	1	0	0	0	0	0	0
chr3	49464240	+	NICN1	chr3_49464240_+_NICN1	1	0	0	0	0	0	0	0	0	0
chr3	49982980	-	RBM6	chr3_49982980_-_RBM6	1	0	0	0	0	0	0	0	0	0
chr3	49983024	-	RBM6	chr3_49983024_-_RBM6	1	0	0	0	0	0	0	0	0	0
chr3	71366551	+	FOXP1	chr3_71366551_+_FOXP1	1	0	0	0	0	0	0	0	0	0
chr3	7271872	-	GRM7	chr3_7271872_-_GRM7	1	0	0	0	0	0	0	0	0	0
chr4	120133001	-	USP53	chr4_120133001_-_USP53	1	0	0	0	0	0	0	0	0	0
chr21	46983129	-	SLC19A1	chr21_46983129_-_SLC19A1	0	0	0	0	0	3	0	0	0	0
chr4	143579914	-	INPP4B	chr4_143579914_-_INPP4B	1	0	0	0	0	0	0	0	0	0
chr4	94274090	-	GRID2	chr4_94274090_-_GRID2	0	0	0	0	3	0	0	0	0	0
chr2	220110059	+	STK16	chr2_220110059_+_STK16	0	0	1	0	0	0	0	0	0	0
chr22	21842956	+	PI4KAP2	chr22_21842956_+_PI4KAP2	0	0	1	0	0	0	0	0	0	0
chr4	148571945	+	PRMT10	chr4_148571945_+_PRMT10	1	0	0	0	0	0	0	0	0	0
chr20	52295784	+	RNU7-14P	chr20_52295784_+_RNU7-14P	0	1	0	0	0	0	0	0	0	0
chr20	52323894	-	RNU7-14P	chr20_52323894_-_RNU7-14P	0	1	0	0	0	0	0	0	0	0
chr21	46983169	-	SLC19A1	chr21_46983169_-_SLC19A1	0	0	0	0	0	3	0	0	0	0
chr4	184329821	-	CDKN2AIP	chr4_184329821_-_CDKN2AIP	1	0	0	0	0	0	0	0	0	0
chr4	94274413	+	GRID2	chr4_94274413_+_GRID2	0	0	0	0	3	0	0	0	0	0
chr21	46983229	-	SLC19A1	chr21_46983229_-_SLC19A1	0	0	0	0	0	3	0	0	0	0
chr4	189451474	+	RNU7-192P	chr4_189451474_+_RNU7-192P	1	0	0	0	0	0	0	0	0	0
chr2	160470324	+	MARCH7	chr2_160470324_+_MARCH7	0	0	0	0	0	0	0	0	1	0
chr21	46983330	+	SLC19A1	chr21_46983330_+_SLC19A1	0	0	0	0	0	3	0	0	0	0
chr2	70330562	+	PCBP1	chr2_70330562_+_PCBP1	0	0	1	0	0	0	0	0	0	0
chr4	25575375	+	RNU7-126P	chr4_25575375_+_RNU7-126P	1	0	0	0	0	0	0	0	0	0
chr5	1066227	+	SLC12A7	chr5_1066227_+_SLC12A7	0	0	0	0	3	0	0	0	0	0
chr4	40052433	+	RP11-333E13.4	chr4_40052433_+_RP11-333E13.4	1	0	0	0	0	0	0	0	0	0
chr5	111146056	-	NREP	chr5_111146056_-_NREP	0	0	0	0	3	0	0	0	0	0
chr5	121348690	-	SRFBP1	chr5_121348690_-_SRFBP1	0	0	0	1	0	0	0	0	0	0
chr20	56774371	-	ANKRD60	chr20_56774371_-_ANKRD60	0	1	0	0	0	0	0	0	0	0
chr2	113465569	-	NT5DC4	chr2_113465569_-_NT5DC4	0	1	0	0	0	0	0	0	0	0
chr5	139080110	+	RNU6-236P	chr5_139080110_+_RNU6-236P	0	0	0	0	3	0	0	0	0	0
chr5	142602061	-	ARHGAP26	chr5_142602061_-_ARHGAP26	0	0	0	0	3	0	0	0	0	0
chr4	61768282	-	MIR548AG1	chr4_61768282_-_MIR548AG1	1	0	0	0	0	0	0	0	0	0
chr5	142602119	-	ARHGAP26	chr5_142602119_-_ARHGAP26	0	0	0	0	3	0	0	0	0	0
chr21	46983331	-	SLC19A1	chr21_46983331_-_SLC19A1	0	0	0	0	0	3	0	0	0	0
chr21	46983401	+	SLC19A1	chr21_46983401_+_SLC19A1	0	0	0	0	0	3	0	0	0	0
chr5	142602461	-	ARHGAP26	chr5_142602461_-_ARHGAP26	0	0	0	0	3	0	0	0	0	0
chr5	142602492	-	ARHGAP26	chr5_142602492_-_ARHGAP26	0	0	0	0	3	0	0	0	0	0
chr21	36278047	-	RUNX1	chr21_36278047_-_RUNX1	0	1	0	0	0	0	0	0	0	0
chr2	70330590	+	PCBP1	chr2_70330590_+_PCBP1	0	0	1	0	0	0	0	0	0	0
chr5	122095159	+	SNX2	chr5_122095159_+_SNX2	0	0	0	1	0	0	0	0	0	0
chr4	61923520	-	MIR548AG1	chr4_61923520_-_MIR548AG1	1	0	0	0	0	0	0	0	0	0
chr21	46983411	+	SLC19A1	chr21_46983411_+_SLC19A1	0	0	0	0	0	3	0	0	0	0
chr5	13820609	+	DNAH5	chr5_13820609_+_DNAH5	0	0	0	1	0	0	0	0	0	0
chr21	46983463	+	SLC19A1	chr21_46983463_+_SLC19A1	0	0	0	0	0	3	0	0	0	0
chr21	46983470	-	SLC19A1	chr21_46983470_-_SLC19A1	0	0	0	0	0	3	0	0	0	0
chr21	36815134	+	RUNX1	chr21_36815134_+_RUNX1	0	1	0	0	0	0	0	0	0	0
chr4	65890508	+	EPHA5	chr4_65890508_+_EPHA5	1	0	0	0	0	0	0	0	0	0
chr12	54811337	+	ITGA5	chr12_54811337_+_ITGA5	0	0	0	0	0	0	1	0	0	0
chr3	138328314	-	FAIM	chr3_138328314_-_FAIM	0	0	1	0	0	0	0	0	0	0
chr21	46983544	-	SLC19A1	chr21_46983544_-_SLC19A1	0	0	0	0	0	3	0	0	0	0
chr21	46983615	-	SLC19A1	chr21_46983615_-_SLC19A1	0	0	0	0	0	3	0	0	0	0
chr5	150147620	-	DCTN4	chr5_150147620_-_DCTN4	0	0	0	0	3	0	0	0	0	0
chr21	46983635	+	SLC19A1	chr21_46983635_+_SLC19A1	0	0	0	0	0	3	0	0	0	0
chr21	46983852	-	SLC19A1	chr21_46983852_-_SLC19A1	0	0	0	0	0	3	0	0	0	0
chr4	8202474	-	SH3TC1	chr4_8202474_-_SH3TC1	1	0	0	0	0	0	0	0	0	0
chr21	48025946	+	S100B	chr21_48025946_+_S100B	0	0	0	0	0	3	0	0	0	0
chr5	139048948	-	CXXC5	chr5_139048948_-_CXXC5	0	0	0	1	0	0	0	0	0	0
chr21	48054894	+	PRMT2	chr21_48054894_+_PRMT2	0	0	0	0	0	3	0	0	0	0
chr4	83883000	+	LIN54	chr4_83883000_+_LIN54	1	0	0	0	0	0	0	0	0	0
chr2	218671535	+	TNS1	chr2_218671535_+_TNS1	0	0	0	0	0	3	0	0	0	0
chr2	160449809	-	BAZ2B	chr2_160449809_-_BAZ2B	0	1	0	0	0	0	0	0	0	0
chr3	52224195	+	ALAS1	chr3_52224195_+_ALAS1	0	0	1	0	0	0	0	0	0	0
chr2	160449953	+	BAZ2B	chr2_160449953_+_BAZ2B	0	1	0	0	0	0	0	0	0	0
chr2	218671981	-	TNS1	chr2_218671981_-_TNS1	0	0	0	0	0	3	0	0	0	0
chr4	83938223	-	RNU6-615P	chr4_83938223_-_RNU6-615P	1	0	0	0	0	0	0	0	0	0
chr4	9433220	-	DEFB131	chr4_9433220_-_DEFB131	1	0	0	0	0	0	0	0	0	0
chr5	123392682	-	CSNK1G3	chr5_123392682_-_CSNK1G3	1	0	0	0	0	0	0	0	0	0
chr5	150474762	+	ANXA6	chr5_150474762_+_ANXA6	0	0	0	1	0	0	0	0	0	0
chr5	151010924	-	SPARC	chr5_151010924_-_SPARC	0	0	0	0	3	0	0	0	0	0
chr5	62678242	-	HTR1A	chr5_62678242_-_HTR1A	0	0	0	0	3	0	0	0	0	0
chr3	71439143	-	MIR1284	chr3_71439143_-_MIR1284	0	0	1	0	0	0	0	0	0	0
chr22	19873187	+	TXNRD2	chr22_19873187_+_TXNRD2	0	0	0	0	0	3	0	0	0	0
chr16	58916245	-	RN7SL143P	chr16_58916245_-_RN7SL143P	1	0	0	0	0	3	0	0	0	0
chr2	160470339	+	MARCH7	chr2_160470339_+_MARCH7	0	0	0	0	0	0	0	0	1	0
chr12	11884368	-	ETV6	chr12_11884368_-_ETV6	1	0	0	1	0	3	0	0	0	0
chr22	25127271	-	PIWIL3	chr22_25127271_-_PIWIL3	0	0	0	0	0	3	0	0	0	0
chr5	174635477	-	DRD1	chr5_174635477_-_DRD1	0	0	0	1	0	0	0	0	0	0
chr4	189451764	-	RNU7-192P	chr4_189451764_-_RNU7-192P	0	0	1	0	0	0	0	0	0	0
chr2	233947720	+	INPP5D	chr2_233947720_+_INPP5D	0	0	0	0	0	3	0	0	0	0
chr15	30694028	+	GOLGA8R	chr15_30694028_+_GOLGA8R	0	0	0	0	0	9	1	0	0	0
chr5	124095211	-	ZNF608	chr5_124095211_-_ZNF608	1	0	0	0	0	0	0	0	0	0
chr4	8512061	+	TRMT44	chr4_8512061_+_TRMT44	0	0	1	0	0	0	0	0	0	0
chr5	14171771	-	TRIO	chr5_14171771_-_TRIO	1	0	0	0	0	0	0	0	0	0
chr5	14171794	+	TRIO	chr5_14171794_+_TRIO	1	0	0	0	0	0	0	0	0	0
chr2	46089066	+	PRKCE	chr2_46089066_+_PRKCE	0	0	0	0	0	3	0	0	0	0
chr5	93876283	-	KIAA0825	chr5_93876283_-_KIAA0825	0	0	0	0	3	0	0	0	0	0
chr2	54789435	-	SPTBN1	chr2_54789435_-_SPTBN1	0	0	0	0	0	3	0	0	0	0
chr2	55339635	-	RTN4	chr2_55339635_-_RTN4	0	0	0	0	0	3	0	0	0	0
chr2	55339979	-	RTN4	chr2_55339979_-_RTN4	0	0	0	0	0	3	0	0	0	0
chr2	64994574	-	RN7SL341P	chr2_64994574_-_RN7SL341P	0	0	0	0	0	3	0	0	0	0
chr2	75042721	+	HK2	chr2_75042721_+_HK2	0	0	0	0	0	3	0	0	0	0
chr3	141225430	-	RASA2	chr3_141225430_-_RASA2	0	0	0	0	0	3	0	0	0	0
chr3	149767102	-	AC117395.1	chr3_149767102_-_AC117395.1	0	0	0	0	0	3	0	0	0	0
chr3	169074652	-	MECOM	chr3_169074652_-_MECOM	0	0	0	0	0	3	0	0	0	0
chr3	169648715	-	SAMD7	chr3_169648715_-_SAMD7	0	0	0	0	0	3	0	0	0	0
chr3	169905074	+	PHC3	chr3_169905074_+_PHC3	0	0	0	0	0	3	0	0	0	0
chr6	111713006	-	REV3L	chr6_111713006_-_REV3L	0	0	0	0	3	0	0	0	0	0
chr3	193973704	-	CPN2	chr3_193973704_-_CPN2	0	0	0	0	0	3	0	0	0	0
chr2	204554939	+	CD28	chr2_204554939_+_CD28	0	1	0	0	0	0	0	0	0	0
chr3	49209067	+	KLHDC8B	chr3_49209067_+_KLHDC8B	0	0	0	0	0	3	0	0	0	0
chr5	14171922	-	TRIO	chr5_14171922_-_TRIO	1	0	0	0	0	0	0	0	0	0
chr5	173652504	-	NSG2	chr5_173652504_-_NSG2	1	0	0	0	0	0	0	0	0	0
chr5	174635807	-	DRD1	chr5_174635807_-_DRD1	1	0	0	0	0	0	0	0	0	0
chr17	29035107	+	RN7SL316P	chr17_29035107_+_RN7SL316P	0	1	0	0	0	3	0	0	0	0
chr5	174636877	-	DRD1	chr5_174636877_-_DRD1	1	0	0	0	0	0	0	0	0	0
chr5	174637356	-	DRD1	chr5_174637356_-_DRD1	1	0	0	0	0	0	0	0	0	0
chr5	174637460	+	DRD1	chr5_174637460_+_DRD1	1	0	0	0	0	0	0	0	0	0
chr6	11851240	+	ADTRP	chr6_11851240_+_ADTRP	0	0	0	0	3	0	0	0	0	0
chr2	225436780	+	CUL3	chr2_225436780_+_CUL3	0	1	0	0	0	0	0	0	0	0
chr6	119952389	+	MAN1A1	chr6_119952389_+_MAN1A1	0	0	0	0	3	0	0	0	0	0
chr22	29703315	+	GAS2L1	chr22_29703315_+_GAS2L1	0	1	0	0	0	0	0	0	0	0
chr5	174637464	-	DRD1	chr5_174637464_-_DRD1	1	0	0	0	0	0	0	0	0	0
chr6	129269403	+	LAMA2	chr6_129269403_+_LAMA2	0	0	0	0	3	0	0	0	0	0
chr3	52334670	+	MIR135A1	chr3_52334670_+_MIR135A1	0	0	0	0	0	3	0	0	0	0
chr3	72361337	-	RYBP	chr3_72361337_-_RYBP	0	0	0	0	0	3	0	0	0	0
chr3	88197909	-	C3orf38	chr3_88197909_-_C3orf38	0	0	0	0	0	3	0	0	0	0
chr4	141018403	+	MAML3	chr4_141018403_+_MAML3	0	0	0	0	0	3	0	0	0	0
chr4	154057145	+	TRIM2	chr4_154057145_+_TRIM2	0	0	0	0	0	3	0	0	0	0
chr4	156502766	+	GUCY1A3	chr4_156502766_+_GUCY1A3	0	0	0	0	0	3	0	0	0	0
chr4	156504093	+	GUCY1A3	chr4_156504093_+_GUCY1A3	0	0	0	0	0	3	0	0	0	0
chr17	7790139	-	CHD3	chr17_7790139_-_CHD3	0	1	0	0	0	3	0	0	0	0
chr4	177219826	-	SPCS3	chr4_177219826_-_SPCS3	0	0	0	0	0	3	0	0	0	0
chr22	30606901	-	LIF	chr22_30606901_-_LIF	0	1	0	0	0	0	0	0	0	0
chr2	18094973	+	KCNS3	chr2_18094973_+_KCNS3	0	0	1	1	0	0	0	0	0	0
chr5	375535	-	AHRR	chr5_375535_-_AHRR	0	0	0	1	0	0	0	0	0	0
chr5	39178475	-	FYB	chr5_39178475_-_FYB	0	0	0	1	0	0	0	0	0	0
chr5	40405065	+	RNU1-150P	chr5_40405065_+_RNU1-150P	1	0	0	0	0	0	0	0	0	0
chr6	136381550	-	PDE7B	chr6_136381550_-_PDE7B	0	0	0	0	3	0	0	0	0	0
chr5	40405777	+	RNU1-150P	chr5_40405777_+_RNU1-150P	1	0	0	0	0	0	0	0	0	0
chr4	8512508	+	TRMT44	chr4_8512508_+_TRMT44	0	0	1	0	0	0	0	0	0	0
chr2	238603365	-	LRRFIP1	chr2_238603365_-_LRRFIP1	0	1	0	0	0	0	0	0	0	0
chr6	136382632	+	PDE7B	chr6_136382632_+_PDE7B	0	0	0	0	3	0	0	0	0	0
chr6	11388797	+	NEDD9	chr6_11388797_+_NEDD9	0	0	0	1	0	0	0	0	0	0
chr6	139926753	-	CITED2	chr6_139926753_-_CITED2	0	0	0	1	0	0	0	0	0	0
chr5	118611157	-	TNFAIP8	chr5_118611157_-_TNFAIP8	0	0	1	0	0	0	0	0	0	0
chr2	32442059	+	SLC30A6	chr2_32442059_+_SLC30A6	0	1	0	0	0	0	0	0	0	0
chr2	84086275	-	RNU6-1312P	chr2_84086275_-_RNU6-1312P	0	1	0	0	0	0	0	0	0	0
chr2	86226109	-	POLR1A	chr2_86226109_-_POLR1A	0	1	0	0	0	0	0	0	0	0
chr6	144608044	+	UTRN	chr6_144608044_+_UTRN	0	0	0	1	0	0	0	0	0	0
chr4	84034447	-	PLAC8	chr4_84034447_-_PLAC8	0	0	0	0	0	3	0	0	0	0
chr5	40405804	+	RNU1-150P	chr5_40405804_+_RNU1-150P	1	0	0	0	0	0	0	0	0	0
chr6	19494391	+	RNA5SP205	chr6_19494391_+_RNA5SP205	0	0	0	1	0	0	0	0	0	0
chr4	8512200	+	TRMT44	chr4_8512200_+_TRMT44	0	0	0	0	0	3	0	0	0	0
chr5	68696510	-	RAD17	chr5_68696510_-_RAD17	1	0	0	0	0	0	0	0	0	0
chr3	113465412	-	NAA50	chr3_113465412_-_NAA50	0	1	0	0	0	0	0	0	0	0
chr4	8512212	+	TRMT44	chr4_8512212_+_TRMT44	0	0	0	0	0	3	0	0	0	0
chr13	78660253	-	RNF219-AS1	chr13_78660253_-_RNF219-AS1	1	0	0	0	0	0	1	0	0	0
chr6	52259146	-	PAQR8	chr6_52259146_-_PAQR8	0	0	0	1	0	0	0	0	0	0
chr3	116030619	-	LSAMP	chr3_116030619_-_LSAMP	0	1	0	0	0	0	0	0	0	0
chrX	78363901	+	GPR174	chrX_78363901_+_GPR174	0	0	0	0	0	0	0	0	2	1
chr6	161454447	+	MAP3K4	chr6_161454447_+_MAP3K4	0	0	0	0	3	0	0	0	0	0
chr4	8512221	-	TRMT44	chr4_8512221_-_TRMT44	0	0	0	0	0	3	0	0	0	0
chr6	76742293	+	IMPG1	chr6_76742293_+_IMPG1	0	0	0	1	0	0	0	0	0	0
chr6	76742477	-	IMPG1	chr6_76742477_-_IMPG1	0	0	0	1	0	0	0	0	0	0
chr6	109288874	-	ARMC2	chr6_109288874_-_ARMC2	1	0	0	0	0	0	0	0	0	0
chr6	125845014	+	HDDC2	chr6_125845014_+_HDDC2	1	0	0	0	0	0	0	0	0	0
chr3	121214373	+	POLQ	chr3_121214373_+_POLQ	0	1	0	0	0	0	0	0	0	0
chr4	8512294	+	TRMT44	chr4_8512294_+_TRMT44	0	0	0	0	0	3	0	0	0	0
chr3	13343380	+	NUP210	chr3_13343380_+_NUP210	0	1	0	0	0	0	0	0	0	0
chr6	15219402	-	JARID2	chr6_15219402_-_JARID2	1	0	0	0	0	0	0	0	0	0
chr3	138724783	-	PRR23B	chr3_138724783_-_PRR23B	0	1	0	0	0	0	0	0	0	0
chr3	20649900	+	RNU6-815P	chr3_20649900_+_RNU6-815P	0	1	0	0	0	0	0	0	0	0
chr4	8512377	-	TRMT44	chr4_8512377_-_TRMT44	0	0	0	0	0	3	0	0	0	0
chr6	166208748	+	PDE10A	chr6_166208748_+_PDE10A	1	0	0	0	0	0	0	0	0	0
chr4	8512435	-	TRMT44	chr4_8512435_-_TRMT44	0	0	0	0	0	3	0	0	0	0
chr4	8512670	+	TRMT44	chr4_8512670_+_TRMT44	0	0	0	0	0	3	0	0	0	0
chr4	157893598	-	PDGFC	chr4_157893598_-_PDGFC	0	0	0	0	0	0	1	0	0	0
chr6	20496835	+	E2F3	chr6_20496835_+_E2F3	1	0	0	0	0	0	0	0	0	0
chr3	27588659	-	RNU1-96P	chr3_27588659_-_RNU1-96P	0	1	0	0	0	0	0	0	0	0
chr6	91601255	+	MAP3K7	chr6_91601255_+_MAP3K7	0	0	0	1	0	0	0	0	0	0
chr4	8512686	-	TRMT44	chr4_8512686_-_TRMT44	0	0	0	0	0	3	0	0	0	0
chr4	8512735	-	TRMT44	chr4_8512735_-_TRMT44	0	0	0	0	0	3	0	0	0	0
chr6	35687325	-	ARMC12	chr6_35687325_-_ARMC12	1	0	0	0	0	0	0	0	0	0
chr7	130697474	-	MKLN1-AS1	chr7_130697474_-_MKLN1-AS1	0	0	0	0	0	0	0	0	0	1
chr6	35694619	-	ARMC12	chr6_35694619_-_ARMC12	1	0	0	0	0	0	0	0	0	0
chr7	118435868	+	ANKRD7	chr7_118435868_+_ANKRD7	0	0	0	0	0	0	1	0	0	0
chr6	41302114	-	NCR2	chr6_41302114_-_NCR2	1	0	0	0	0	0	0	0	0	0
chr6	43595673	+	GTPBP2	chr6_43595673_+_GTPBP2	1	0	0	0	0	0	0	0	0	0
chr6	28896595	-	TRIM27	chr6_28896595_-_TRIM27	0	0	0	0	3	0	0	0	0	0
chr4	8512739	+	TRMT44	chr4_8512739_+_TRMT44	0	0	0	0	0	3	0	0	0	0
chr5	139038015	+	CXXC5	chr5_139038015_+_CXXC5	0	0	0	0	0	3	0	0	0	0
chr5	142526220	+	ARHGAP26	chr5_142526220_+_ARHGAP26	0	0	0	0	0	3	0	0	0	0
chr6	28896873	+	TRIM27	chr6_28896873_+_TRIM27	0	0	0	0	3	0	0	0	0	0
chr3	39191122	-	CSRNP1	chr3_39191122_-_CSRNP1	0	1	0	0	0	0	0	0	0	0
chr3	49652267	-	BSN	chr3_49652267_-_BSN	0	1	0	0	0	0	0	0	0	0
chr5	150452336	+	TNIP1	chr5_150452336_+_TNIP1	0	0	0	0	0	3	0	0	0	0
chr6	69069731	-	BAI3	chr6_69069731_-_BAI3	1	0	0	0	0	0	0	0	0	0
chr3	9633992	-	LHFPL4	chr3_9633992_-_LHFPL4	0	1	0	0	0	0	0	0	0	0
chr6	76742532	-	IMPG1	chr6_76742532_-_IMPG1	1	0	0	0	0	0	0	0	0	0
chr5	150535389	+	ANXA6	chr5_150535389_+_ANXA6	0	0	0	0	0	3	0	0	0	0
chr6	76916232	-	RNU6-248P	chr6_76916232_-_RNU6-248P	0	0	0	0	3	0	0	0	0	0
chr5	171028654	-	FGF18	chr5_171028654_-_FGF18	0	0	0	0	0	3	0	0	0	0
chr4	167605545	-	SPOCK3	chr4_167605545_-_SPOCK3	0	1	0	0	0	0	0	0	0	0
chr6	80558382	+	ELOVL4	chr6_80558382_+_ELOVL4	1	0	0	0	0	0	0	0	0	0
chr4	174321973	+	SCRG1	chr4_174321973_+_SCRG1	0	1	0	0	0	0	0	0	0	0
chr4	40288722	-	RHOH	chr4_40288722_-_RHOH	0	1	0	0	0	0	0	0	0	0
chr4	54254244	+	FIP1L1	chr4_54254244_+_FIP1L1	0	1	0	0	0	0	0	0	0	0
chr4	55607364	-	KIT	chr4_55607364_-_KIT	0	1	0	0	0	0	0	0	0	0
chr4	5653189	-	EVC2	chr4_5653189_-_EVC2	0	1	0	0	0	0	0	0	0	0
chr4	59085862	-	IGFBP7	chr4_59085862_-_IGFBP7	0	1	0	0	0	0	0	0	0	0
chr4	83501288	+	SCD5	chr4_83501288_+_SCD5	0	1	0	0	0	0	0	0	0	0
chr5	121298099	-	SRFBP1	chr5_121298099_-_SRFBP1	0	1	0	0	0	0	0	0	0	0
chr5	167870097	+	WWC1	chr5_167870097_+_WWC1	0	1	0	0	0	0	0	0	0	0
chr5	174178953	-	MIR4634	chr5_174178953_-_MIR4634	0	1	0	0	0	0	0	0	0	0
chr5	72595843	-	RP11-79P5.3	chr5_72595843_-_RP11-79P5.3	0	1	0	0	0	0	0	0	0	0
chr5	32842873	+	NPR3	chr5_32842873_+_NPR3	0	0	1	0	0	0	0	0	0	0
chr6	13709834	+	RANBP9	chr6_13709834_+_RANBP9	0	1	0	0	0	0	0	0	0	0
chr6	150242369	-	RAET1G	chr6_150242369_-_RAET1G	0	1	0	0	0	0	0	0	0	0
chr6	156879342	+	ARID1B	chr6_156879342_+_ARID1B	0	1	0	0	0	0	0	0	0	0
chr6	26427467	+	BTN2A3P	chr6_26427467_+_BTN2A3P	0	1	0	0	0	0	0	0	0	0
chr6	32570337	-	HLA-DRB1	chr6_32570337_-_HLA-DRB1	0	1	0	0	0	0	0	0	0	0
chr6	37040072	+	COX6A1P2	chr6_37040072_+_COX6A1P2	0	1	0	0	0	0	0	0	0	0
chr6	63209718	-	KHDRBS2	chr6_63209718_-_KHDRBS2	0	1	0	0	0	0	0	0	0	0
chr6	86877704	-	RNU4-12P	chr6_86877704_-_RNU4-12P	0	1	0	0	0	0	0	0	0	0
chr6	92192093	-	MIR4643	chr6_92192093_-_MIR4643	0	1	0	0	0	0	0	0	0	0
chr7	113714721	-	PPP1R3A	chr7_113714721_-_PPP1R3A	0	1	0	0	0	0	0	0	0	0
chr5	68696404	-	RAD17	chr5_68696404_-_RAD17	0	0	1	0	0	0	0	0	0	0
chr7	143059030	-	FAM131B	chr7_143059030_-_FAM131B	0	1	0	0	0	0	0	0	0	0
chr7	145470883	-	RN7SL207P	chr7_145470883_-_RN7SL207P	0	1	0	0	0	0	0	0	0	0
chr5	174634422	-	DRD1	chr5_174634422_-_DRD1	0	0	0	0	0	3	0	0	0	0
chr6	97716438	-	MMS22L	chr6_97716438_-_MMS22L	0	0	0	1	0	0	0	0	0	0
chr7	50482054	-	IKZF1	chr7_50482054_-_IKZF1	0	1	0	0	0	0	0	0	0	0
chr6	89553498	+	RNGTT	chr6_89553498_+_RNGTT	0	0	0	0	3	0	0	0	0	0
chr7	101834349	-	CUX1	chr7_101834349_-_CUX1	0	0	0	1	0	0	0	0	0	0
chr7	138016850	+	TRIM24	chr7_138016850_+_TRIM24	0	0	0	0	3	0	0	0	0	0
chr6	138248335	+	TNFAIP3	chr6_138248335_+_TNFAIP3	0	0	1	0	0	0	0	0	0	0
chr5	174634516	-	DRD1	chr5_174634516_-_DRD1	0	0	0	0	0	3	0	0	0	0
chr7	74958108	+	STAG3L1	chr7_74958108_+_STAG3L1	0	1	0	0	0	0	0	0	0	0
chr7	128924124	+	AHCYL2	chr7_128924124_+_AHCYL2	0	0	0	1	0	0	0	0	0	0
chr6	33537851	+	BAK1	chr6_33537851_+_BAK1	0	0	1	0	0	0	0	0	0	0
chr7	75594923	+	POR	chr7_75594923_+_POR	0	1	0	0	0	0	0	0	0	0
chr7	75594932	-	POR	chr7_75594932_-_POR	0	1	0	0	0	0	0	0	0	0
chr7	75595137	-	POR	chr7_75595137_-_POR	0	1	0	0	0	0	0	0	0	0
chr7	75595162	-	POR	chr7_75595162_-_POR	0	1	0	0	0	0	0	0	0	0
chr6	8102030	-	EEF1E1-BLOC1S5	chr6_8102030_-_EEF1E1-BLOC1S5	0	0	1	0	0	0	0	0	0	0
chr7	140796379	+	TMEM178B	chr7_140796379_+_TMEM178B	0	0	1	0	0	0	0	0	0	0
chr7	43251881	-	RNU6-575P	chr7_43251881_-_RNU6-575P	0	0	0	0	3	0	0	0	0	0
chr7	75595260	-	POR	chr7_75595260_-_POR	0	1	0	0	0	0	0	0	0	0
chr7	75595288	-	POR	chr7_75595288_-_POR	0	1	0	0	0	0	0	0	0	0
chr5	174634660	-	DRD1	chr5_174634660_-_DRD1	0	0	0	0	0	3	0	0	0	0
chr7	26578764	+	KIAA0087	chr7_26578764_+_KIAA0087	0	0	0	1	0	0	0	0	0	0
chr7	142191136	-	TRBV11-2	chr7_142191136_-_TRBV11-2	1	0	0	0	0	0	0	0	0	0
chr5	174634963	+	DRD1	chr5_174634963_+_DRD1	0	0	0	0	0	3	0	0	0	0
chr5	24921137	-	CDH10	chr5_24921137_-_CDH10	0	0	0	0	0	3	0	0	0	0
chr7	146357510	+	CNTNAP2	chr7_146357510_+_CNTNAP2	1	0	0	0	0	0	0	0	0	0
chr5	49794483	+	EMB	chr5_49794483_+_EMB	0	0	0	0	0	3	0	0	0	0
chr5	79476446	+	SERINC5	chr5_79476446_+_SERINC5	0	0	0	0	0	3	0	0	0	0
chr7	75595307	-	POR	chr7_75595307_-_POR	0	1	0	0	0	0	0	0	0	0
chr7	75595328	-	POR	chr7_75595328_-_POR	0	1	0	0	0	0	0	0	0	0
chr7	17268191	-	AHR	chr7_17268191_-_AHR	1	0	0	0	0	0	0	0	0	0
chr7	100471863	+	TRIP6	chr7_100471863_+_TRIP6	1	0	0	1	0	0	0	0	0	0
chr7	32930408	-	AVL9	chr7_32930408_-_AVL9	1	0	0	0	0	0	0	0	0	0
chr8	135017483	-	ZFAT	chr8_135017483_-_ZFAT	0	0	0	1	0	0	0	0	0	0
chr7	65212092	-	CCT6P1	chr7_65212092_-_CCT6P1	0	0	0	0	3	0	0	0	0	0
chr7	66359461	-	RNU6-1254P	chr7_66359461_-_RNU6-1254P	0	0	0	0	3	0	0	0	0	0
chr7	40621841	+	C7orf10	chr7_40621841_+_C7orf10	1	0	0	0	0	0	0	0	0	0
chr7	75595337	+	POR	chr7_75595337_+_POR	0	1	0	0	0	0	0	0	0	0
chr7	4112958	-	SDK1	chr7_4112958_-_SDK1	1	0	0	0	0	0	0	0	0	0
chr7	44311406	-	CAMK2B	chr7_44311406_-_CAMK2B	1	0	0	0	0	0	0	0	0	0
chr7	75595502	+	POR	chr7_75595502_+_POR	0	1	0	0	0	0	0	0	0	0
chr5	94331536	-	MCTP1	chr5_94331536_-_MCTP1	0	0	0	0	0	3	0	0	0	0
chr6	13088293	+	PHACTR1	chr6_13088293_+_PHACTR1	0	0	0	0	0	3	0	0	0	0
chr7	87783642	+	ADAM22	chr7_87783642_+_ADAM22	0	0	0	0	3	0	0	0	0	0
chr6	16031831	+	MYLIP	chr6_16031831_+_MYLIP	0	0	0	0	0	3	0	0	0	0
chr6	161645957	+	AGPAT4	chr6_161645957_+_AGPAT4	0	0	0	0	0	3	0	0	0	0
chr6	20367802	-	E2F3	chr6_20367802_-_E2F3	0	0	0	0	0	3	0	0	0	0
chr6	25166351	+	RNY5P5	chr6_25166351_+_RNY5P5	0	0	0	0	0	3	0	0	0	0
chr6	30651518	-	PPP1R18	chr6_30651518_-_PPP1R18	0	0	0	0	0	3	0	0	0	0
chr6	31790490	+	HSPA1A	chr6_31790490_+_HSPA1A	0	0	0	0	0	3	0	0	0	0
chr6	32910190	-	HLA-DMB	chr6_32910190_-_HLA-DMB	0	0	0	0	0	3	0	0	0	0
chr6	35696075	-	ARMC12	chr6_35696075_-_ARMC12	0	0	0	0	0	3	0	0	0	0
chr6	35696297	-	ARMC12	chr6_35696297_-_ARMC12	0	0	0	0	0	3	0	0	0	0
chr6	35696358	+	ARMC12	chr6_35696358_+_ARMC12	0	0	0	0	0	3	0	0	0	0
chr6	35696413	-	ARMC12	chr6_35696413_-_ARMC12	0	0	0	0	0	3	0	0	0	0
chr7	6425912	-	RAC1	chr7_6425912_-_RAC1	1	0	0	0	0	0	0	0	0	0
chr6	35700537	-	ARMC12	chr6_35700537_-_ARMC12	0	0	0	0	0	3	0	0	0	0
chr7	34310670	+	RNU6-438P	chr7_34310670_+_RNU6-438P	0	0	0	0	0	0	0	0	0	1
chr6	70507201	+	LMBRD1	chr6_70507201_+_LMBRD1	0	0	0	0	0	3	0	0	0	0
chr7	75595527	+	POR	chr7_75595527_+_POR	0	1	0	0	0	0	0	0	0	0
chr6	74295762	+	SLC17A5	chr6_74295762_+_SLC17A5	0	0	0	0	0	3	0	0	0	0
chr6	74295842	+	SLC17A5	chr6_74295842_+_SLC17A5	0	0	0	0	0	3	0	0	0	0
chr8	120406100	-	NOV	chr8_120406100_-_NOV	0	0	0	0	3	0	0	0	0	0
chr8	49138074	-	RNU6-295P	chr8_49138074_-_RNU6-295P	0	0	0	0	3	0	0	0	0	0
chr8	56864127	-	LYN	chr8_56864127_-_LYN	0	0	0	0	3	0	0	0	0	0
chr8	104165110	-	BAALC	chr8_104165110_-_BAALC	1	0	0	0	0	0	0	0	0	0
chr7	76655697	-	CCDC146	chr7_76655697_-_CCDC146	0	1	0	0	0	0	0	0	0	0
chr7	81515804	+	CACNA2D1	chr7_81515804_+_CACNA2D1	0	1	0	0	0	0	0	0	0	0
chr6	74295864	+	SLC17A5	chr6_74295864_+_SLC17A5	0	0	0	0	0	3	0	0	0	0
chr8	135724634	+	ZFAT	chr8_135724634_+_ZFAT	1	0	0	0	0	0	0	0	0	0
chr4	77128797	+	SCARB2	chr4_77128797_+_SCARB2	0	0	0	0	0	0	0	0	1	0
chr6	74296064	-	SLC17A5	chr6_74296064_-_SLC17A5	0	0	0	0	0	3	0	0	0	0
chr6	99136211	+	POU3F2	chr6_99136211_+_POU3F2	0	0	0	0	0	3	0	0	0	0
chr7	97143372	-	RN7SKP104	chr7_97143372_-_RN7SKP104	0	1	0	0	0	0	0	0	0	0
chr8	142643967	-	MROH5	chr8_142643967_-_MROH5	0	0	0	1	0	0	0	0	0	0
chr7	104993133	+	SRPK2	chr7_104993133_+_SRPK2	0	0	0	0	0	3	0	0	0	0
chr7	117824856	+	NAA38	chr7_117824856_+_NAA38	0	0	0	0	0	3	0	0	0	0
chr7	143981850	-	OR2A9P	chr7_143981850_-_OR2A9P	0	0	0	0	0	3	0	0	0	0
chr8	34688077	-	UNC5D	chr8_34688077_-_UNC5D	0	0	0	1	0	0	0	0	0	0
chr7	155032078	+	INSIG1	chr7_155032078_+_INSIG1	0	0	0	0	0	3	0	0	0	0
chr8	141609945	-	AGO2	chr8_141609945_-_AGO2	1	0	0	0	0	0	0	0	0	0
chr8	27237384	+	PTK2B	chr8_27237384_+_PTK2B	1	0	0	0	0	0	0	0	0	0
chr8	61343581	-	RNU6-1202P	chr8_61343581_-_RNU6-1202P	1	0	0	0	0	0	0	0	0	0
chr8	125466512	-	TRMT12	chr8_125466512_-_TRMT12	0	1	0	0	0	0	0	0	0	0
chr8	67497869	+	MYBL1	chr8_67497869_+_MYBL1	1	0	0	0	0	0	0	0	0	0
chr7	20234653	+	MACC1	chr7_20234653_+_MACC1	0	0	0	0	0	3	0	0	0	0
chr9	127050139	+	NEK6	chr9_127050139_+_NEK6	0	0	0	0	0	0	0	0	0	1
chr8	7097484	+	ZNF705G	chr8_7097484_+_ZNF705G	1	0	0	0	0	0	0	0	0	0
chr8	81212884	+	MIR5708	chr8_81212884_+_MIR5708	1	0	0	0	0	0	0	0	0	0
chr9	126733211	+	DENND1A	chr9_126733211_+_DENND1A	1	0	0	0	0	0	0	0	0	0
chr9	126733282	+	DENND1A	chr9_126733282_+_DENND1A	1	0	0	0	0	0	0	0	0	0
chr9	126733316	+	DENND1A	chr9_126733316_+_DENND1A	1	0	0	0	0	0	0	0	0	0
chr5	178285199	-	ZNF354B	chr5_178285199_-_ZNF354B	0	0	1	0	0	3	0	0	0	0
chr7	47552253	-	TNS3	chr7_47552253_-_TNS3	0	0	0	0	0	3	0	0	0	0
chr8	22410043	+	SORBS3	chr8_22410043_+_SORBS3	0	1	0	0	0	0	0	0	0	0
chr8	42145973	-	IKBKB	chr8_42145973_-_IKBKB	0	0	0	1	0	0	0	0	0	0
chr8	26850711	-	MIR548H4	chr8_26850711_-_MIR548H4	0	1	0	0	0	0	0	0	0	0
chr7	24009912	-	STK31	chr7_24009912_-_STK31	0	0	0	0	0	0	1	0	0	0
chr8	61983553	+	CHD7	chr8_61983553_+_CHD7	0	1	0	0	0	0	0	0	0	0
chr7	5495416	+	FBXL18	chr7_5495416_+_FBXL18	0	0	0	0	0	3	0	0	0	0
chr7	67245956	-	STAG3L4	chr7_67245956_-_STAG3L4	0	0	0	0	0	3	0	0	0	0
chr9	19098061	+	HAUS6	chr9_19098061_+_HAUS6	0	0	0	1	0	0	0	0	0	0
chr9	126733349	+	DENND1A	chr9_126733349_+_DENND1A	1	0	0	0	0	0	0	0	0	0
chr8	78815748	+	RNU6-1220P	chr8_78815748_+_RNU6-1220P	0	0	0	0	3	0	0	0	0	0
chr8	68049119	-	CSPP1	chr8_68049119_-_CSPP1	0	1	0	0	0	0	0	0	0	0
chr7	77357793	+	RSBN1L	chr7_77357793_+_RSBN1L	0	0	0	0	0	3	0	0	0	0
chr8	80962375	-	TPD52	chr8_80962375_-_TPD52	0	0	0	0	3	0	0	0	0	0
chr9	20381300	+	MLLT3	chr9_20381300_+_MLLT3	0	0	0	1	0	0	0	0	0	0
chr9	126733590	-	LHX2	chr9_126733590_-_LHX2	1	0	0	0	0	0	0	0	0	0
chr8	73222921	+	RNA5SP271	chr8_73222921_+_RNA5SP271	0	1	0	0	0	0	0	0	0	0
chr7	90265982	+	CDK14	chr7_90265982_+_CDK14	0	0	0	0	0	3	0	0	0	0
chr8	134039062	+	TG	chr8_134039062_+_TG	0	0	0	0	0	3	0	0	0	0
chr8	86573348	-	REXO1L1	chr8_86573348_-_REXO1L1	0	1	0	0	0	0	0	0	0	0
chr8	141420516	+	TRAPPC9	chr8_141420516_+_TRAPPC9	0	0	0	0	0	3	0	0	0	0
chr8	86728471	+	REXO1L11P	chr8_86728471_+_REXO1L11P	0	1	0	0	0	0	0	0	0	0
chr7	39664033	+	RALA	chr7_39664033_+_RALA	0	0	0	0	0	0	1	0	0	0
chr8	68631197	-	CPA6	chr8_68631197_-_CPA6	0	0	0	0	0	3	0	0	0	0
chr9	115644054	+	SLC46A2	chr9_115644054_+_SLC46A2	0	1	0	0	0	0	0	0	0	0
chr8	66860300	+	DNAJC5B	chr8_66860300_+_DNAJC5B	1	1	0	0	0	0	0	0	0	0
chr8	81212840	-	MIR5708	chr8_81212840_-_MIR5708	0	0	0	0	3	0	0	0	0	0
chr8	68631420	-	CPA6	chr8_68631420_-_CPA6	0	0	0	0	0	3	0	0	0	0
chr9	132146363	+	RN7SL159P	chr9_132146363_+_RN7SL159P	1	0	0	0	0	0	0	0	0	0
chr8	72741350	-	MSC	chr8_72741350_-_MSC	0	0	0	0	0	3	0	0	0	0
chr9	15857522	+	CCDC171	chr9_15857522_+_CCDC171	0	1	0	0	0	0	0	0	0	0
chr9	20409340	-	MLLT3	chr9_20409340_-_MLLT3	1	0	0	0	0	0	0	0	0	0
chr9	71510698	+	PIP5K1B	chr9_71510698_+_PIP5K1B	1	0	0	0	0	0	0	0	0	0
chr9	21694721	+	RN7SL151P	chr9_21694721_+_RN7SL151P	0	1	0	0	0	0	0	0	0	0
chr9	74632442	-	C9orf85	chr9_74632442_-_C9orf85	1	0	0	0	0	0	0	0	0	0
chr9	75606679	+	ALDH1A1	chr9_75606679_+_ALDH1A1	1	0	0	0	0	0	0	0	0	0
chr9	33374613	-	NFX1	chr9_33374613_-_NFX1	0	1	0	0	0	0	0	0	0	0
chr9	67598878	-	RP11-12A20.2	chr9_67598878_-_RP11-12A20.2	0	1	0	0	0	0	0	0	0	0
chr8	74790774	+	UBE2W	chr8_74790774_+_UBE2W	0	0	0	0	0	3	0	0	0	0
[truncated: 54 more rows]
