# Supplementary material for: Long-term lymphoid progenitors independently sustain naïve T and NK cell production in humans
Source: Nat Commun. 2021 Mar 12;12:1622. doi: 10.1038/s41467-021-21834-9 (PMC7954865; doi:10.1038/s41467-021-21834-9)
Supplement: Supplementary file 5 — Supplementary Data 2 [file 41467_2021_21834_MOESM5_ESM.zip › IS_datasheets/P1_IS_NKvsT_sameTmp.csv]

ID	NK_PB_138	T_PB_138
chr10_10072788_+_LINC00710	0	3
chr10_101290830_-_NKX2-3	0	3
chr10_104536094_+_WBP1L	0	3
chr10_105523104_-_SH3PXD2A	0	3
chr10_108502450_-_SORCS1	3	0
chr10_111110711_-_RNU6-839P	3	0
chr10_117766860_+_GFRA1	3	0
chr10_126909910_-_CTBP2	3	0
chr10_130560287_+_MKI67	3	0
chr18_21079453_+_C18orf8	1965852	2601
chr10_2368327_-_RNU6-576P	3	0
chr10_2969975_-_PFKP	6	0
chr7_2058370_-_MAD1L1	837888	984
chr10_30787109_-_MAP3K8	0	66
chr10_30787121_+_MAP3K8	0	6
chr10_30787144_-_MAP3K8	0	108
chr10_30787162_+_MAP3K8	0	21
chr10_30787177_+_MAP3K8	0	3
chr10_30787208_-_MAP3K8	0	3
chr10_30787227_+_MAP3K8	0	6
chr10_30787242_-_MAP3K8	0	228
chr10_30787260_-_MAP3K8	0	6
chr10_30787360_+_MAP3K8	0	90
chr10_30787445_-_MAP3K8	0	36
chr10_30787494_-_MAP3K8	0	3
chr10_30787635_+_MAP3K8	0	12
chr10_30787691_-_MAP3K8	0	3
chr10_30791306_-_MAP3K8	0	3
chr11_5706560_+_TRIM5	81441	123
chr10_30838867_-_RN7SL63P	9	0
chr10_30838881_-_RN7SL63P	3	0
chr10_30838895_-_RN7SL63P	6	0
chr10_30838902_+_RN7SL63P	3	0
chr10_30838907_-_RN7SL63P	30	0
chr10_30839131_-_RN7SL63P	6	0
chr10_30839186_+_RN7SL63P	6	0
chr10_30839306_-_RN7SL63P	3	0
chr10_30839600_+_RN7SL63P	3	0
chr10_30839625_-_RN7SL63P	3	0
chr10_3137882_-_PFKP	0	3
chr10_4690652_-_RNU6-163P	0	3
chr1_244487468_+_C1orf100	46836	63
chr10_78489688_-_KCNMA1	171	0
chr10_78762571_-_KCNMA1	0	3
chr1_151801555_+_RORC	14988	21
chr10_30838834_+_RN7SL63P	14022	33
chr10_91153306_-_IFIT1	0	6
chr10_96271900_-_TBC1D12	0	3
chr1_102653341_-_OLFM3	6	0
chr1_108384080_-_VAV3	0	3
chr11_102533314_+_MMP27	0	6
chr11_103943765_+_PDGFD	0	3
chr11_106000606_+_AASDHPPT	3	0
chr11_116654994_-_ZNF259	9	0
chr11_122510395_+_UBASH3B	0	3
chr11_122613959_+_UBASH3B	3	0
chr11_122614411_+_UBASH3B	21	0
chr11_122614567_-_UBASH3B	3	0
chr11_122614996_+_UBASH3B	3	0
chr11_122615028_+_UBASH3B	3	0
chr11_122615082_+_UBASH3B	9	0
chr11_122615213_-_UBASH3B	3	0
chr11_122615316_-_UBASH3B	1434	0
chr11_133903171_+_JAM3	3	0
chr11_19794200_-_NAV2	3	0
chr1_120655763_-_RNU6-465P	0	3
chr11_27463206_+_LGR4	0	3
chr11_31949064_+_RCN1	3	0
chr11_34428411_+_CAT	18	0
chr11_4241922_-_RRM1	0	3
chr11_45172139_+_PRDM11	6	0
chr11_45172300_+_PRDM11	3	0
chr11_45173390_+_PRDM11	18	0
chr11_45174185_+_PRDM11	3	0
chr11_45174658_-_PRDM11	6	0
chr1_149370060_-_HIST2H2BB	0	3
chr1_149812720_-_HIST2H3C	0	3
chr1_151042322_+_MLLT11	0	3
chr17_56411631_+_MIR4736	6765	18
chr1_151801656_+_RORC	3	0
chr1_151801690_-_RORC	9	0
chr1_151801692_+_RORC	3	0
chr1_151801706_+_RORC	6	0
chr1_151801736_+_RORC	9	0
chr1_151801778_+_RORC	3	0
chr1_151801806_+_RORC	3	0
chr1_151801808_-_RORC	6	0
chr1_151801822_-_RORC	3	0
chr1_151801825_+_RORC	30	0
chr1_151801833_-_RORC	6	0
chr1_98466393_+_MIR137HG	5400	18
chr1_151801995_+_RORC	3	0
chr1_151802027_-_RORC	6	0
chr1_151802035_-_RORC	9	0
chr1_151802074_-_RORC	3	0
chr1_151802098_-_RORC	3	0
chr1_155774277_+_GON4L	0	3
chr14_106559941_+_IGHV3-9	3072	1731846
chr11_5706584_+_TRIM5	3	0
chr11_5706592_-_TRIM5	27	0
chr11_5706609_-_TRIM5	9	0
chr11_5706610_+_TRIM5	15	0
chr11_5706642_-_TRIM5	3	0
chr11_5706686_-_TRIM5	6	0
chr1_162874686_+_C1orf110	0	183
chr1_166906538_-_ILDR2	0	15
chr11_67195303_-_RPS6KB2	0	165
chr1_167600046_-_RCSD1	48	0
chr18_21079576_+_C18orf8	2196	3
chr11_6768409_-_OR2AG2	0	21
chr11_74390479_-_RN7SKP297	3	0
chr11_75488330_-_DGAT2	0	162
chr11_77739741_-_NDUFC2-KCTD14	3	0
chr11_82234175_-_FAM181B	3	0
chr1_182287945_-_RNU6-152P	3	0
chr1_1823140_-_CALML6	0	3
chr1_186272440_+_PRG4	0	72
chr1_186826338_+_PLA2G4A	3	0
chr11_95109842_+_SESN3	0	3
chr11_95977376_-_MAML2	0	9
chr1_198608417_+_PTPRC	0	72
chr1_198609348_-_PTPRC	0	6
chr1_198611332_+_PTPRC	0	12
chr1_198611527_+_PTPRC	0	6
chr1_198611562_+_PTPRC	0	45
chr1_198611579_-_PTPRC	0	3
chr1_198611581_+_PTPRC	0	522
chr1_198611602_-_PTPRC	0	3
chr1_198611617_+_PTPRC	0	12
chr12_66233833_-_HMGA2	1332	698481
chr1_198611637_+_PTPRC	0	42
chr1_198611642_-_PTPRC	0	9
chr1_198611653_+_PTPRC	0	3
chr10_30787091_+_MAP3K8	1137	607911
chr1_198745556_-_PTPRC	0	321
chr12_102458178_-_CCDC53	3	0
chr12_104360272_-_TDG	3	0
chr12_109691573_+_ACACB	6	0
chr12_11822314_-_ETV6	0	6
chr12_11825585_-_ETV6	0	30
chr12_127473651_+_RNU1-104P	1161	0
chr1_213188909_+_ANGEL2	0	3
chr1_214413254_-_SMYD2	0	3
chr1_21626292_+_ECE1	0	3
chr1_233452373_-_MLK4	6	0
chr1_236625563_+_EDARADD	0	3
chr14_101409617_-_SNORD113-8	1095	560106
chr12_4352114_-_CCND2	0	3
chr12_4352133_-_CCND2	0	3
chr16_85979059_-_IRF8	915	0
chr12_4352249_+_CCND2	0	3
chr19_13275099_+_IER2	894	543942
chr1_244487499_+_C1orf100	3	0
chr1_244487538_-_C1orf100	3	0
chr1_244487554_-_C1orf100	3	0
chr1_244487745_-_C1orf100	3	0
chr1_244488469_-_C1orf100	3	0
chr1_244488481_-_C1orf100	3	0
chr1_244488913_-_C1orf100	21	0
chr1_244489781_+_C1orf100	3	0
chr1_244489996_-_C1orf100	6	0
chr1_244490004_-_C1orf100	3	0
chr1_244490042_-_C1orf100	3	0
chr1_246946371_-_RP11-439E19.8	0	3
chr1_246947592_-_RP11-439E19.8	0	6
chr12_57029039_+_BAZ2A	0	6
chr12_66232959_+_HMGA2	0	3
chr12_66233060_-_HMGA2	0	6
chr12_66233102_+_HMGA2	0	3
chr12_66233202_+_HMGA2	0	27
chr12_66233308_+_HMGA2	0	9
chr12_66233328_-_HMGA2	0	3
chr12_66233394_-_HMGA2	0	3
chr12_66233428_+_HMGA2	0	3
chr12_66233437_+_HMGA2	0	3
chr12_66233454_+_HMGA2	0	3
chr12_66233469_+_HMGA2	0	6
chr12_66233494_+_HMGA2	0	39
chr12_66233552_+_HMGA2	0	3
chr12_66233568_-_HMGA2	0	3
chr12_66233569_+_HMGA2	0	42
chr12_66233615_+_HMGA2	0	18
chr12_66233628_+_HMGA2	0	9
chr12_66233632_-_HMGA2	0	3
chr12_66233662_+_HMGA2	0	6
chr12_66233665_-_HMGA2	0	3
chr12_66233678_-_HMGA2	0	3
chr12_66233685_+_HMGA2	0	351
chr9_123655893_-_TRAF1	726	445155
chr12_66233715_-_HMGA2	0	6
chr12_66233722_+_HMGA2	0	546
chr12_66233737_-_HMGA2	0	3
chr12_66233747_-_HMGA2	0	12
chr12_66233787_-_HMGA2	0	3
chr12_4352055_+_CCND2	519	304164
chr12_66270963_+_HMGA2	0	9
chr12_66271156_+_HMGA2	0	3
chr12_66271257_+_HMGA2	0	3
chr12_66271330_-_HMGA2	0	3
chr12_66271372_-_HMGA2	0	9
chr12_66271378_+_HMGA2	0	12
chr12_66271383_-_HMGA2	0	3
chr12_66271438_+_HMGA2	0	6
chr12_66271454_-_HMGA2	0	3
chr12_66271461_+_HMGA2	0	6
chr12_66271475_-_HMGA2	0	9
chr12_66271480_+_HMGA2	0	6
chr12_66271496_+_HMGA2	0	417
chr12_66271682_-_HMGA2	468	242922
chr12_66323766_-_HMGA2	39	0
chr12_66323846_+_HMGA2	15	0
chr1_198611673_-_PTPRC	126	75570
chr12_81521094_+_ACSS3	3	0
chr12_92907551_-_CLLU1OS	0	3
chr13_107565892_+_FAM155A	9	0
chr13_109843960_-_MYO16	3	0
chr1_32352776_-_PTP4A2	0	9
chr13_38168718_-_POSTN	0	21
chr1_35133207_+_MIR552	3	0
chr9_27535252_-_IFNK	108	6
chr13_64661971_+_RNU6-81P	0	3
chr13_66731239_+_MIR4704	3	0
chr13_73080179_-_RNU6-80P	0	3
chr13_76796325_+_RN7SL571P	3	0
chr1_38466242_-_FHL3	0	3
chr14_101409455_+_SNORD113-8	0	6
chr14_101409470_+_SNORD113-8	0	3
chr14_101409484_-_SNORD113-8	0	3
chr14_101409500_+_SNORD113-8	0	3
chr14_101409537_+_SNORD113-8	0	129
chr14_101409594_-_SNORD113-8	0	3
chr2_198161571_-_ANKRD44	78	51915
chr14_105526858_+_GPR132	0	6
chr2_20249068_+_LAPTM4A	69	23001
chr14_106559988_-_IGHV3-9	0	3
chr14_24795643_+_ADCY4	0	51
chr14_42746149_-_LRFN5	0	3
chr14_46414161_+_RNU6-552P	3	0
chr14_50439041_-_C14orf182	0	3
chr14_57566252_-_EXOC5	0	3
chr14_64107927_-_RNU6-1162P	3	0
chr14_71837380_+_SNORD56B	0	3
chr14_77063502_+_ESRRB	0	3
chr14_89630273_-_FOXN3	0	3
chr1_51734191_+_RNF11	0	3
chr15_22834819_-_TUBGCP5	0	9
chr15_22888532_+_TUBGCP5	3	0
chr15_27681928_-_GABRG3	3	0
chr15_35760945_+_DPH6	0	3
chr15_37297834_+_MEIS2	0	12
chr15_41062385_+_DNAJC17	0	3
chr1_54941488_+_ACOT11	0	228
chr1_54952338_-_ACOT11	0	3
chr1_54952387_-_ACOT11	0	243
chr15_55095349_+_UNC13C	0	6
chr15_57405908_-_TCF12	0	3
chr15_70974372_+_UACA	0	6
chr15_88414904_+_NTRK3	0	18
chr15_95643773_-_MCTP2	0	36
chr15_98695324_-_RNU6-1186P	0	3
chr15_99255908_+_IGF1R	0	9
chr16_1678622_+_CRAMP1L	0	3
chr16_2082669_+_SLC9A3R2	3	0
chr16_21964960_-_UQCRC2	0	312
chr16_23893629_+_PRKCB	0	3
chr16_29404150_-_SNX29P2	0	3
chr16_3926721_+_CREBBP	3	0
chr16_53258696_-_CHD9	0	9
chr16_57721481_-_GPR97	0	6
chr16_58397853_+_RNU6-269P	0	9
chr1_66355391_+_PDE4B	6	0
chr16_64697552_+_CDH11	0	3
chr16_73067218_+_ZFHX3	27	0
chr16_73070981_+_ZFHX3	0	9
chr16_73146991_-_C16orf47	3	0
chr1_67731255_+_RNU4ATAC4P	0	6
chr16_77607107_+_ADAMTS18	0	12
chr16_79230768_-_WWOX	3	0
chr7_82226746_+_CACNA2D1	60	0
chr16_8738460_-_METTL22	0	6
chr17_11894978_-_ZNF18	3	0
chr17_12650715_+_AC005358.1	0	3
chr17_18680069_+_FBXW10	0	120
chr17_21243136_+_MAP2K3	0	3
chr17_28995872_+_RN7SL316P	0	3
chr4_36313640_+_DTHD1	57	24024
chr1_151801921_+_RORC	36	3
chr17_3182417_-_OR3A2	3	0
chr17_40440305_-_STAT5A	0	6
chr17_40474372_-_STAT3	0	18
chr17_40671824_+_ATP6V0A1	0	18
chr17_41974121_-_MPP2	3	0
chr17_46619327_-_HOXB2	0	6
chr12_66323929_-_HMGA2	36	0
chr17_56411656_-_MIR4736	9	0
chr17_56411736_+_MIR4736	9	0
chr17_56411847_+_MIR4736	6	0
chr17_56411888_-_MIR4736	3	0
chr17_56411905_-_MIR4736	3	0
chr17_60729858_-_MRC2	0	3
chr1_763289_+_LINC00115	3	0
chr17_63649804_+_CEP112	0	3
chr17_65426688_+_PITPNC1	0	6
chr17_7739576_+_DNAH2	0	6
chr17_79266648_+_SLC38A10	0	3
chr1_78354555_+_NEXN-AS1	0	6
chr17_8538171_-_MYH10	0	21
chr18_12598132_+_SPIRE1	0	6
chr1_81386376_-_RN7SKP247	3	0
chr18_63422486_+_CDH7	33	9288
chr18_21079477_+_C18orf8	57	0
chr18_21079478_-_C18orf8	3	0
chr18_21079491_+_C18orf8	3	0
chr18_21079500_+_C18orf8	6	0
chr18_21079515_-_C18orf8	24	0
chr18_21079516_+_C18orf8	69	0
chr18_21079542_-_C18orf8	6	0
chr18_21079543_+_C18orf8	3	0
chr18_21079551_-_C18orf8	15	0
chr18_21079552_+_C18orf8	3	0
chr10_135473545_+_FRG2B	21	6714
chr18_21079593_-_C18orf8	246	0
chr18_21079633_-_C18orf8	204	0
chr18_21079664_-_C18orf8	3	0
chr18_21080904_-_C18orf8	3	0
chr18_26063743_+_CDH2	3	0
chr18_27345283_+_RNU6-408P	3	0
chr18_35256827_+_MIR4318	0	3
chr18_42003996_+_SETBP1	0	6
chr18_44104758_+_LOXHD1	3	0
chr18_60780425_+_BCL2	0	303
chr18_60780809_-_BCL2	0	3
chr18_60988205_+_BCL2	0	3
chr10_91153164_+_IFIT1	18	16935
chr18_63422607_+_CDH7	0	3
chr18_63422636_-_CDH7	0	3
chr18_71494827_+_RN7SL401P	0	3
chrX_70328501_-_IL2RG	18	3
chr1_9144219_+_SLC2A5	0	6
chr19_18026736_-_CCDC124	3	0
chr19_38421512_-_SIPA1L3	0	6
chr19_41285204_+_RAB4B	0	24
chr19_44283022_+_KCNN4	0	3
chr9_131009386_+_DNM1	15	6387
chr1_98378650_+_DPYD	3	0
chr4_190981996_+_DUX4L7	12	6687
chr1_98466422_-_MIR137HG	0	6
chr20_17647865_-_RRBP1	0	3
chr20_19916971_-_RIN2	0	3
chr20_20716748_-_RN7SL607P	0	3
chr20_2632208_-_NOP56	0	9
chr17_30412044_-_RP11-640N20.6	9	3837
chr20_42188309_+_SGK2	0	3
chr20_43032278_-_HNF4A	12	0
chr20_44157350_+_WFDC6	3	0
chr20_44938463_-_SLC35C2	0	3
chr20_53814491_+_RP5-1010E17.2	0	3
chr20_58034206_+_PHACTR3	0	3
chr2_108991054_+_SULT1C4	3	0
chr2_113638321_+_IL37	0	36
chr2_11546250_+_E2F6	0	3
chr21_16512519_+_NRIP1	0	39
chr2_11654735_-_RNA5SP84	3	0
chr21_16813246_-_RNU6-1326P	0	12
chr2_125283465_+_CNTNAP5	3	0
chr21_31355509_-_GRIK1	3	0
chr21_36400207_+_RUNX1	0	12
chr21_38003111_+_SIM2	3	0
chr21_44717704_-_SIK1	3	0
chr21_45296705_-_RNU6-859P	3	0
chr21_45896561_+_LRRC3DN	3	0
chr21_46082001_-_TSPEAR	6	0
chr2_150786370_-_RNU6-601P	15	0
chr2_15171071_-_NBAS	3	0
chr2_155677751_-_KCNJ3	177	0
chr2_33246409_-_LTBP1	9	1737
chr2_191742426_-_GLS	3	0
chr2_192666388_-_SDPR	3	0
chr2_198161383_+_ANKRD44	0	6
chr2_198161412_-_ANKRD44	0	3
chr2_198161460_+_ANKRD44	0	3
chr2_198161505_+_ANKRD44	0	3
chr2_198161541_+_ANKRD44	0	12
chr4_143651278_+_INPP4B	9	3
chr4_26290606_+_RBPJ	9	6345
chr2_20249096_-_LAPTM4A	0	12
chr2_20249181_+_LAPTM4A	0	6
chr2_20249195_-_LAPTM4A	0	6
chr2_20249207_+_LAPTM4A	0	3
chr2_20249215_+_LAPTM4A	0	3
chr2_20249494_+_LAPTM4A	0	3
chr2_20249518_-_LAPTM4A	0	3
chr2_206839608_-_INO80D	15	0
chr22_17305760_+_HSFY1P1	0	3
chr2_22157558_+_RN7SL117P	0	3
chr22_22298748_-_PPM1F	0	162
chr2_224442826_+_SCG2	3	0
chr2_225193326_+_FAM124B	3	0
chr22_25695344_+_LRP5L	0	3
chr22_26047485_-_ADRBK2	0	3
chr2_232290031_-_B3GNT7	3	0
chr22_32886170_-_FBXO7	3	0
chr22_32886192_+_FBXO7	3	0
chr2_234241045_-_SAG	0	3
chr22_35370046_-_ISX	3	0
chr22_43042817_+_CYB5R3	0	12
chr2_32528849_+_YIPF4	6	0
chr2_33245910_-_LTBP1	0	3
chr2_33245957_-_LTBP1	0	6
chr2_33246220_+_LTBP1	0	3
chr2_33246295_+_LTBP1	0	3
chr2_33246310_+_LTBP1	0	3
chr2_33246352_-_LTBP1	0	3
chr13_62008308_+_PCDH20	6	0
chr2_36642648_+_CRIM1	0	3
chr2_36642806_-_CRIM1	0	3
chr2_36746434_+_CRIM1	0	3
chr2_43438558_+_THADA	0	273
chr2_43438633_-_THADA	0	3
chr2_43438656_-_THADA	0	3
chr2_49673026_-_RNU6-439P	0	3
chr2_59612577_-_RNU6-508P	3	0
chr2_68046485_-_C1D	0	3
chr2_68969256_-_ARHGAP25	0	36
chr2_8626142_-_ID2	0	33
chr3_107258309_+_CCDC54	6	0
chr3_114874898_+_MIR4796	3	0
chr3_129452362_-_TMCC1	3	0
chr3_133664611_-_SLCO2A1	0	3
chr3_141783949_-_TFDP2	3	0
chr3_15597845_+_HACL1	3	0
chr3_156096283_+_KCNAB1	348	0
chr3_16973811_-_MIR3714	0	36
chr3_172238112_+_TNFSF10	0	39
chr3_172238247_-_TNFSF10	0	3
chr3_174028501_-_NLGN1	0	3
chr3_176452705_-_RNA5SP147	3	0
chr3_177061070_+_RN7SKP52	0	159
chr3_185303573_-_SENP2	0	3
chr3_196357884_+_NRROS	0	15
chr3_37212091_+_LRRFIP2	0	3
chr3_4813260_-_ITPR1	0	84
chr3_52004170_+_ABHD14B	102	0
chr3_57097105_+_SPATA12	0	3
chr3_60351827_-_FHIT	0	1020
chr3_75679546_-_MIR1324	0	18
chr3_89464118_-_EPHA3	0	9
chr3_9116052_-_SRGAP3	6	0
chr3_94244641_+_NSUN3	0	3
chr4_108929797_+_HADH	0	3
chr4_133097813_+_RN7SL205P	0	6
chr4_143367335_-_INPP4B	0	3
chr19_50317409_-_FUZ	6	0
chr4_155195418_+_DCHS2	0	3
chr4_175071483_-_FBXO8	0	3
chr4_1864556_+_RN7SL671P	3	0
chr20_3075480_+_RN7SL555P	6	702
chr4_24584126_+_DHX15	0	18
chr10_71592730_+_COL13A1	3	534
chr4_26290933_-_RBPJ	0	3
chr4_26291423_+_RBPJ	0	3
chr4_331251_+_ZNF141	0	3
chr10_91153209_-_IFIT1	3	1158
chr4_36313721_-_DTHD1	0	15
chr4_40259859_+_RHOH	0	165
chr4_41794460_-_RNU1-49P	3	0
chr4_43000519_+_GRXCR1	0	3
chr4_53070622_-_SPATA18	0	3
chr4_54421410_-_FIP1L1	3	0
chr4_55901229_-_RNU6-410P	3	0
chr4_62555867_+_LPHN3	3	0
chr4_84032932_+_PLAC8	0	1053
chr4_99778013_+_EIF4E	0	6
chr5_115978852_+_SEMA6A	0	3
chr5_116784319_+_SEMA6A	0	3
chr5_131342385_-_ACSL6	3	0
chr5_14144565_+_TRIO	0	3
chr5_168707684_-_SLIT3	3	0
chr5_178430220_+_GRM6	0	12
chr5_27807907_-_RNU6-738P	0	75
chr5_46208304_-_HCN1	3	0
chr5_61099095_-_C5orf64	0	3
chr5_6448371_-_UBE2QL1	3	0
chr5_7761588_-_ADCY2	0	72
chr5_7799393_-_ADCY2	3	0
chr5_89123979_-_MIR3660	0	3
chr5_94382993_+_MCTP1	0	3
chr5_98038622_+_RGMB	0	3
chr6_11523083_+_TMEM170B	3	0
chr6_131506302_+_AKAP7	3	0
chr6_143468365_-_AIG1	0	3
chr6_151356018_+_MTHFD1L	0	3
chr6_154569570_+_IPCEF1	0	69
chr6_155060443_+_SCAF8	0	3
chr6_16133390_+_MYLIP	0	216
chr6_162253097_-_PARK2	0	9
chr6_19237743_+_RNA5SP205	0	6
chr6_21920928_+_RN7SKP240	3	0
chr6_22747992_+_HDGFL1	6	0
chr6_25061907_-_FAM65B	0	6
chr6_25411557_+_LRRC16A	0	3
chr6_26206555_-_HIST1H4E	0	231
chr6_41991373_+_RNU6-761P	0	9
chr11_6768373_+_OR2AG2	3	2910
chr6_62237667_+_MTRNR2L9	3	0
chr6_80113294_-_LCA5	3	0
chr6_82444236_+_FAM46A	3	0
chr7_100283476_+_GIGYF1	12	0
chr7_106014816_+_NAMPT	0	3
chr7_136063918_+_MTPN	3	0
chr7_150066805_+_REPIN1	0	6
chr7_150383074_+_GIMAP2	0	3
chr7_15912771_-_MEOX2	0	6
chr7_2058237_+_MAD1L1	3	0
chr7_2058273_+_MAD1L1	39	0
chr7_2058292_-_MAD1L1	3	0
chr7_2058302_+_MAD1L1	117	0
chr7_2058308_-_MAD1L1	6	0
chr7_2058315_+_MAD1L1	1821	0
chr7_2058354_-_MAD1L1	3	0
chr1_198611626_+_PTPRC	3	834
chr7_33027322_-_AVL9	0	3
chr7_41465664_-_INHBA	3	0
chr7_52271566_+_RN7SL292P	0	9
chr7_56035683_+_GBAS	0	3
chr7_67444740_-_STAG3L4	0	33
chr7_69405695_-_AUTS2	3	0
chr7_71524175_-_CALN1	0	3
chr7_76295402_-_POMZP3	3	0
chr12_4352148_-_CCND2	3	18
chr7_82227154_-_CACNA2D1	6	0
chr7_82227283_+_CACNA2D1	6	0
chr7_82227443_-_CACNA2D1	3	0
chr7_82227501_+_CACNA2D1	3	0
chr12_66233686_-_HMGA2	3	51
chr7_90986612_+_FZD1	0	6
chr7_92638370_-_RN7SL7P	0	3
chr7_93869202_+_COL1A2	0	6
chr8_102235621_-_ZNF706	0	3
chr8_104206009_+_BAALC	0	6
chr8_111561059_+_KCNV1	3	0
chr8_124932731_+_FER1L6	0	33
chr8_128808563_-_PVT1	0	18
chr17_28995929_-_RN7SL316P	3	3861
chr8_137884217_+_RNU6-144P	3	0
chr8_139254090_-_FAM135B	6	0
chr8_144568696_-_ZC3H3	3	0
chr8_144839821_-_MIR4664	0	3
chr8_144960357_-_EPPK1	3	0
chr8_21652775_+_GFRA2	3	0
chr8_24144394_+_ADAM28	0	51
chr8_30384367_-_RBPMS	6	0
chr8_4891781_-_CSMD1	39	0
chr8_52058865_-_PXDNL	3	0
chr8_85611060_-_RALYL	3	0
chr8_89105757_-_MMP16	0	30
chr8_94264960_-_C8orf87	0	3
chr9_102198831_-_RN7SKP225	0	3
chr9_108438946_-_TAL2	3	0
chr9_122111781_+_BRINP1	0	12
chr9_123655757_+_TRAF1	0	3
chr9_123655786_-_TRAF1	0	12
chr9_123655790_+_TRAF1	0	15
chr9_123655794_-_TRAF1	0	9
chr9_123655814_-_TRAF1	0	9
chr9_123655832_+_TRAF1	0	12
chr9_123655847_-_TRAF1	0	18
chr2_182304083_+_ITGA4	3	1314
chr9_123867782_+_CNTRL	0	3
chr6_43597359_-_MAD2L1BP	3	3
chr9_131009401_+_DNM1	0	3
chr7_89181423_+_RNU6-274P	3	27
chr9_131010137_+_DNM1	0	3
chr9_131010207_-_DNM1	0	15
chr9_131010227_-_DNM1	0	3
chr9_134666371_+_RAPGEF1	0	3
chr9_139978717_+_UAP1L1	0	3
chr9_141034506_-_TUBBP5	0	3
chr9_273335_-_DOCK8	0	3
chr8_130431015_+_MIR3686	3	111
chr9_34364479_-_KIAA1161	0	3
chr9_35102768_+_STOML2	0	3
chr9_35102809_-_STOML2	0	21
chr9_35398770_-_UNC13B	0	183
chr9_41148_+_FAM138C	15	0
chr9_131009500_-_DNM1	3	27
chr9_42855887_-_AC129778.2	0	129
chr9_67024721_+_RP11-236F9.2	0	186
chr9_67025016_+_RP11-236F9.2	0	3
chr9_67028874_-_RP11-236F9.2	0	126
chr9_67291509_+_RP11-236F9.2	0	78
chr9_67295380_-_RP11-236F9.2	0	3
chr9_67295661_-_RP11-236F9.2	0	165
chr9_69653461_+_ANKRD20A4	0	84
chr9_69657615_-_ANKRD20A4	0	189
chr9_81534701_-_PSAT1	0	6
chr9_90108275_-_DAPK1	0	1407
chr9_97623683_+_C9orf3	0	3
chrX_126089840_+_CXorf64	6	0
chrX_129221526_+_ELF4	0	9
chrX_129221592_-_ELF4	0	6
chrX_136806052_+_RNU6-985P	6	0
chrX_15189328_-_ASB9	3	0
chrX_15267562_-_ASB9	3	0
chrX_41359475_-_CASK	0	9
chrX_45642823_-_RP6-99M1.2	0	15
chrX_49005558_+_RN7SL262P	0	6
chrX_70327605_+_IL2RG	3	0
chrX_70327750_-_IL2RG	3	0
chrX_70328166_+_IL2RG	0	3
chrX_70328175_+_IL2RG	0	9
chr9_42851734_+_AC129778.2	3	150
chrX_70328475_+_IL2RG	3	3
chrX_70329144_+_IL2RG	3	0
chrX_70329157_+_IL2RG	0	9
chrX_70330471_+_IL2RG	0	3
chrX_70330782_+_IL2RG	3	0
chrX_70330845_+_IL2RG	0	3
chrX_70331279_+_IL2RG	102	0
chrX_76197285_+_MIR325	3	0
chrY_2716437_+_RPS4Y1	0	30
chrY_8440943_+_TTTY18	3	0
